# Supplementary material for: Crystal structure of tris­[μ2-bis­(di­phenyl­phosphan­yl)methane-κ2 P:P′]di-μ3-bromido-tris­ilver(I) bromide–N,N′-phenyl­thio­urea (1/1)
Source: Acta Crystallogr E Crystallogr Commun. 2015 Mar 21;71(Pt 4):m89–90. doi: 10.1107/S2056989015005150 (PMC4438794; doi:10.1107/S2056989015005150)
Supplement: Supplementary file 1 [file e-71-00m89-sup1.cif]

##############################################################################
#                                                                            #
# This CIF contains the data in a paper accepted for publication in          #
# Acta Crystallographica Section E. It conforms to the requirements of       #
# Notes for Authors for Acta Crystallographica Section E, and has been       #
# peer reviewed under the auspices of the IUCr Commission on Journals.       #
#                                                                            #
# Full details of the Crystallographic Information File format               #
# are given in the paper "The Crystallographic Information File (CIF):       #
# a New Standard Archive File for Crystallography" by S. R. Hall, F. H.      #
# Allen and I. D. Brown [Acta Cryst. (1991), A47, 655-685].                  #
#                                                                            #
# The current version of the core CIF dictionary is obtainable from          #
# ftp://ftp.iucr.org/pub/cif_core.dic.                                       #
#                                                                            #
# Software is freely available for graphical display of the structure(s)     #
# in this CIF. For information consult the CIF software page                 #
# http://www.iucr.org/resources/cif/software.                                #
#                                                                            #
# This file may be used for bona fide research purposes within the           #
# scientific community so long as proper attribution is given to the journal # 
# article from which it was obtained.                                        #
#                                                                            #
##############################################################################
data_I
_database_code_depnum_ccdc_archive 'CCDC 1053790'
_audit_creation_method     SHELXL-2014
_chemical_name_systematic
;
Tris[\m~2~-bis(diphenylphosphanyl)methane-\k^2^<i>P</i>:<i>P</i>']di-\
\m~3~-bromido-\
trisilver(I) bromide--<i>N</i>,<i>N</i>'-phenylthiourea (1/1)
;
_chemical_name_common     ?
_chemical_formula_moiety     'C75 H66 Ag3 Br2 P6 +, Br -, C7 H8 N2 S'
_chemical_formula_sum     'C82 H74 Ag3 Br3 N2 P6 S'
_chemical_formula_iupac     '[Ag3 Br2 (C25 H22 P2)3] Br, C7 H8 N2 S'
_chemical_formula_weight     1868.65
_chemical_melting_point     ?
_shelx_space_group_comment
;
The symmetry employed for this shelxl refinement is uniquely defined
by the following loop, which should always be used as a source of
symmetry information in preference to the above space-group names.
They are only intended as comments.
;
_space_group_crystal_system     monoclinic
_space_group_name_H-M_alt     'P 21/n'
_space_group_name_Hall     '-P 2yn'
loop_
    _space_group_symop_operation_xyz
    'x, y, z'
    '-x+1/2, y+1/2, -z+1/2'
    '-x, -y, -z'
    'x-1/2, -y-1/2, z-1/2'
_cell_length_a     10.550(2)
_cell_length_b     28.329(6)
_cell_length_c     25.622(6)
_cell_angle_alpha     90
_cell_angle_beta     95.859(4)
_cell_angle_gamma     90
_cell_volume     7618(3)
_cell_formula_units_Z     4
_cell_measurement_reflns_used     9918
_cell_measurement_theta_min     2.4153
_cell_measurement_theta_max     30.9879
_cell_measurement_temperature     100(2)
_exptl_crystal_description     plate
_exptl_crystal_colour     colourless
_exptl_crystal_size_max     0.220
_exptl_crystal_size_mid     0.150
_exptl_crystal_size_min     0.070
_exptl_crystal_density_diffrn     1.629
_exptl_crystal_density_meas     ?
_exptl_crystal_density_method     ?
_exptl_crystal_F_000     3728
_exptl_absorpt_coefficient_mu     2.536
_exptl_absorpt_correction_type     multi-scan
_exptl_absorpt_process_details
;
(SADABS; Bruker, 2013)
;
_shelx_estimated_absorpt_T_min     0.605
_shelx_estimated_absorpt_T_max     0.842
_exptl_absorpt_correction_T_min     0.5155
_exptl_absorpt_correction_T_max     0.7462
_exptl_special_details     ?
_diffrn_ambient_temperature     100(2)
_diffrn_radiation_type     MoK\a
_diffrn_radiation_wavelength     0.71073
_diffrn_radiation_monochromator     graphite
_diffrn_measurement_device_type     'Bruker APEXII CCD'
_diffrn_measurement_method     'omega and phi scans'
_diffrn_detector_area_resol_mean     ?
_diffrn_reflns_number     54265
_diffrn_reflns_av_R_equivalents     0.0452
_diffrn_reflns_theta_min     1.438
_diffrn_reflns_theta_max     31.552
_diffrn_reflns_theta_full     25.242
_diffrn_measured_fraction_theta_max     0.899
_diffrn_measured_fraction_theta_full     0.997
_diffrn_reflns_limit_h_min     -14
_diffrn_reflns_limit_h_max     15
_diffrn_reflns_limit_k_min     -41
_diffrn_reflns_limit_k_max     40
_diffrn_reflns_limit_l_min     -37
_diffrn_reflns_limit_l_max     34
_refine_special_details     ?
_reflns_number_total     22914
_reflns_number_gt     16918
_reflns_threshold_expression     I>2\s(I)
_refine_ls_structure_factor_coef     Fsqd
_refine_ls_matrix_type     full
_refine_ls_R_factor_all     0.0673
_refine_ls_R_factor_gt     0.0408
_refine_ls_wR_factor_gt     0.0870
_refine_ls_wR_factor_ref     0.0972
_refine_ls_goodness_of_fit_ref     0.990
_refine_ls_restrained_S_all     0.989
_refine_ls_number_reflns     22914
_refine_ls_number_parameters     911
_refine_ls_number_restraints     84
_refine_ls_hydrogen_treatment     constr
_refine_ls_weighting_scheme     calc
_refine_ls_weighting_details
                      'w=1/[\s^2^(Fo^2^)+(0.0466P)^2^] where P=(Fo^2^+2Fc^2^)/3'
_atom_sites_solution_hydrogens     geom
_atom_sites_solution_primary     direct
_atom_sites_solution_secondary     difmap
_refine_ls_shift/su_max     0.002
_refine_ls_shift/su_mean     0.000
_refine_diff_density_max     1.475
_refine_diff_density_min     -0.673
_refine_ls_extinction_method     none
_refine_ls_extinction_coef     .
loop_
    _atom_type_symbol
    _atom_type_description
    _atom_type_scat_dispersion_real
    _atom_type_scat_dispersion_imag
    _atom_type_scat_source
    'C' 'C' 0.0033 0.0016
                         'International Tables Vol C Tables 4.2.6.8 and 6.1.1.4'
    'H' 'H' 0.0000 0.0000
                         'International Tables Vol C Tables 4.2.6.8 and 6.1.1.4'
    'P' 'P' 0.1023 0.0942
                         'International Tables Vol C Tables 4.2.6.8 and 6.1.1.4'
    'S' 'S' 0.1246 0.1234
                         'International Tables Vol C Tables 4.2.6.8 and 6.1.1.4'
    'Ag' 'Ag' -0.8971 1.1015
                         'International Tables Vol C Tables 4.2.6.8 and 6.1.1.4'
    'N' 'N' 0.0061 0.0033
                         'International Tables Vol C Tables 4.2.6.8 and 6.1.1.4'
    'Br' 'Br' -0.2901 2.4595
                         'International Tables Vol C Tables 4.2.6.8 and 6.1.1.4'
_computing_data_collection
;
APEX2 (Bruker, 2013)
;
_computing_cell_refinement
;
SAINT (Bruker, 2013)
;
_computing_data_reduction
;
SAINT (Bruker, 2013)
;
_computing_structure_solution
;
SHELXS97 (Sheldrick, 2008)
;
_computing_structure_refinement
;
SHELXL2013 (Sheldrick, 2015) and SHELXLE (H\"ubschle <i>et al.</i>,
2011)
;
_computing_molecular_graphics
;
Mercury (Macrae <i>et al.</i>,  2008)
;
_computing_publication_material
;
publCIF (Westrip, 2010)
;
loop_
    _atom_site_type_symbol
    _atom_site_label
    _atom_site_fract_x
    _atom_site_fract_y
    _atom_site_fract_z
    _atom_site_U_iso_or_equiv
    _atom_site_adp_type
    _atom_site_calc_flag
    _atom_site_occupancy
    _atom_site_disorder_assembly
    _atom_site_disorder_group
    Ag Ag1 0.33769(2) 0.37216(2) 0.27599(2) 0.01259(5) Uani d 1 . .
    N N1 0.1998(3) 0.22267(10) 0.52865(10) 0.0208(6) Uani d 1 . .
    H H1 0.1276 0.2070 0.5232 0.025 Uiso calc 1 . .
    Ag Ag2 0.32849(2) 0.46893(2) 0.21886(2) 0.01357(5) Uani d 1 . .
    N N2 0.0638(3) 0.28067(11) 0.54553(11) 0.0270(7) Uani d 1 . .
    H H2A 0.0028 0.2596 0.5399 0.032 Uiso calc 1 . .
    H H2B 0.0453 0.3098 0.5538 0.032 Uiso calc 1 . .
    Ag Ag3 0.23807(2) 0.46874(2) 0.33571(2) 0.01366(5) Uani d 1 . .
    Br Br1 0.11287(3) 0.42417(2) 0.24594(2) 0.01306(6) Uani d 1 . .
    Br Br2 0.48997(3) 0.45280(2) 0.31192(2) 0.01420(6) Uani d 1 . .
    Br Br3 -0.09567(3) 0.18130(2) 0.50475(2) 0.02136(7) Uani d 1 . .
    S S1 0.30352(10) 0.30847(3) 0.55186(4) 0.0294(2) Uani d 1 . .
    P P1 0.39353(8) 0.33426(3) 0.19510(3) 0.01126(15) Uani d 1 . .
    P P2 0.40445(7) 0.43109(3) 0.14236(3) 0.01113(15) Uani d 1 . .
    P P3 0.30916(8) 0.55483(3) 0.21908(3) 0.01422(16) Uani d 1 . .
    P P4 0.22981(8) 0.55464(3) 0.32896(3) 0.01435(16) Uani d 1 . .
    P P5 0.20031(7) 0.41805(2) 0.40940(3) 0.01062(14) Uani d 1 . .
    P P6 0.32377(7) 0.33211(2) 0.36017(3) 0.00953(14) Uani d 1 . .
    C C1 0.3026(3) 0.28056(10) 0.17841(12) 0.0135(6) Uani d 1 . .
    C C2 0.2385(3) 0.25967(11) 0.21746(12) 0.0179(6) Uani d 1 . .
    H H2 0.2538 0.2705 0.2526 0.021 Uiso calc 1 . .
    C C3 0.1523(3) 0.22307(11) 0.20549(13) 0.0218(7) Uani d 1 . .
    H H3 0.1082 0.2094 0.2323 0.026 Uiso calc 1 . .
    C C4 0.1310(3) 0.20653(11) 0.15435(14) 0.0220(7) Uani d 1 . .
    H H4 0.0709 0.1820 0.1459 0.026 Uiso calc 1 . .
    C C5 0.1975(3) 0.22578(11) 0.11581(13) 0.0236(7) Uani d 1 . .
    H H5 0.1850 0.2137 0.0811 0.028 Uiso calc 1 . .
    C C6 0.2824(3) 0.26262(11) 0.12729(12) 0.0189(7) Uani d 1 . .
    H H6 0.3271 0.2757 0.1004 0.023 Uiso calc 1 . .
    C C7 0.5627(3) 0.32034(10) 0.19620(11) 0.0128(6) Uani d 1 . .
    C C8 0.6093(3) 0.28461(11) 0.16582(12) 0.0178(6) Uani d 1 . .
    H H8 0.5517 0.2647 0.1451 0.021 Uiso calc 1 . .
    C C9 0.7398(3) 0.27816(12) 0.16592(12) 0.0222(7) Uani d 1 . .
    H H9 0.7717 0.2533 0.1460 0.027 Uiso calc 1 . .
    C C10 0.8236(3) 0.30803(12) 0.19509(12) 0.0221(7) Uani d 1 . .
    H H10 0.9128 0.3044 0.1941 0.026 Uiso calc 1 . .
    C C11 0.7777(3) 0.34335(12) 0.22590(12) 0.0194(7) Uani d 1 . .
    H H11 0.8354 0.3634 0.2464 0.023 Uiso calc 1 . .
    C C12 0.6478(3) 0.34914(11) 0.22651(11) 0.0165(6) Uani d 1 . .
    H H12 0.6164 0.3730 0.2478 0.020 Uiso calc 1 . .
    C C13 0.3576(3) 0.36918(9) 0.13480(11) 0.0119(6) Uani d 1 . .
    H H13A 0.4023 0.3550 0.1065 0.014 Uiso calc 1 . .
    H H13B 0.2650 0.3675 0.1239 0.014 Uiso calc 1 . .
    C C14 0.5749(3) 0.43369(10) 0.13824(11) 0.0131(6) Uani d 1 . .
    C C15 0.6406(3) 0.40371(10) 0.10697(11) 0.0147(6) Uani d 1 . .
    H H15 0.5949 0.3813 0.0848 0.018 Uiso calc 1 . .
    C C16 0.7720(3) 0.40657(11) 0.10827(12) 0.0187(7) Uani d 1 . .
    H H16 0.8162 0.3864 0.0867 0.022 Uiso calc 1 . .
    C C17 0.8391(3) 0.43896(11) 0.14108(12) 0.0188(7) Uani d 1 . .
    H H17 0.9293 0.4405 0.1423 0.023 Uiso calc 1 . .
    C C18 0.7753(3) 0.46885(12) 0.17192(13) 0.0211(7) Uani d 1 . .
    H H18 0.8215 0.4912 0.1940 0.025 Uiso calc 1 . .
    C C19 0.6439(3) 0.46623(10) 0.17076(12) 0.0175(6) Uani d 1 . .
    H H19 0.6004 0.4867 0.1923 0.021 Uiso calc 1 . .
    C C20 0.3285(3) 0.45680(10) 0.08174(11) 0.0134(6) Uani d 1 . .
    C C21 0.3851(3) 0.45927(12) 0.03490(13) 0.0227(7) Uani d 1 . .
    H H21 0.4668 0.4458 0.0327 0.027 Uiso calc 1 . .
    C C22 0.3213(4) 0.48155(13) -0.00852(13) 0.0271(8) Uani d 1 . .
    H H22 0.3599 0.4831 -0.0404 0.033 Uiso calc 1 . .
    C C23 0.2030(3) 0.50133(12) -0.00577(13) 0.0242(7) Uani d 1 . .
    H H23 0.1612 0.5172 -0.0353 0.029 Uiso calc 1 . .
    C C24 0.1450(3) 0.49800(12) 0.04033(13) 0.0215(7) Uani d 1 . .
    H H24 0.0625 0.5109 0.0421 0.026 Uiso calc 1 . .
    C C25 0.2078(3) 0.47579(11) 0.08381(12) 0.0168(6) Uani d 1 . .
    H H25 0.1678 0.4736 0.1153 0.020 Uiso calc 1 . .
    C C26 0.4327(3) 0.57893(10) 0.18207(13) 0.0156(6) Uani d 1 . .
    C C27 0.4095(3) 0.57758(11) 0.12688(13) 0.0197(7) Uani d 1 . .
    H H27 0.3297 0.5666 0.1109 0.024 Uiso calc 1 . .
    C C28 0.5017(3) 0.59203(11) 0.09599(13) 0.0202(7) Uani d 1 . .
    H H28 0.4847 0.5915 0.0589 0.024 Uiso calc 1 . .
    C C29 0.6190(3) 0.60739(11) 0.11890(14) 0.0220(7) Uani d 1 . .
    H H29 0.6823 0.6174 0.0975 0.026 Uiso calc 1 . .
    C C30 0.6441(3) 0.60825(12) 0.17276(13) 0.0224(7) Uani d 1 . .
    H H30 0.7250 0.6184 0.1884 0.027 Uiso calc 1 . .
    C C31 0.5505(3) 0.59421(11) 0.20420(13) 0.0191(7) Uani d 1 . .
    H H31 0.5680 0.5952 0.2413 0.023 Uiso calc 1 . .
    C C32 0.1689(3) 0.58400(10) 0.18803(12) 0.0145(6) Uani d 1 . .
    C C33 0.1700(3) 0.63239(11) 0.17634(14) 0.0215(7) Uani d 1 . .
    H H33 0.2430 0.6508 0.1877 0.026 Uiso calc 1 . .
    C C34 0.0665(3) 0.65352(11) 0.14861(14) 0.0233(7) Uani d 1 . .
    H H34 0.0678 0.6863 0.1407 0.028 Uiso calc 1 . .
    C C35 -0.0399(3) 0.62635(12) 0.13241(14) 0.0226(7) Uani d 1 . .
    H H35 -0.1113 0.6407 0.1131 0.027 Uiso calc 1 . .
    C C36 -0.0436(3) 0.57915(11) 0.14380(13) 0.0187(7) Uani d 1 . .
    H H36 -0.1175 0.5612 0.1326 0.022 Uiso calc 1 . .
    C C37 0.0608(3) 0.55740(10) 0.17176(12) 0.0151(6) Uani d 1 . .
    H H37 0.0583 0.5247 0.1797 0.018 Uiso calc 1 . .
    C C38 0.3365(3) 0.58099(10) 0.28477(12) 0.0172(6) Uani d 1 . .
    H H38A 0.4261 0.5758 0.2991 0.021 Uiso calc 1 . .
    H H38B 0.3215 0.6155 0.2824 0.021 Uiso calc 1 . .
    C C39 0.0748(3) 0.58239(11) 0.31259(12) 0.0181(6) Uani d 1 . .
    C C40 0.0589(4) 0.63057(14) 0.3120(2) 0.0498(13) Uani d 1 . .
    H H40 0.1318 0.6504 0.3164 0.060 Uiso calc 1 . .
    C C41 -0.0612(4) 0.65071(15) 0.30531(19) 0.0478(13) Uani d 1 . .
    H H41 -0.0710 0.6840 0.3057 0.057 Uiso calc 1 . .
    C C42 -0.1668(4) 0.62162(15) 0.29795(15) 0.0342(9) Uani d 1 . .
    H H42 -0.2498 0.6350 0.2937 0.041 Uiso calc 1 . .
    C C43 -0.1522(4) 0.57369(15) 0.29676(17) 0.0365(10) Uani d 1 . .
    H H43 -0.2250 0.5539 0.2911 0.044 Uiso calc 1 . .
    C C44 -0.0307(3) 0.55371(13) 0.30385(14) 0.0251(8) Uani d 1 . .
    H H44 -0.0208 0.5204 0.3026 0.030 Uiso calc 1 . .
    C C45 0.2777(11) 0.5780(4) 0.3971(4) 0.0122(15) Uani d 0.516(3) A 1
    C C46 0.3967(9) 0.5973(3) 0.4121(4) 0.0183(14) Uani d 0.516(3) A 1
    H H46 0.4587 0.5987 0.3877 0.022 Uiso calc 0.516(3) A 1
    C C47 0.4256(8) 0.6145(3) 0.4627(3) 0.0188(13) Uani d 0.516(3) A 1
    H H47 0.5071 0.6279 0.4726 0.023 Uiso calc 0.516(3) A 1
    C C48 0.3389(7) 0.6124(3) 0.4981(3) 0.0224(13) Uani d 0.516(3) A 1
    H H48 0.3585 0.6254 0.5321 0.027 Uiso calc 0.516(3) A 1
    C C49 0.2213(7) 0.5911(3) 0.4848(3) 0.0276(11) Uani d 0.516(3) A 1
    H H49 0.1623 0.5879 0.5102 0.033 Uiso calc 0.516(3) A 1
    C C50 0.1908(6) 0.5746(2) 0.4341(2) 0.0209(10) Uani d 0.516(3) A 1
    H H50 0.1096 0.5608 0.4246 0.025 Uiso calc 0.516(3) A 1
    C C51 0.2228(11) 0.4458(6) 0.4734(5) 0.0135(8) Uani d 0.516(3) A 1
    C C52 0.1633(6) 0.4293(2) 0.5154(2) 0.0249(11) Uani d 0.516(3) A 1
    H H52 0.1047 0.4039 0.5104 0.030 Uiso calc 0.516(3) A 1
    C C53 0.1885(7) 0.4497(3) 0.5653(3) 0.0307(12) Uani d 0.516(3) A 1
    H H53 0.1468 0.4381 0.5939 0.037 Uiso calc 0.516(3) A 1
    C C54 0.2734(9) 0.4864(5) 0.5727(5) 0.025(2) Uani d 0.516(3) A 1
    H H54 0.2905 0.5002 0.6065 0.030 Uiso calc 0.516(3) A 1
    C C55 0.3341(8) 0.5032(3) 0.5313(3) 0.0281(13) Uani d 0.516(3) A 1
    H H55 0.3930 0.5286 0.5365 0.034 Uiso calc 0.516(3) A 1
    C C56 0.3088(7) 0.4829(2) 0.4817(3) 0.0254(12) Uani d 0.516(3) A 1
    H H56 0.3508 0.4946 0.4533 0.030 Uiso calc 0.516(3) A 1
    C C45B 0.2865(11) 0.5844(5) 0.3875(4) 0.0122(15) Uani d 0.484(3) A 2
    C C46B 0.4167(10) 0.5857(3) 0.4039(4) 0.0183(14) Uani d 0.484(3) A 2
    H H46B 0.4758 0.5738 0.3815 0.022 Uiso calc 0.484(3) A 2
    C C47B 0.4608(8) 0.6041(3) 0.4528(4) 0.0188(13) Uani d 0.484(3) A 2
    H H47B 0.5496 0.6048 0.4638 0.023 Uiso calc 0.484(3) A 2
    C C48B 0.3762(8) 0.6212(3) 0.4847(3) 0.0224(13) Uani d 0.484(3) A 2
    H H48B 0.4064 0.6351 0.5173 0.027 Uiso calc 0.484(3) A 2
    C C49B 0.2443(7) 0.6183(3) 0.4699(3) 0.0276(11) Uani d 0.484(3) A 2
    H H49B 0.1856 0.6288 0.4931 0.033 Uiso calc 0.484(3) A 2
    C C50B 0.2004(7) 0.6001(3) 0.4211(3) 0.0209(10) Uani d 0.484(3) A 2
    H H50B 0.1114 0.5984 0.4107 0.025 Uiso calc 0.484(3) A 2
    C C51B 0.2112(12) 0.4459(6) 0.4751(5) 0.0135(8) Uani d 0.484(3) A 2
    C C52B 0.1055(7) 0.4548(3) 0.5012(3) 0.0249(11) Uani d 0.484(3) A 2
    H H52B 0.0237 0.4451 0.4861 0.030 Uiso calc 0.484(3) A 2
    C C53B 0.1177(8) 0.4779(3) 0.5496(3) 0.0307(12) Uani d 0.484(3) A 2
    H H53B 0.0443 0.4841 0.5671 0.037 Uiso calc 0.484(3) A 2
    C C54B 0.2351(10) 0.4915(6) 0.5717(5) 0.025(2) Uani d 0.484(3) A 2
    H H54B 0.2428 0.5073 0.6046 0.030 Uiso calc 0.484(3) A 2
    C C55B 0.3418(9) 0.4827(3) 0.5471(3) 0.0281(13) Uani d 0.484(3) A 2
    H H55B 0.4234 0.4914 0.5634 0.034 Uiso calc 0.484(3) A 2
    C C56B 0.3304(8) 0.4607(3) 0.4973(3) 0.0254(12) Uani d 0.484(3) A 2
    H H56B 0.4036 0.4560 0.4792 0.030 Uiso calc 0.484(3) A 2
    C C57 0.0437(3) 0.39098(10) 0.40417(11) 0.0139(6) Uani d 1 . .
    C C58 -0.0532(3) 0.41234(10) 0.37112(12) 0.0160(6) Uani d 1 . .
    H H58 -0.0361 0.4402 0.3524 0.019 Uiso calc 1 . .
    C C59 -0.1751(3) 0.39270(12) 0.36560(13) 0.0203(7) Uani d 1 . .
    H H59 -0.2412 0.4074 0.3434 0.024 Uiso calc 1 . .
    C C60 -0.2000(3) 0.35182(11) 0.39231(13) 0.0201(7) Uani d 1 . .
    H H60 -0.2831 0.3385 0.3884 0.024 Uiso calc 1 . .
    C C61 -0.1038(3) 0.33040(11) 0.42470(12) 0.0176(6) Uani d 1 . .
    H H61 -0.1208 0.3021 0.4426 0.021 Uiso calc 1 . .
    C C62 0.0169(3) 0.34995(10) 0.43120(11) 0.0142(6) Uani d 1 . .
    H H62 0.0819 0.3354 0.4541 0.017 Uiso calc 1 . .
    C C63 0.3137(3) 0.36871(10) 0.41920(11) 0.0124(6) Uani d 1 . .
    H H63A 0.2883 0.3484 0.4478 0.015 Uiso calc 1 . .
    H H63B 0.3993 0.3816 0.4306 0.015 Uiso calc 1 . .
    C C64 0.1905(3) 0.29088(10) 0.35797(11) 0.0099(5) Uani d 1 . .
    C C65 0.0845(3) 0.29975(10) 0.32184(11) 0.0131(6) Uani d 1 . .
    H H65 0.0826 0.3271 0.3003 0.016 Uiso calc 1 . .
    C C66 -0.0178(3) 0.26867(11) 0.31741(12) 0.0159(6) Uani d 1 . .
    H H66 -0.0896 0.2748 0.2929 0.019 Uiso calc 1 . .
    C C67 -0.0153(3) 0.22896(11) 0.34855(12) 0.0177(6) Uani d 1 . .
    H H67 -0.0852 0.2077 0.3452 0.021 Uiso calc 1 . .
    C C68 0.0886(3) 0.21991(11) 0.38471(13) 0.0196(7) Uani d 1 . .
    H H68 0.0895 0.1926 0.4063 0.024 Uiso calc 1 . .
    C C69 0.1915(3) 0.25077(10) 0.38943(12) 0.0164(6) Uani d 1 . .
    H H69 0.2627 0.2445 0.4142 0.020 Uiso calc 1 . .
    C C70 0.4627(3) 0.29512(10) 0.37822(11) 0.0110(5) Uani d 1 . .
    C C71 0.5029(3) 0.28114(10) 0.42952(11) 0.0141(6) Uani d 1 . .
    H H71 0.4571 0.2913 0.4575 0.017 Uiso calc 1 . .
    C C72 0.6092(3) 0.25244(10) 0.43993(12) 0.0151(6) Uani d 1 . .
    H H72 0.6358 0.2433 0.4750 0.018 Uiso calc 1 . .
    C C73 0.6766(3) 0.23708(10) 0.39950(12) 0.0161(6) Uani d 1 . .
    H H73 0.7496 0.2176 0.4068 0.019 Uiso calc 1 . .
    C C74 0.6371(3) 0.25031(10) 0.34796(12) 0.0159(6) Uani d 1 . .
    H H74 0.6821 0.2394 0.3200 0.019 Uiso calc 1 . .
    C C75 0.5318(3) 0.27945(10) 0.33759(12) 0.0135(6) Uani d 1 . .
    H H75 0.5062 0.2889 0.3025 0.016 Uiso calc 1 . .
    C C76 0.1869(3) 0.26821(12) 0.54145(12) 0.0227(7) Uani d 1 . .
    C C77 0.3106(3) 0.19549(11) 0.52243(12) 0.0199(7) Uani d 1 . .
    C C78 0.4293(3) 0.20346(12) 0.55037(13) 0.0242(7) Uani d 1 . .
    H H78 0.4413 0.2292 0.5741 0.029 Uiso calc 1 . .
    C C79 0.5292(4) 0.17338(13) 0.54304(15) 0.0288(8) Uani d 1 . .
    H H79 0.6102 0.1790 0.5618 0.035 Uiso calc 1 . .
    C C80 0.5148(4) 0.13535(13) 0.50923(15) 0.0293(8) Uani d 1 . .
    H H80 0.5845 0.1151 0.5045 0.035 Uiso calc 1 . .
    C C81 0.3955(4) 0.12751(12) 0.48229(14) 0.0287(8) Uani d 1 . .
    H H81 0.3834 0.1014 0.4591 0.034 Uiso calc 1 . .
    C C82 0.2940(3) 0.15714(12) 0.48869(13) 0.0228(7) Uani d 1 . .
    H H82 0.2131 0.1513 0.4700 0.027 Uiso calc 1 . .
loop_
    _atom_site_aniso_label
    _atom_site_aniso_U_11
    _atom_site_aniso_U_22
    _atom_site_aniso_U_33
    _atom_site_aniso_U_12
    _atom_site_aniso_U_13
    _atom_site_aniso_U_23
    Ag1 0.01728(12) 0.01151(10) 0.00935(10) 0.00142(8) 0.00309(8) 0.00115(7)
    N1 0.0172(14) 0.0257(14) 0.0193(14) -0.0012(11) 0.0017(12) 0.0029(11)
    Ag2 0.01765(12) 0.01044(10) 0.01319(11) 0.00094(8) 0.00432(9) 0.00010(8)
    N2 0.0298(17) 0.0256(15) 0.0261(16) 0.0045(13) 0.0058(13) 0.0087(12)
    Ag3 0.01611(12) 0.01252(10) 0.01280(11) -0.00024(8) 0.00365(9) 0.00067(8)
    Br1 0.01077(14) 0.01522(13) 0.01283(14) -0.00082(11) -0.00048(11)
                                                                     0.00105(10)
    Br2 0.01078(14) 0.01633(14) 0.01521(15) -0.00028(11) -0.00002(11)
                                                                    -0.00229(11)
    Br3 0.01916(17) 0.03082(18) 0.01429(15) 0.00201(13) 0.00257(13) 0.00306(12)
    S1 0.0366(6) 0.0236(4) 0.0284(5) -0.0072(4) 0.0054(4) 0.0083(4)
    P1 0.0146(4) 0.0101(3) 0.0090(3) 0.0009(3) 0.0012(3) 0.0001(3)
    P2 0.0130(4) 0.0104(3) 0.0100(4) 0.0014(3) 0.0017(3) 0.0011(3)
    P3 0.0124(4) 0.0086(3) 0.0217(4) 0.0009(3) 0.0020(3) 0.0019(3)
    P4 0.0127(4) 0.0116(3) 0.0187(4) 0.0003(3) 0.0009(3) -0.0042(3)
    P5 0.0112(4) 0.0100(3) 0.0107(4) 0.0000(3) 0.0013(3) -0.0006(3)
    P6 0.0097(4) 0.0099(3) 0.0090(3) 0.0007(3) 0.0013(3) 0.0010(3)
    C1 0.0160(16) 0.0104(13) 0.0142(15) 0.0007(11) 0.0014(12) 0.0000(10)
    C2 0.0219(17) 0.0161(14) 0.0161(16) -0.0004(12) 0.0042(13) -0.0017(11)
    C3 0.0237(18) 0.0192(15) 0.0240(18) -0.0010(13) 0.0103(15) 0.0010(13)
    C4 0.0195(17) 0.0125(14) 0.033(2) -0.0022(12) -0.0014(15) 0.0011(13)
    C5 0.035(2) 0.0157(15) 0.0188(17) -0.0007(14) -0.0041(15) -0.0019(12)
    C6 0.0271(18) 0.0169(14) 0.0122(15) -0.0023(13) -0.0005(13) 0.0004(11)
    C7 0.0149(15) 0.0165(14) 0.0073(13) 0.0033(11) 0.0019(11) 0.0026(10)
    C8 0.0237(18) 0.0180(14) 0.0113(15) 0.0040(13) 0.0006(13) -0.0025(11)
    C9 0.0265(19) 0.0274(17) 0.0135(16) 0.0124(14) 0.0056(14) -0.0004(13)
    C10 0.0152(17) 0.0358(19) 0.0156(16) 0.0099(14) 0.0031(13) 0.0065(14)
    C11 0.0192(17) 0.0252(16) 0.0135(15) 0.0009(13) -0.0003(13) 0.0037(12)
    C12 0.0217(17) 0.0171(14) 0.0105(14) 0.0034(12) 0.0008(12) 0.0001(11)
    C13 0.0140(15) 0.0112(13) 0.0102(14) 0.0009(11) 0.0000(11) 0.0011(10)
    C14 0.0154(15) 0.0113(13) 0.0129(14) 0.0016(11) 0.0028(12) 0.0032(10)
    C15 0.0159(16) 0.0168(14) 0.0111(14) 0.0007(12) 0.0005(12) 0.0003(11)
    C16 0.0177(17) 0.0233(16) 0.0159(16) 0.0034(13) 0.0060(13) 0.0014(12)
    C17 0.0112(16) 0.0270(17) 0.0180(16) 0.0002(13) 0.0005(13) 0.0043(13)
    C18 0.0200(18) 0.0237(16) 0.0194(17) -0.0071(13) 0.0007(14) -0.0022(13)
    C19 0.0189(17) 0.0141(14) 0.0196(16) -0.0021(12) 0.0020(13) -0.0014(12)
    C20 0.0180(16) 0.0107(13) 0.0111(14) 0.0012(11) -0.0004(12) 0.0011(10)
    C21 0.0205(18) 0.0307(18) 0.0175(17) 0.0090(14) 0.0052(14) 0.0076(13)
    C22 0.028(2) 0.040(2) 0.0141(17) 0.0044(16) 0.0052(15) 0.0104(14)
    C23 0.0246(19) 0.0271(17) 0.0193(17) 0.0013(14) -0.0052(14) 0.0094(13)
    C24 0.0153(17) 0.0241(16) 0.0241(18) 0.0050(13) -0.0027(14) 0.0014(13)
    C25 0.0171(16) 0.0194(15) 0.0138(15) 0.0010(12) 0.0015(12) 0.0009(11)
    C26 0.0107(15) 0.0131(14) 0.0232(17) 0.0026(11) 0.0031(12) 0.0029(11)
    C27 0.0186(17) 0.0177(15) 0.0224(17) -0.0003(13) -0.0001(14) 0.0005(12)
    C28 0.0201(17) 0.0209(15) 0.0195(17) 0.0019(13) 0.0006(14) 0.0025(12)
    C29 0.0156(17) 0.0216(16) 0.0300(19) 0.0020(13) 0.0077(14) 0.0044(13)
    C30 0.0141(17) 0.0253(17) 0.0278(19) -0.0005(13) 0.0023(14) 0.0027(14)
    C31 0.0176(17) 0.0211(15) 0.0185(16) 0.0017(13) 0.0020(13) 0.0025(12)
    C32 0.0099(15) 0.0143(13) 0.0198(16) 0.0036(11) 0.0040(12) 0.0002(11)
    C33 0.0166(17) 0.0125(14) 0.035(2) 0.0006(12) 0.0024(15) 0.0020(13)
    C34 0.0181(17) 0.0146(15) 0.037(2) 0.0028(13) 0.0040(15) 0.0050(13)
    C35 0.0125(16) 0.0246(17) 0.0308(19) 0.0044(13) 0.0027(14) 0.0079(14)
    C36 0.0103(15) 0.0215(16) 0.0247(17) -0.0006(12) 0.0038(13) 0.0051(13)
    C37 0.0160(16) 0.0120(13) 0.0178(15) 0.0007(11) 0.0033(12) 0.0010(11)
    C38 0.0158(16) 0.0129(14) 0.0226(17) -0.0018(12) 0.0005(13) -0.0006(12)
    C39 0.0142(16) 0.0226(16) 0.0173(16) 0.0018(12) 0.0007(13) -0.0055(12)
    C40 0.024(2) 0.025(2) 0.096(4) 0.0047(17) -0.014(2) -0.020(2)
    C41 0.029(2) 0.029(2) 0.080(4) 0.0149(18) -0.018(2) -0.025(2)
    C42 0.0180(19) 0.052(3) 0.031(2) 0.0180(17) -0.0022(16) -0.0054(18)
    C43 0.0119(18) 0.046(2) 0.051(3) -0.0042(16) -0.0009(17) 0.013(2)
    C44 0.0205(18) 0.0286(18) 0.0257(19) 0.0018(14) 0.0001(15) 0.0091(14)
    C45 0.018(2) 0.012(3) 0.007(3) 0.0003(18) 0.000(2) 0.004(3)
    C46 0.019(3) 0.026(4) 0.011(3) -0.006(2) 0.003(2) 0.000(2)
    C47 0.016(4) 0.026(3) 0.014(3) -0.005(2) 0.002(2) -0.002(2)
    C48 0.023(4) 0.029(3) 0.015(3) -0.001(2) 0.002(2) -0.008(2)
    C49 0.028(3) 0.036(3) 0.020(3) 0.004(3) 0.006(2) -0.012(2)
    C50 0.020(2) 0.026(3) 0.017(3) -0.001(2) 0.0026(19) -0.006(2)
    C51 0.018(2) 0.0112(13) 0.0113(15) 0.0006(15) -0.0003(14) -0.0019(11)
    C52 0.019(3) 0.039(3) 0.017(2) -0.004(2) 0.006(2) -0.012(2)
    C53 0.037(3) 0.041(3) 0.017(3) -0.006(2) 0.016(2) -0.012(2)
    C54 0.031(6) 0.026(3) 0.0171(19) 0.008(5) -0.002(4) -0.010(2)
    C55 0.042(3) 0.021(3) 0.020(3) -0.011(3) -0.007(3) -0.003(2)
    C56 0.033(3) 0.024(3) 0.019(3) -0.006(3) 0.001(2) -0.001(2)
    C45B 0.018(2) 0.012(3) 0.007(3) 0.0003(18) 0.000(2) 0.004(3)
    C46B 0.019(3) 0.026(4) 0.011(3) -0.006(2) 0.003(2) 0.000(2)
    C47B 0.016(4) 0.026(3) 0.014(3) -0.005(2) 0.002(2) -0.002(2)
    C48B 0.023(4) 0.029(3) 0.015(3) -0.001(2) 0.002(2) -0.008(2)
    C49B 0.028(3) 0.036(3) 0.020(3) 0.004(3) 0.006(2) -0.012(2)
    C50B 0.020(2) 0.026(3) 0.017(3) -0.001(2) 0.0026(19) -0.006(2)
    C51B 0.018(2) 0.0112(13) 0.0113(15) 0.0006(15) -0.0003(14) -0.0019(11)
    C52B 0.019(3) 0.039(3) 0.017(2) -0.004(2) 0.006(2) -0.012(2)
    C53B 0.037(3) 0.041(3) 0.017(3) -0.006(2) 0.016(2) -0.012(2)
    C54B 0.031(6) 0.026(3) 0.0171(19) 0.008(5) -0.002(4) -0.010(2)
    C55B 0.042(3) 0.021(3) 0.020(3) -0.011(3) -0.007(3) -0.003(2)
    C56B 0.033(3) 0.024(3) 0.019(3) -0.006(3) 0.001(2) -0.001(2)
    C57 0.0147(15) 0.0159(13) 0.0120(14) 0.0002(12) 0.0058(12) -0.0022(11)
    C58 0.0162(16) 0.0141(14) 0.0177(16) 0.0019(12) 0.0022(13) -0.0028(11)
    C59 0.0147(16) 0.0255(16) 0.0198(17) 0.0018(13) -0.0020(13) -0.0056(13)
    C60 0.0114(16) 0.0250(16) 0.0246(18) -0.0059(13) 0.0053(13) -0.0084(13)
    C61 0.0222(17) 0.0141(14) 0.0180(16) -0.0032(12) 0.0088(13) -0.0026(11)
    C62 0.0129(15) 0.0179(14) 0.0122(14) 0.0027(11) 0.0029(12) -0.0007(11)
    C63 0.0131(15) 0.0132(13) 0.0104(14) 0.0013(11) -0.0006(11) -0.0031(10)
    C64 0.0076(14) 0.0114(12) 0.0112(14) -0.0009(10) 0.0038(11) -0.0010(10)
    C65 0.0114(15) 0.0175(14) 0.0106(14) 0.0013(11) 0.0027(11) 0.0031(11)
    C66 0.0117(15) 0.0243(16) 0.0112(14) -0.0027(12) -0.0012(12) -0.0010(11)
    C67 0.0147(16) 0.0168(14) 0.0219(17) -0.0036(12) 0.0032(13) -0.0013(12)
    C68 0.0166(17) 0.0153(14) 0.0269(18) -0.0028(12) 0.0024(14) 0.0073(12)
    C69 0.0138(16) 0.0165(14) 0.0185(16) 0.0020(12) -0.0002(12) 0.0037(11)
    C70 0.0087(14) 0.0115(12) 0.0123(14) 0.0001(10) -0.0010(11) -0.0001(10)
    C71 0.0153(15) 0.0166(14) 0.0105(14) -0.0018(12) 0.0023(12) 0.0006(11)
    C72 0.0118(15) 0.0170(14) 0.0157(15) -0.0015(11) -0.0027(12) 0.0020(11)
    C73 0.0107(15) 0.0121(13) 0.0246(17) -0.0012(11) -0.0024(13) 0.0025(12)
    C74 0.0158(16) 0.0168(14) 0.0163(15) -0.0011(12) 0.0071(13) -0.0022(11)
    C75 0.0121(15) 0.0125(13) 0.0160(15) -0.0002(11) 0.0018(12) -0.0013(11)
    C76 0.031(2) 0.0252(17) 0.0129(16) 0.0021(14) 0.0050(14) 0.0115(13)
    C77 0.0220(18) 0.0207(15) 0.0173(16) -0.0021(13) 0.0039(13) 0.0095(12)
    C78 0.0222(18) 0.0271(18) 0.0232(18) -0.0030(14) 0.0023(15) 0.0037(14)
    C79 0.0204(19) 0.035(2) 0.031(2) -0.0046(15) 0.0029(16) 0.0097(16)
    C80 0.027(2) 0.0289(19) 0.034(2) 0.0049(15) 0.0104(17) 0.0097(15)
    C81 0.038(2) 0.0239(17) 0.0246(19) -0.0007(16) 0.0050(17) 0.0048(14)
    C82 0.0273(19) 0.0233(16) 0.0174(17) -0.0005(14) -0.0004(14) 0.0045(13)
_geom_special_details
;
All e.s.d.'s (except the e.s.d. in the dihedral angle between two l.s. planes)
are estimated using the full covariance matrix. The cell e.s.d.'s are taken
into account individually in the estimation of e.s.d.'s in distances, angles
and torsion angles; correlations between e.s.d.'s in cell parameters are only
used when they are defined by crystal symmetry. An approximate (isotropic)
treatment of cell e.s.d.'s is used for estimating e.s.d.'s involving l.s.
planes.
;
loop_
    _geom_bond_atom_site_label_1
    _geom_bond_atom_site_label_2
    _geom_bond_site_symmetry_2
    _geom_bond_distance
    _geom_bond_publ_flag
    Ag1 P6 . 2.4548(9) ?
    Ag1 P1 . 2.4586(9) ?
    Ag1 Br1 . 2.8314(6) ?
    Ag1 Br2 . 2.8888(6) ?
    Ag1 Ag2 . 3.1046(6) ?
    Ag1 Ag3 . 3.3556(6) ?
    N1 C76 . 1.342(4) ?
    N1 C77 . 1.422(4) ?
    N1 H1 . 0.8800 ?
    Ag2 P2 . 2.4402(9) ?
    Ag2 P3 . 2.4420(9) ?
    Ag2 Br1 . 2.7543(6) ?
    Ag2 Br2 . 2.8226(6) ?
    Ag2 Ag3 . 3.2336(7) ?
    N2 C76 . 1.360(4) ?
    N2 H2A . 0.8800 ?
    N2 H2B . 0.8800 ?
    Ag3 P5 . 2.4372(9) ?
    Ag3 P4 . 2.4405(10) ?
    Ag3 Br2 . 2.8230(7) ?
    Ag3 Br1 . 2.8301(6) ?
    S1 C76 . 1.679(4) ?
    P1 C7 . 1.825(3) ?
    P1 C1 . 1.826(3) ?
    P1 C13 . 1.841(3) ?
    P2 C14 . 1.814(3) ?
    P2 C20 . 1.825(3) ?
    P2 C13 . 1.827(3) ?
    P3 C32 . 1.807(3) ?
    P3 C26 . 1.821(3) ?
    P3 C38 . 1.835(3) ?
    P4 C45B . 1.771(13) ?
    P4 C39 . 1.824(3) ?
    P4 C38 . 1.835(3) ?
    P4 C45 . 1.887(11) ?
    P5 C51 . 1.813(12) ?
    P5 C57 . 1.814(3) ?
    P5 C63 . 1.840(3) ?
    P5 C51B . 1.852(12) ?
    P6 C70 . 1.823(3) ?
    P6 C64 . 1.824(3) ?
    P6 C63 . 1.846(3) ?
    C1 C2 . 1.396(4) ?
    C1 C6 . 1.401(4) ?
    C2 C3 . 1.392(4) ?
    C2 H2 . 0.9500 ?
    C3 C4 . 1.388(5) ?
    C3 H3 . 0.9500 ?
    C4 C5 . 1.380(5) ?
    C4 H4 . 0.9500 ?
    C5 C6 . 1.387(4) ?
    C5 H5 . 0.9500 ?
    C6 H6 . 0.9500 ?
    C7 C12 . 1.391(4) ?
    C7 C8 . 1.396(4) ?
    C8 C9 . 1.389(5) ?
    C8 H8 . 0.9500 ?
    C9 C10 . 1.386(5) ?
    C9 H9 . 0.9500 ?
    C10 C11 . 1.392(5) ?
    C10 H10 . 0.9500 ?
    C11 C12 . 1.382(5) ?
    C11 H11 . 0.9500 ?
    C12 H12 . 0.9500 ?
    C13 H13A . 0.9900 ?
    C13 H13B . 0.9900 ?
    C14 C19 . 1.396(4) ?
    C14 C15 . 1.399(4) ?
    C15 C16 . 1.386(4) ?
    C15 H15 . 0.9500 ?
    C16 C17 . 1.389(4) ?
    C16 H16 . 0.9500 ?
    C17 C18 . 1.380(5) ?
    C17 H17 . 0.9500 ?
    C18 C19 . 1.386(5) ?
    C18 H18 . 0.9500 ?
    C19 H19 . 0.9500 ?
    C20 C25 . 1.389(4) ?
    C20 C21 . 1.396(4) ?
    C21 C22 . 1.391(4) ?
    C21 H21 . 0.9500 ?
    C22 C23 . 1.377(5) ?
    C22 H22 . 0.9500 ?
    C23 C24 . 1.388(5) ?
    C23 H23 . 0.9500 ?
    C24 C25 . 1.387(4) ?
    C24 H24 . 0.9500 ?
    C25 H25 . 0.9500 ?
    C26 C31 . 1.382(4) ?
    C26 C27 . 1.411(4) ?
    C27 C28 . 1.377(5) ?
    C27 H27 . 0.9500 ?
    C28 C29 . 1.385(5) ?
    C28 H28 . 0.9500 ?
    C29 C30 . 1.379(5) ?
    C29 H29 . 0.9500 ?
    C30 C31 . 1.394(5) ?
    C30 H30 . 0.9500 ?
    C31 H31 . 0.9500 ?
    C32 C37 . 1.395(4) ?
    C32 C33 . 1.404(4) ?
    C33 C34 . 1.378(5) ?
    C33 H33 . 0.9500 ?
    C34 C35 . 1.389(5) ?
    C34 H34 . 0.9500 ?
    C35 C36 . 1.370(4) ?
    C35 H35 . 0.9500 ?
    C36 C37 . 1.395(4) ?
    C36 H36 . 0.9500 ?
    C37 H37 . 0.9500 ?
    C38 H38A . 0.9900 ?
    C38 H38B . 0.9900 ?
    C39 C40 . 1.375(5) ?
    C39 C44 . 1.378(5) ?
    C40 C41 . 1.385(6) ?
    C40 H40 . 0.9500 ?
    C41 C42 . 1.383(6) ?
    C41 H41 . 0.9500 ?
    C42 C43 . 1.367(6) ?
    C42 H42 . 0.9500 ?
    C43 C44 . 1.397(5) ?
    C43 H43 . 0.9500 ?
    C44 H44 . 0.9500 ?
    C45 C46 . 1.386(10) ?
    C45 C50 . 1.389(10) ?
    C46 C47 . 1.391(9) ?
    C46 H46 . 0.9500 ?
    C47 C48 . 1.354(9) ?
    C47 H47 . 0.9500 ?
    C48 C49 . 1.390(9) ?
    C48 H48 . 0.9500 ?
    C49 C50 . 1.388(8) ?
    C49 H49 . 0.9500 ?
    C50 H50 . 0.9500 ?
    C51 C52 . 1.381(12) ?
    C51 C56 . 1.390(11) ?
    C52 C53 . 1.404(8) ?
    C52 H52 . 0.9500 ?
    C53 C54 . 1.373(12) ?
    C53 H53 . 0.9500 ?
    C54 C55 . 1.380(13) ?
    C54 H54 . 0.9500 ?
    C55 C56 . 1.395(8) ?
    C55 H55 . 0.9500 ?
    C56 H56 . 0.9500 ?
    C45B C50B . 1.387(11) ?
    C45B C46B . 1.395(11) ?
    C46B C47B . 1.394(10) ?
    C46B H46B . 0.9500 ?
    C47B C48B . 1.359(10) ?
    C47B H47B . 0.9500 ?
    C48B C49B . 1.408(10) ?
    C48B H48B . 0.9500 ?
    C49B C50B . 1.387(9) ?
    C49B H49B . 0.9500 ?
    C50B H50B . 0.9500 ?
    C51B C52B . 1.381(12) ?
    C51B C56B . 1.391(12) ?
    C52B C53B . 1.395(8) ?
    C52B H52B . 0.9500 ?
    C53B C54B . 1.364(12) ?
    C53B H53B . 0.9500 ?
    C54B C55B . 1.368(11) ?
    C54B H54B . 0.9500 ?
    C55B C56B . 1.414(9) ?
    C55B H55B . 0.9500 ?
    C56B H56B . 0.9500 ?
    C57 C62 . 1.397(4) ?
    C57 C58 . 1.397(4) ?
    C58 C59 . 1.395(4) ?
    C58 H58 . 0.9500 ?
    C59 C60 . 1.384(5) ?
    C59 H59 . 0.9500 ?
    C60 C61 . 1.384(5) ?
    C60 H60 . 0.9500 ?
    C61 C62 . 1.383(4) ?
    C61 H61 . 0.9500 ?
    C62 H62 . 0.9500 ?
    C63 H63A . 0.9900 ?
    C63 H63B . 0.9900 ?
    C64 C69 . 1.393(4) ?
    C64 C65 . 1.400(4) ?
    C65 C66 . 1.388(4) ?
    C65 H65 . 0.9500 ?
    C66 C67 . 1.378(4) ?
    C66 H66 . 0.9500 ?
    C67 C68 . 1.385(4) ?
    C67 H67 . 0.9500 ?
    C68 C69 . 1.389(4) ?
    C68 H68 . 0.9500 ?
    C69 H69 . 0.9500 ?
    C70 C71 . 1.397(4) ?
    C70 C75 . 1.402(4) ?
    C71 C72 . 1.389(4) ?
    C71 H71 . 0.9500 ?
    C72 C73 . 1.386(4) ?
    C72 H72 . 0.9500 ?
    C73 C74 . 1.395(4) ?
    C73 H73 . 0.9500 ?
    C74 C75 . 1.388(4) ?
    C74 H74 . 0.9500 ?
    C75 H75 . 0.9500 ?
    C77 C82 . 1.388(5) ?
    C77 C78 . 1.396(5) ?
    C78 C79 . 1.383(5) ?
    C78 H78 . 0.9500 ?
    C79 C80 . 1.381(5) ?
    C79 H79 . 0.9500 ?
    C80 C81 . 1.390(5) ?
    C80 H80 . 0.9500 ?
    C81 C82 . 1.383(5) ?
    C81 H81 . 0.9500 ?
    C82 H82 . 0.9500 ?
loop_
    _geom_angle_atom_site_label_1
    _geom_angle_atom_site_label_2
    _geom_angle_atom_site_label_3
    _geom_angle_site_symmetry_1
    _geom_angle_site_symmetry_3
    _geom_angle
    _geom_angle_publ_flag
    P6 Ag1 P1 . . 125.44(3) ?
    P6 Ag1 Br1 . . 110.85(2) ?
    P1 Ag1 Br1 . . 105.31(2) ?
    P6 Ag1 Br2 . . 99.60(2) ?
    P1 Ag1 Br2 . . 116.14(2) ?
    Br1 Ag1 Br2 . . 95.646(19) ?
    P6 Ag1 Ag2 . . 145.149(19) ?
    P1 Ag1 Ag2 . . 89.24(2) ?
    Br1 Ag1 Ag2 . . 55.059(11) ?
    Br2 Ag1 Ag2 . . 56.052(15) ?
    P6 Ag1 Ag3 . . 85.79(2) ?
    P1 Ag1 Ag3 . . 148.603(19) ?
    Br1 Ag1 Ag3 . . 53.633(11) ?
    Br2 Ag1 Ag3 . . 53.117(15) ?
    Ag2 Ag1 Ag3 . . 59.922(16) ?
    C76 N1 C77 . . 130.7(3) ?
    C76 N1 H1 . . 114.6 ?
    C77 N1 H1 . . 114.6 ?
    P2 Ag2 P3 . . 118.29(3) ?
    P2 Ag2 Br1 . . 110.33(2) ?
    P3 Ag2 Br1 . . 112.77(2) ?
    P2 Ag2 Br2 . . 112.83(3) ?
    P3 Ag2 Br2 . . 101.70(2) ?
    Br1 Ag2 Br2 . . 98.946(17) ?
    P2 Ag2 Ag1 . . 89.64(2) ?
    P3 Ag2 Ag1 . . 151.34(2) ?
    Br1 Ag2 Ag1 . . 57.424(11) ?
    Br2 Ag2 Ag1 . . 58.103(10) ?
    P2 Ag2 Ag3 . . 153.52(2) ?
    P3 Ag2 Ag3 . . 88.11(2) ?
    Br1 Ag2 Ag3 . . 55.719(9) ?
    Br2 Ag2 Ag3 . . 55.063(16) ?
    Ag1 Ag2 Ag3 . . 63.895(10) ?
    C76 N2 H2A . . 120.0 ?
    C76 N2 H2B . . 120.0 ?
    H2A N2 H2B . . 120.0 ?
    P5 Ag3 P4 . . 129.41(3) ?
    P5 Ag3 Br2 . . 107.76(2) ?
    P4 Ag3 Br2 . . 99.89(2) ?
    P5 Ag3 Br1 . . 105.49(2) ?
    P4 Ag3 Br1 . . 112.15(2) ?
    Br2 Ag3 Br1 . . 97.161(15) ?
    P5 Ag3 Ag2 . . 143.64(2) ?
    P4 Ag3 Ag2 . . 86.82(2) ?
    Br2 Ag3 Ag2 . . 55.050(9) ?
    Br1 Ag3 Ag2 . . 53.529(15) ?
    P5 Ag3 Ag1 . . 87.50(2) ?
    P4 Ag3 Ag1 . . 142.31(2) ?
    Br2 Ag3 Ag1 . . 54.935(9) ?
    Br1 Ag3 Ag1 . . 53.667(12) ?
    Ag2 Ag3 Ag1 . . 56.183(10) ?
    Ag2 Br1 Ag3 . . 70.752(15) ?
    Ag2 Br1 Ag1 . . 67.518(17) ?
    Ag3 Br1 Ag1 . . 72.699(14) ?
    Ag2 Br2 Ag3 . . 69.888(16) ?
    Ag2 Br2 Ag1 . . 65.845(13) ?
    Ag3 Br2 Ag1 . . 71.948(15) ?
    C7 P1 C1 . . 108.24(14) ?
    C7 P1 C13 . . 104.26(13) ?
    C1 P1 C13 . . 101.13(13) ?
    C7 P1 Ag1 . . 113.54(10) ?
    C1 P1 Ag1 . . 113.32(10) ?
    C13 P1 Ag1 . . 115.24(10) ?
    C14 P2 C20 . . 106.61(14) ?
    C14 P2 C13 . . 106.97(14) ?
    C20 P2 C13 . . 101.68(13) ?
    C14 P2 Ag2 . . 115.97(10) ?
    C20 P2 Ag2 . . 110.90(10) ?
    C13 P2 Ag2 . . 113.54(10) ?
    C32 P3 C26 . . 101.34(14) ?
    C32 P3 C38 . . 105.31(14) ?
    C26 P3 C38 . . 105.82(15) ?
    C32 P3 Ag2 . . 121.31(10) ?
    C26 P3 Ag2 . . 107.94(10) ?
    C38 P3 Ag2 . . 113.52(10) ?
    C45B P4 C39 . . 102.0(4) ?
    C45B P4 C38 . . 98.8(4) ?
    C39 P4 C38 . . 105.94(15) ?
    C39 P4 C45 . . 102.2(4) ?
    C38 P4 C45 . . 107.7(3) ?
    C45B P4 Ag3 . . 114.1(4) ?
    C39 P4 Ag3 . . 118.08(11) ?
    C38 P4 Ag3 . . 115.44(10) ?
    C45 P4 Ag3 . . 106.3(4) ?
    C51 P5 C57 . . 106.5(3) ?
    C51 P5 C63 . . 100.6(5) ?
    C57 P5 C63 . . 105.28(14) ?
    C57 P5 C51B . . 102.6(3) ?
    C63 P5 C51B . . 102.7(6) ?
    C51 P5 Ag3 . . 115.4(5) ?
    C57 P5 Ag3 . . 114.30(10) ?
    C63 P5 Ag3 . . 113.44(10) ?
    C51B P5 Ag3 . . 116.9(5) ?
    C70 P6 C64 . . 103.72(13) ?
    C70 P6 C63 . . 103.13(13) ?
    C64 P6 C63 . . 106.04(13) ?
    C70 P6 Ag1 . . 111.71(10) ?
    C64 P6 Ag1 . . 112.57(9) ?
    C63 P6 Ag1 . . 118.29(10) ?
    C2 C1 C6 . . 118.5(3) ?
    C2 C1 P1 . . 117.9(2) ?
    C6 C1 P1 . . 123.2(2) ?
    C3 C2 C1 . . 120.8(3) ?
    C3 C2 H2 . . 119.6 ?
    C1 C2 H2 . . 119.6 ?
    C4 C3 C2 . . 119.9(3) ?
    C4 C3 H3 . . 120.1 ?
    C2 C3 H3 . . 120.1 ?
    C5 C4 C3 . . 119.8(3) ?
    C5 C4 H4 . . 120.1 ?
    C3 C4 H4 . . 120.1 ?
    C4 C5 C6 . . 120.6(3) ?
    C4 C5 H5 . . 119.7 ?
    C6 C5 H5 . . 119.7 ?
    C5 C6 C1 . . 120.3(3) ?
    C5 C6 H6 . . 119.9 ?
    C1 C6 H6 . . 119.9 ?
    C12 C7 C8 . . 119.5(3) ?
    C12 C7 P1 . . 117.2(2) ?
    C8 C7 P1 . . 123.2(2) ?
    C9 C8 C7 . . 120.0(3) ?
    C9 C8 H8 . . 120.0 ?
    C7 C8 H8 . . 120.0 ?
    C10 C9 C8 . . 119.9(3) ?
    C10 C9 H9 . . 120.1 ?
    C8 C9 H9 . . 120.1 ?
    C9 C10 C11 . . 120.4(3) ?
    C9 C10 H10 . . 119.8 ?
    C11 C10 H10 . . 119.8 ?
    C12 C11 C10 . . 119.7(3) ?
    C12 C11 H11 . . 120.2 ?
    C10 C11 H11 . . 120.2 ?
    C11 C12 C7 . . 120.6(3) ?
    C11 C12 H12 . . 119.7 ?
    C7 C12 H12 . . 119.7 ?
    P2 C13 P1 . . 113.37(15) ?
    P2 C13 H13A . . 108.9 ?
    P1 C13 H13A . . 108.9 ?
    P2 C13 H13B . . 108.9 ?
    P1 C13 H13B . . 108.9 ?
    H13A C13 H13B . . 107.7 ?
    C19 C14 C15 . . 119.0(3) ?
    C19 C14 P2 . . 116.8(2) ?
    C15 C14 P2 . . 124.1(2) ?
    C16 C15 C14 . . 120.2(3) ?
    C16 C15 H15 . . 119.9 ?
    C14 C15 H15 . . 119.9 ?
    C15 C16 C17 . . 120.0(3) ?
    C15 C16 H16 . . 120.0 ?
    C17 C16 H16 . . 120.0 ?
    C18 C17 C16 . . 120.2(3) ?
    C18 C17 H17 . . 119.9 ?
    C16 C17 H17 . . 119.9 ?
    C17 C18 C19 . . 120.0(3) ?
    C17 C18 H18 . . 120.0 ?
    C19 C18 H18 . . 120.0 ?
    C18 C19 C14 . . 120.5(3) ?
    C18 C19 H19 . . 119.7 ?
    C14 C19 H19 . . 119.7 ?
    C25 C20 C21 . . 119.2(3) ?
    C25 C20 P2 . . 116.5(2) ?
    C21 C20 P2 . . 124.2(2) ?
    C22 C21 C20 . . 119.7(3) ?
    C22 C21 H21 . . 120.1 ?
    C20 C21 H21 . . 120.1 ?
    C23 C22 C21 . . 120.7(3) ?
    C23 C22 H22 . . 119.6 ?
    C21 C22 H22 . . 119.6 ?
    C22 C23 C24 . . 119.8(3) ?
    C22 C23 H23 . . 120.1 ?
    C24 C23 H23 . . 120.1 ?
    C25 C24 C23 . . 119.9(3) ?
    C25 C24 H24 . . 120.0 ?
    C23 C24 H24 . . 120.0 ?
    C24 C25 C20 . . 120.6(3) ?
    C24 C25 H25 . . 119.7 ?
    C20 C25 H25 . . 119.7 ?
    C31 C26 C27 . . 118.4(3) ?
    C31 C26 P3 . . 124.4(3) ?
    C27 C26 P3 . . 116.9(2) ?
    C28 C27 C26 . . 120.5(3) ?
    C28 C27 H27 . . 119.7 ?
    C26 C27 H27 . . 119.7 ?
    C27 C28 C29 . . 120.2(3) ?
    C27 C28 H28 . . 119.9 ?
    C29 C28 H28 . . 119.9 ?
    C30 C29 C28 . . 120.1(3) ?
    C30 C29 H29 . . 119.9 ?
    C28 C29 H29 . . 119.9 ?
    C29 C30 C31 . . 119.9(3) ?
    C29 C30 H30 . . 120.1 ?
    C31 C30 H30 . . 120.1 ?
    C26 C31 C30 . . 120.8(3) ?
    C26 C31 H31 . . 119.6 ?
    C30 C31 H31 . . 119.6 ?
    C37 C32 C33 . . 119.2(3) ?
    C37 C32 P3 . . 119.5(2) ?
    C33 C32 P3 . . 121.1(2) ?
    C34 C33 C32 . . 120.7(3) ?
    C34 C33 H33 . . 119.6 ?
    C32 C33 H33 . . 119.6 ?
    C33 C34 C35 . . 119.2(3) ?
    C33 C34 H34 . . 120.4 ?
    C35 C34 H34 . . 120.4 ?
    C36 C35 C34 . . 121.1(3) ?
    C36 C35 H35 . . 119.4 ?
    C34 C35 H35 . . 119.4 ?
    C35 C36 C37 . . 120.2(3) ?
    C35 C36 H36 . . 119.9 ?
    C37 C36 H36 . . 119.9 ?
    C36 C37 C32 . . 119.6(3) ?
    C36 C37 H37 . . 120.2 ?
    C32 C37 H37 . . 120.2 ?
    P4 C38 P3 . . 110.68(16) ?
    P4 C38 H38A . . 109.5 ?
    P3 C38 H38A . . 109.5 ?
    P4 C38 H38B . . 109.5 ?
    P3 C38 H38B . . 109.5 ?
    H38A C38 H38B . . 108.1 ?
    C40 C39 C44 . . 119.2(3) ?
    C40 C39 P4 . . 122.4(3) ?
    C44 C39 P4 . . 118.3(3) ?
    C39 C40 C41 . . 121.3(4) ?
    C39 C40 H40 . . 119.3 ?
    C41 C40 H40 . . 119.3 ?
    C42 C41 C40 . . 119.1(4) ?
    C42 C41 H41 . . 120.5 ?
    C40 C41 H41 . . 120.5 ?
    C43 C42 C41 . . 120.3(3) ?
    C43 C42 H42 . . 119.9 ?
    C41 C42 H42 . . 119.9 ?
    C42 C43 C44 . . 120.3(4) ?
    C42 C43 H43 . . 119.9 ?
    C44 C43 H43 . . 119.9 ?
    C39 C44 C43 . . 119.9(3) ?
    C39 C44 H44 . . 120.1 ?
    C43 C44 H44 . . 120.1 ?
    C46 C45 C50 . . 118.8(9) ?
    C46 C45 P4 . . 122.9(6) ?
    C50 C45 P4 . . 118.3(8) ?
    C45 C46 C47 . . 120.2(8) ?
    C45 C46 H46 . . 119.9 ?
    C47 C46 H46 . . 119.9 ?
    C48 C47 C46 . . 120.7(7) ?
    C48 C47 H47 . . 119.7 ?
    C46 C47 H47 . . 119.7 ?
    C47 C48 C49 . . 120.2(7) ?
    C47 C48 H48 . . 119.9 ?
    C49 C48 H48 . . 119.9 ?
    C50 C49 C48 . . 119.4(7) ?
    C50 C49 H49 . . 120.3 ?
    C48 C49 H49 . . 120.3 ?
    C49 C50 C45 . . 120.6(7) ?
    C49 C50 H50 . . 119.7 ?
    C45 C50 H50 . . 119.7 ?
    C52 C51 C56 . . 118.5(9) ?
    C52 C51 P5 . . 122.0(8) ?
    C56 C51 P5 . . 119.3(8) ?
    C51 C52 C53 . . 120.9(7) ?
    C51 C52 H52 . . 119.6 ?
    C53 C52 H52 . . 119.6 ?
    C54 C53 C52 . . 119.8(7) ?
    C54 C53 H53 . . 120.1 ?
    C52 C53 H53 . . 120.1 ?
    C53 C54 C55 . . 120.2(9) ?
    C53 C54 H54 . . 119.9 ?
    C55 C54 H54 . . 119.9 ?
    C54 C55 C56 . . 119.8(7) ?
    C54 C55 H55 . . 120.1 ?
    C56 C55 H55 . . 120.1 ?
    C51 C56 C55 . . 120.8(8) ?
    C51 C56 H56 . . 119.6 ?
    C55 C56 H56 . . 119.6 ?
    C50B C45B C46B . . 119.5(9) ?
    C50B C45B P4 . . 119.5(8) ?
    C46B C45B P4 . . 120.3(8) ?
    C47B C46B C45B . . 120.5(8) ?
    C47B C46B H46B . . 119.7 ?
    C45B C46B H46B . . 119.7 ?
    C48B C47B C46B . . 119.7(8) ?
    C48B C47B H47B . . 120.2 ?
    C46B C47B H47B . . 120.2 ?
    C47B C48B C49B . . 120.6(8) ?
    C47B C48B H48B . . 119.7 ?
    C49B C48B H48B . . 119.7 ?
    C50B C49B C48B . . 119.7(7) ?
    C50B C49B H49B . . 120.1 ?
    C48B C49B H49B . . 120.1 ?
    C49B C50B C45B . . 119.9(8) ?
    C49B C50B H50B . . 120.1 ?
    C45B C50B H50B . . 120.1 ?
    C52B C51B C56B . . 119.2(10) ?
    C52B C51B P5 . . 122.7(8) ?
    C56B C51B P5 . . 118.0(8) ?
    C51B C52B C53B . . 120.7(8) ?
    C51B C52B H52B . . 119.7 ?
    C53B C52B H52B . . 119.7 ?
    C54B C53B C52B . . 119.9(8) ?
    C54B C53B H53B . . 120.0 ?
    C52B C53B H53B . . 120.0 ?
    C53B C54B C55B . . 120.8(10) ?
    C53B C54B H54B . . 119.6 ?
    C55B C54B H54B . . 119.6 ?
    C54B C55B C56B . . 119.8(9) ?
    C54B C55B H55B . . 120.1 ?
    C56B C55B H55B . . 120.1 ?
    C51B C56B C55B . . 119.5(8) ?
    C51B C56B H56B . . 120.2 ?
    C55B C56B H56B . . 120.2 ?
    C62 C57 C58 . . 119.2(3) ?
    C62 C57 P5 . . 123.0(2) ?
    C58 C57 P5 . . 117.8(2) ?
    C59 C58 C57 . . 119.9(3) ?
    C59 C58 H58 . . 120.0 ?
    C57 C58 H58 . . 120.0 ?
    C60 C59 C58 . . 120.2(3) ?
    C60 C59 H59 . . 119.9 ?
    C58 C59 H59 . . 119.9 ?
    C61 C60 C59 . . 119.9(3) ?
    C61 C60 H60 . . 120.0 ?
    C59 C60 H60 . . 120.0 ?
    C62 C61 C60 . . 120.4(3) ?
    C62 C61 H61 . . 119.8 ?
    C60 C61 H61 . . 119.8 ?
    C61 C62 C57 . . 120.3(3) ?
    C61 C62 H62 . . 119.9 ?
    C57 C62 H62 . . 119.9 ?
    P5 C63 P6 . . 113.95(15) ?
    P5 C63 H63A . . 108.8 ?
    P6 C63 H63A . . 108.8 ?
    P5 C63 H63B . . 108.8 ?
    P6 C63 H63B . . 108.8 ?
    H63A C63 H63B . . 107.7 ?
    C69 C64 C65 . . 119.2(3) ?
    C69 C64 P6 . . 123.0(2) ?
    C65 C64 P6 . . 117.8(2) ?
    C66 C65 C64 . . 120.1(3) ?
    C66 C65 H65 . . 119.9 ?
    C64 C65 H65 . . 119.9 ?
    C67 C66 C65 . . 120.1(3) ?
    C67 C66 H66 . . 119.9 ?
    C65 C66 H66 . . 119.9 ?
    C66 C67 C68 . . 120.4(3) ?
    C66 C67 H67 . . 119.8 ?
    C68 C67 H67 . . 119.8 ?
    C67 C68 C69 . . 120.0(3) ?
    C67 C68 H68 . . 120.0 ?
    C69 C68 H68 . . 120.0 ?
    C68 C69 C64 . . 120.2(3) ?
    C68 C69 H69 . . 119.9 ?
    C64 C69 H69 . . 119.9 ?
    C71 C70 C75 . . 118.6(3) ?
    C71 C70 P6 . . 124.1(2) ?
    C75 C70 P6 . . 117.3(2) ?
    C72 C71 C70 . . 120.5(3) ?
    C72 C71 H71 . . 119.7 ?
    C70 C71 H71 . . 119.7 ?
    C73 C72 C71 . . 120.4(3) ?
    C73 C72 H72 . . 119.8 ?
    C71 C72 H72 . . 119.8 ?
    C72 C73 C74 . . 119.8(3) ?
    C72 C73 H73 . . 120.1 ?
    C74 C73 H73 . . 120.1 ?
    C75 C74 C73 . . 119.8(3) ?
    C75 C74 H74 . . 120.1 ?
    C73 C74 H74 . . 120.1 ?
    C74 C75 C70 . . 120.8(3) ?
    C74 C75 H75 . . 119.6 ?
    C70 C75 H75 . . 119.6 ?
    N1 C76 N2 . . 112.9(3) ?
    N1 C76 S1 . . 127.0(3) ?
    N2 C76 S1 . . 120.1(3) ?
    C82 C77 C78 . . 119.7(3) ?
    C82 C77 N1 . . 116.2(3) ?
    C78 C77 N1 . . 124.0(3) ?
    C79 C78 C77 . . 119.1(3) ?
    C79 C78 H78 . . 120.4 ?
    C77 C78 H78 . . 120.4 ?
    C80 C79 C78 . . 121.9(4) ?
    C80 C79 H79 . . 119.0 ?
    C78 C79 H79 . . 119.0 ?
    C79 C80 C81 . . 118.2(4) ?
    C79 C80 H80 . . 120.9 ?
    C81 C80 H80 . . 120.9 ?
    C82 C81 C80 . . 121.1(3) ?
    C82 C81 H81 . . 119.5 ?
    C80 C81 H81 . . 119.5 ?
    C81 C82 C77 . . 119.9(3) ?
    C81 C82 H82 . . 120.0 ?
    C77 C82 H82 . . 120.0 ?
loop_
    _geom_torsion_atom_site_label_1
    _geom_torsion_atom_site_label_2
    _geom_torsion_atom_site_label_3
    _geom_torsion_atom_site_label_4
    _geom_torsion_site_symmetry_1
    _geom_torsion_site_symmetry_2
    _geom_torsion_site_symmetry_3
    _geom_torsion_site_symmetry_4
    _geom_torsion
    _geom_torsion_publ_flag
    C7 P1 C1 C2 . . . . 110.6(3) ?
    C13 P1 C1 C2 . . . . -140.1(3) ?
    Ag1 P1 C1 C2 . . . . -16.2(3) ?
    C7 P1 C1 C6 . . . . -76.9(3) ?
    C13 P1 C1 C6 . . . . 32.3(3) ?
    Ag1 P1 C1 C6 . . . . 156.2(2) ?
    C6 C1 C2 C3 . . . . -2.6(5) ?
    P1 C1 C2 C3 . . . . 170.2(3) ?
    C1 C2 C3 C4 . . . . 1.0(5) ?
    C2 C3 C4 C5 . . . . 1.4(5) ?
    C3 C4 C5 C6 . . . . -2.2(5) ?
    C4 C5 C6 C1 . . . . 0.5(5) ?
    C2 C1 C6 C5 . . . . 1.9(5) ?
    P1 C1 C6 C5 . . . . -170.6(3) ?
    C1 P1 C7 C12 . . . . -155.8(2) ?
    C13 P1 C7 C12 . . . . 97.1(2) ?
    Ag1 P1 C7 C12 . . . . -29.1(3) ?
    C1 P1 C7 C8 . . . . 28.4(3) ?
    C13 P1 C7 C8 . . . . -78.7(3) ?
    Ag1 P1 C7 C8 . . . . 155.1(2) ?
    C12 C7 C8 C9 . . . . -0.2(4) ?
    P1 C7 C8 C9 . . . . 175.5(2) ?
    C7 C8 C9 C10 . . . . -1.7(5) ?
    C8 C9 C10 C11 . . . . 2.5(5) ?
    C9 C10 C11 C12 . . . . -1.3(5) ?
    C10 C11 C12 C7 . . . . -0.7(5) ?
    C8 C7 C12 C11 . . . . 1.4(4) ?
    P1 C7 C12 C11 . . . . -174.5(2) ?
    C14 P2 C13 P1 . . . . 79.14(19) ?
    C20 P2 C13 P1 . . . . -169.25(16) ?
    Ag2 P2 C13 P1 . . . . -50.08(18) ?
    C7 P1 C13 P2 . . . . -80.60(18) ?
    C1 P1 C13 P2 . . . . 167.12(16) ?
    Ag1 P1 C13 P2 . . . . 44.52(19) ?
    C20 P2 C14 C19 . . . . 108.6(2) ?
    C13 P2 C14 C19 . . . . -143.3(2) ?
    Ag2 P2 C14 C19 . . . . -15.4(3) ?
    C20 P2 C14 C15 . . . . -75.0(3) ?
    C13 P2 C14 C15 . . . . 33.2(3) ?
    Ag2 P2 C14 C15 . . . . 161.0(2) ?
    C19 C14 C15 C16 . . . . -0.3(4) ?
    P2 C14 C15 C16 . . . . -176.6(2) ?
    C14 C15 C16 C17 . . . . 0.6(5) ?
    C15 C16 C17 C18 . . . . -0.9(5) ?
    C16 C17 C18 C19 . . . . 0.8(5) ?
    C17 C18 C19 C14 . . . . -0.5(5) ?
    C15 C14 C19 C18 . . . . 0.2(5) ?
    P2 C14 C19 C18 . . . . 176.8(2) ?
    C14 P2 C20 C25 . . . . -155.1(2) ?
    C13 P2 C20 C25 . . . . 93.0(2) ?
    Ag2 P2 C20 C25 . . . . -28.0(3) ?
    C14 P2 C20 C21 . . . . 23.5(3) ?
    C13 P2 C20 C21 . . . . -88.4(3) ?
    Ag2 P2 C20 C21 . . . . 150.5(3) ?
    C25 C20 C21 C22 . . . . 1.4(5) ?
    P2 C20 C21 C22 . . . . -177.1(3) ?
    C20 C21 C22 C23 . . . . 0.2(6) ?
    C21 C22 C23 C24 . . . . -1.7(6) ?
    C22 C23 C24 C25 . . . . 1.6(5) ?
    C23 C24 C25 C20 . . . . 0.0(5) ?
    C21 C20 C25 C24 . . . . -1.6(5) ?
    P2 C20 C25 C24 . . . . 177.1(2) ?
    C32 P3 C26 C31 . . . . 136.6(3) ?
    C38 P3 C26 C31 . . . . 27.0(3) ?
    Ag2 P3 C26 C31 . . . . -94.9(3) ?
    C32 P3 C26 C27 . . . . -49.5(3) ?
    C38 P3 C26 C27 . . . . -159.2(2) ?
    Ag2 P3 C26 C27 . . . . 79.0(2) ?
    C31 C26 C27 C28 . . . . -1.2(5) ?
    P3 C26 C27 C28 . . . . -175.5(2) ?
    C26 C27 C28 C29 . . . . 1.0(5) ?
    C27 C28 C29 C30 . . . . 0.0(5) ?
    C28 C29 C30 C31 . . . . -0.9(5) ?
    C27 C26 C31 C30 . . . . 0.4(5) ?
    P3 C26 C31 C30 . . . . 174.2(2) ?
    C29 C30 C31 C26 . . . . 0.6(5) ?
    C26 P3 C32 C37 . . . . 130.7(3) ?
    C38 P3 C32 C37 . . . . -119.2(3) ?
    Ag2 P3 C32 C37 . . . . 11.4(3) ?
    C26 P3 C32 C33 . . . . -44.3(3) ?
    C38 P3 C32 C33 . . . . 65.8(3) ?
    Ag2 P3 C32 C33 . . . . -163.6(2) ?
    C37 C32 C33 C34 . . . . -0.8(5) ?
    P3 C32 C33 C34 . . . . 174.3(3) ?
    C32 C33 C34 C35 . . . . 0.3(5) ?
    C33 C34 C35 C36 . . . . 0.3(5) ?
    C34 C35 C36 C37 . . . . -0.5(5) ?
    C35 C36 C37 C32 . . . . 0.0(5) ?
    C33 C32 C37 C36 . . . . 0.6(5) ?
    P3 C32 C37 C36 . . . . -174.5(2) ?
    C45B P4 C38 P3 . . . . 176.8(5) ?
    C39 P4 C38 P3 . . . . -78.00(18) ?
    C45 P4 C38 P3 . . . . 173.3(4) ?
    Ag3 P4 C38 P3 . . . . 54.69(18) ?
    C32 P3 C38 P4 . . . . 79.67(18) ?
    C26 P3 C38 P4 . . . . -173.50(15) ?
    Ag2 P3 C38 P4 . . . . -55.30(18) ?
    C45B P4 C39 C40 . . . . 48.8(5) ?
    C38 P4 C39 C40 . . . . -54.2(4) ?
    C45 P4 C39 C40 . . . . 58.5(5) ?
    Ag3 P4 C39 C40 . . . . 174.6(3) ?
    C45B P4 C39 C44 . . . . -126.9(5) ?
    C38 P4 C39 C44 . . . . 130.1(3) ?
    C45 P4 C39 C44 . . . . -117.2(4) ?
    Ag3 P4 C39 C44 . . . . -1.1(3) ?
    C44 C39 C40 C41 . . . . 3.0(7) ?
    P4 C39 C40 C41 . . . . -172.6(4) ?
    C39 C40 C41 C42 . . . . -1.3(8) ?
    C40 C41 C42 C43 . . . . -0.8(7) ?
    C41 C42 C43 C44 . . . . 1.1(7) ?
    C40 C39 C44 C43 . . . . -2.7(6) ?
    P4 C39 C44 C43 . . . . 173.2(3) ?
    C42 C43 C44 C39 . . . . 0.7(6) ?
    C45B P4 C45 C46 . . . . -42(4) ?
    C39 P4 C45 C46 . . . . -131.6(8) ?
    C38 P4 C45 C46 . . . . -20.3(10) ?
    Ag3 P4 C45 C46 . . . . 104.0(8) ?
    C45B P4 C45 C50 . . . . 140(5) ?
    C39 P4 C45 C50 . . . . 50.1(9) ?
    C38 P4 C45 C50 . . . . 161.5(7) ?
    Ag3 P4 C45 C50 . . . . -74.2(9) ?
    C50 C45 C46 C47 . . . . -2.6(12) ?
    P4 C45 C46 C47 . . . . 179.1(8) ?
    C45 C46 C47 C48 . . . . 0.6(11) ?
    C46 C47 C48 C49 . . . . 2.6(13) ?
    C47 C48 C49 C50 . . . . -3.7(13) ?
    C48 C49 C50 C45 . . . . 1.7(12) ?
    C46 C45 C50 C49 . . . . 1.5(13) ?
    P4 C45 C50 C49 . . . . 179.8(6) ?
    C57 P5 C51 C52 . . . . 27.9(13) ?
    C63 P5 C51 C52 . . . . -81.7(11) ?
    C51B P5 C51 C52 . . . . 42(15) ?
    Ag3 P5 C51 C52 . . . . 155.9(9) ?
    C57 P5 C51 C56 . . . . -156.5(10) ?
    C63 P5 C51 C56 . . . . 93.9(12) ?
    C51B P5 C51 C56 . . . . -143(17) ?
    Ag3 P5 C51 C56 . . . . -28.5(13) ?
    C56 C51 C52 C53 . . . . 0.4(15) ?
    P5 C51 C52 C53 . . . . 176.0(9) ?
    C51 C52 C53 C54 . . . . -0.2(12) ?
    C52 C53 C54 C55 . . . . -0.1(15) ?
    C53 C54 C55 C56 . . . . 0.1(16) ?
    C52 C51 C56 C55 . . . . -0.3(17) ?
    P5 C51 C56 C55 . . . . -176.1(8) ?
    C54 C55 C56 C51 . . . . 0.1(15) ?
    C39 P4 C45B C50B . . . . 31.4(10) ?
    C38 P4 C45B C50B . . . . 139.9(9) ?
    C45 P4 C45B C50B . . . . -61(4) ?
    Ag3 P4 C45B C50B . . . . -97.0(9) ?
    C39 P4 C45B C46B . . . . -158.4(8) ?
    C38 P4 C45B C46B . . . . -49.9(9) ?
    C45 P4 C45B C46B . . . . 109(5) ?
    Ag3 P4 C45B C46B . . . . 73.2(9) ?
    C50B C45B C46B C47B . . . . -2.3(13) ?
    P4 C45B C46B C47B . . . . -172.5(8) ?
    C45B C46B C47B C48B . . . . -0.2(11) ?
    C46B C47B C48B C49B . . . . 3.0(14) ?
    C47B C48B C49B C50B . . . . -3.3(14) ?
    C48B C49B C50B C45B . . . . 0.8(13) ?
    C46B C45B C50B C49B . . . . 2.0(14) ?
    P4 C45B C50B C49B . . . . 172.2(7) ?
    C51 P5 C51B C52B . . . . 175(17) ?
    C57 P5 C51B C52B . . . . -18.3(13) ?
    C63 P5 C51B C52B . . . . -127.4(11) ?
    Ag3 P5 C51B C52B . . . . 107.6(10) ?
    C51 P5 C51B C56B . . . . -1(14) ?
    C57 P5 C51B C56B . . . . 165.3(11) ?
    C63 P5 C51B C56B . . . . 56.2(12) ?
    Ag3 P5 C51B C56B . . . . -68.7(13) ?
    C56B C51B C52B C53B . . . . -0.6(16) ?
    P5 C51B C52B C53B . . . . -176.9(10) ?
    C51B C52B C53B C54B . . . . -0.6(13) ?
    C52B C53B C54B C55B . . . . -0.2(19) ?
    C53B C54B C55B C56B . . . . 2(2) ?
    C52B C51B C56B C55B . . . . 2.5(18) ?
    P5 C51B C56B C55B . . . . 179.1(8) ?
    C54B C55B C56B C51B . . . . -3.3(16) ?
    C51 P5 C57 C62 . . . . -73.6(6) ?
    C63 P5 C57 C62 . . . . 32.6(3) ?
    C51B P5 C57 C62 . . . . -74.5(6) ?
    Ag3 P5 C57 C62 . . . . 157.8(2) ?
    C51 P5 C57 C58 . . . . 107.0(6) ?
    C63 P5 C57 C58 . . . . -146.8(2) ?
    C51B P5 C57 C58 . . . . 106.0(6) ?
    Ag3 P5 C57 C58 . . . . -21.7(3) ?
    C62 C57 C58 C59 . . . . 0.2(4) ?
    P5 C57 C58 C59 . . . . 179.7(2) ?
    C57 C58 C59 C60 . . . . -0.7(5) ?
    C58 C59 C60 C61 . . . . 0.2(5) ?
    C59 C60 C61 C62 . . . . 0.9(5) ?
    C60 C61 C62 C57 . . . . -1.4(5) ?
    C58 C57 C62 C61 . . . . 0.9(4) ?
    P5 C57 C62 C61 . . . . -178.6(2) ?
    C51 P5 C63 P6 . . . . -177.8(4) ?
    C57 P5 C63 P6 . . . . 71.69(19) ?
    C51B P5 C63 P6 . . . . 178.8(4) ?
    Ag3 P5 C63 P6 . . . . -54.00(18) ?
    C70 P6 C63 P5 . . . . 169.06(16) ?
    C64 P6 C63 P5 . . . . -82.25(18) ?
    Ag1 P6 C63 P5 . . . . 45.22(19) ?
    C70 P6 C64 C69 . . . . 30.3(3) ?
    C63 P6 C64 C69 . . . . -77.9(3) ?
    Ag1 P6 C64 C69 . . . . 151.3(2) ?
    C70 P6 C64 C65 . . . . -147.9(2) ?
    C63 P6 C64 C65 . . . . 103.8(2) ?
    Ag1 P6 C64 C65 . . . . -27.0(2) ?
    C69 C64 C65 C66 . . . . -0.3(4) ?
    P6 C64 C65 C66 . . . . 178.0(2) ?
    C64 C65 C66 C67 . . . . 0.0(5) ?
    C65 C66 C67 C68 . . . . 0.5(5) ?
    C66 C67 C68 C69 . . . . -0.5(5) ?
    C67 C68 C69 C64 . . . . 0.1(5) ?
    C65 C64 C69 C68 . . . . 0.3(4) ?
    P6 C64 C69 C68 . . . . -177.9(2) ?
    C64 P6 C70 C71 . . . . -80.9(3) ?
    C63 P6 C70 C71 . . . . 29.5(3) ?
    Ag1 P6 C70 C71 . . . . 157.6(2) ?
    C64 P6 C70 C75 . . . . 98.2(2) ?
    C63 P6 C70 C75 . . . . -151.4(2) ?
    Ag1 P6 C70 C75 . . . . -23.3(2) ?
    C75 C70 C71 C72 . . . . 0.2(4) ?
    P6 C70 C71 C72 . . . . 179.3(2) ?
    C70 C71 C72 C73 . . . . -0.3(4) ?
    C71 C72 C73 C74 . . . . -0.4(4) ?
    C72 C73 C74 C75 . . . . 1.2(4) ?
    C73 C74 C75 C70 . . . . -1.3(4) ?
    C71 C70 C75 C74 . . . . 0.6(4) ?
    P6 C70 C75 C74 . . . . -178.6(2) ?
    C77 N1 C76 N2 . . . . -177.5(3) ?
    C77 N1 C76 S1 . . . . 2.8(5) ?
    C76 N1 C77 C82 . . . . -153.3(3) ?
    C76 N1 C77 C78 . . . . 31.0(5) ?
    C82 C77 C78 C79 . . . . 1.3(5) ?
    N1 C77 C78 C79 . . . . 176.9(3) ?
    C77 C78 C79 C80 . . . . -0.7(5) ?
    C78 C79 C80 C81 . . . . -0.3(5) ?
    C79 C80 C81 C82 . . . . 0.6(5) ?
    C80 C81 C82 C77 . . . . 0.1(5) ?
    C78 C77 C82 C81 . . . . -1.1(5) ?
    N1 C77 C82 C81 . . . . -176.9(3) ?
loop_
    _geom_hbond_atom_site_label_D
    _geom_hbond_atom_site_label_H
    _geom_hbond_atom_site_label_A
    _geom_hbond_site_symmetry_A
    _geom_hbond_distance_DH
    _geom_hbond_distance_HA
    _geom_hbond_distance_DA
    _geom_hbond_angle_DHA
    N1 H1 Br3 . 0.88 2.46 3.328(3) 167
    N2 H2A Br3 . 0.88 2.57 3.390(3) 155
    C6 H6 Br3 4_665 0.95 2.93 3.855(3) 166
    C13 H13A Br3 4_665 0.99 2.80 3.705(3) 152
    C47 H47 S1 3_666 0.95 2.81 3.645(9) 147
    C78 H78 S1 . 0.95 2.70 3.259(4) 118
_shelx_hkl_file
;
  -1   0   0   -0.17    0.04
  -1   0   0   -0.29    0.04
  -2   0   0  233.29    9.06
   3   0   0   -0.17    0.09
  -3   0   0   -0.03    0.10
   4   0   0   32.81    1.36
  -4   0   0   30.36    1.33
   5   0   0   -0.04    0.13
  -5   0   0   -0.07    0.14
   6   0   0   31.57    1.40
  -6   0   0   30.42    1.37
   7   0   0   -0.22    0.19
  -7   0   0    0.15    0.21
  -8   0   0    1.50    0.31
   8   0   0    2.01    0.35
  -9   0   0    0.05    0.26
   9   0   0   -0.44    0.29
 -10   0   0   15.27    0.96
  10   0   0   17.67    1.01
   0   1   0   -0.23    0.01
  -1  -1   0   79.25    2.93
  -1   1   0   77.78    2.95
   1   1   0   71.63    2.96
  -1   1   0   71.88    2.94
  -2  -1   0   31.79    1.26
   2   1   0   31.10    1.28
  -2   1   0   30.82    1.27
  -2   1   0   31.10    1.27
  -3  -1   0   29.17    1.16
  -3   1   0   27.90    1.17
   3   1   0   25.74    1.18
  -3   1   0   28.77    1.18
  -4  -1   0   20.95    0.88
  -4   1   0   20.29    0.90
   4   1   0   18.05    0.89
   5  -1   0    3.34    0.31
  -5  -1   0    3.95    0.31
   5   1   0    3.84    0.34
  -5   1   0    3.54    0.31
  -6  -1   0    0.38    0.19
   6  -1   0   -0.12    0.17
  -6   1   0    0.10    0.19
   6   1   0    0.03    0.20
  -7  -1   0   74.56    3.07
   7  -1   0   74.96    3.11
  -7   1   0   73.82    3.08
   7   1   0   73.94    3.11
   8  -1   0    0.16    0.24
  -8  -1   0    0.15    0.23
  -8   1   0    0.39    0.25
   8   1   0    0.46    0.28
   9  -1   0   34.87    1.68
  -9  -1   0   36.16    1.65
   9   1   0   37.06    1.69
  -9   1   0   34.35    1.66
 -10  -1   0   11.08    0.75
  10  -1   0   10.01    0.78
  10   1   0   10.85    0.79
 -10   1   0    9.92    0.76
  11   1   0   71.27    3.12
   0   2   0  156.74    6.11
  -1  -2   0  126.07    4.76
  -1   2   0  120.62    4.79
  -1   2   0  129.60    4.80
   1   2   0  114.76    4.81
  -2  -2   0   92.84    3.42
  -2   2   0   87.77    3.45
  -2   2   0   82.91    3.43
   2   2   0   84.51    3.45
  -3  -2   0   41.48    1.69
  -3   2   0   41.36    1.71
  -3   2   0   40.95    1.71
   3   2   0   43.46    1.73
  -4  -2   0   18.31    0.80
  -4   2   0   18.82    0.84
  -4   2   0   19.30    0.83
   4   2   0   15.29    0.82
  -5  -2   0   29.56    1.28
  -5   2   0   30.03    1.31
   5   2   0   30.50    1.32
  -5   2   0   28.38    1.30
  -6  -2   0    7.42    0.46
   6  -2   0    6.62    0.47
   6   2   0    6.81    0.48
  -6   2   0    7.68    0.50
  -7  -2   0    0.97    0.24
   7  -2   0    0.59    0.26
   7   2   0    0.95    0.26
  -7   2   0    1.33    0.29
  -8  -2   0   11.94    0.69
   8  -2   0   10.67    0.69
   8   2   0   10.68    0.69
  -8   2   0   10.81    0.69
  -9  -2   0    1.54    0.34
   9  -2   0    1.40    0.37
  -9   2   0    2.01    0.38
   9   2   0    1.78    0.36
  10  -2   0    5.09    0.57
 -10   2   0    4.69    0.55
  10   2   0    3.96    0.50
  11   2   0    3.37    0.52
   0   3   0    0.00    0.05
  -1  -3   0    1.79    0.10
   1   3   0    1.55    0.12
  -1   3   0    1.72    0.12
  -1   3   0    1.84    0.15
  -2  -3   0   39.33    1.52
  -2   3   0   36.06    1.55
   2   3   0   37.91    1.55
  -2   3   0   38.85    1.55
  -3  -3   0   64.18    2.50
  -3   3   0   60.01    2.54
  -3   3   0   65.12    2.54
   3   3   0   62.40    2.55
  -4  -3   0   38.38    1.54
  -4   3   0   37.26    1.56
  -4   3   0   35.54    1.57
  -5  -3   0   22.72    0.99
   5   3   0   21.50    1.02
  -5   3   0   21.98    1.03
  -5   3   0   22.35    1.02
  -6  -3   0    0.48    0.19
   6   3   0    0.45    0.22
  -6   3   0    0.49    0.20
  -6   3   0    0.09    0.19
  -7  -3   0    7.70    0.50
   7  -3   0    7.09    0.54
  -7   3   0    6.25    0.51
   7   3   0    7.37    0.55
  -8  -3   0   32.70    1.47
   8  -3   0   30.96    1.51
  -8   3   0   32.03    1.51
   8   3   0   32.51    1.52
   9  -3   0   11.53    0.78
  -9  -3   0   12.36    0.75
  -9   3   0   13.16    0.80
   9   3   0   11.25    0.76
  10  -3   0   14.60    0.93
 -10   3   0   14.20    0.93
  11   3   0    8.58    0.75
 -11   3   0    8.13    0.77
   0   4   0   -0.02    0.06
  -1  -4   0   28.39    1.12
   1   4   0   28.77    1.15
  -1   4   0   27.55    1.13
  -1   4   0   27.16    1.16
  -2  -4   0   72.38    2.79
  -2   4   0   73.38    2.83
  -2   4   0   67.76    2.84
   2   4   0   71.02    2.84
  -3  -4   0    3.92    0.24
  -3   4   0    3.84    0.29
   3   4   0    3.60    0.28
  -3   4   0    4.07    0.27
  -4  -4   0  114.92    4.39
   4   4   0  110.86    4.45
  -4   4   0  113.12    4.44
  -4   4   0  105.76    4.43
  -5  -4   0    2.51    0.25
   5   4   0    2.29    0.29
  -5   4   0    2.14    0.26
  -5   4   0    2.25    0.30
  -6  -4   0    1.38    0.22
   6   4   0    1.35    0.27
  -6   4   0    1.12    0.27
  -6   4   0    1.44    0.25
  -7  -4   0    0.99    0.23
   7   4   0    0.16    0.25
  -7   4   0    0.69    0.25
  -8  -4   0    5.52    0.46
   8  -4   0    4.54    0.49
  -8   4   0    4.18    0.49
   8   4   0    4.87    0.50
   9  -4   0   24.86    1.20
  -9  -4   0   21.18    1.11
   9   4   0   22.41    1.19
  -9   4   0   21.27    1.17
  10  -4   0    0.29    0.32
 -10   4   0    0.76    0.36
  10   4   0    1.09    0.38
 -11   4   0    1.74    0.43
  11   4   0    2.00    0.46
   0   5   0   -0.01    0.08
  -1  -5   0   50.97    1.98
  -1   5   0   49.96    2.02
   1   5   0   50.20    2.01
  -1   5   0   49.19    2.00
   2   5   0  218.69    8.94
  -2   5   0  232.77    8.92
  -2   5   0  233.56    8.94
  -3  -5   0   14.15    0.59
  -3   5   0   12.67    0.65
  -3   5   0   13.47    0.63
   3   5   0   12.76    0.63
  -4  -5   0   42.38    1.63
  -4   5   0   39.28    1.67
   4   5   0   38.46    1.68
  -4   5   0   38.27    1.69
  -5  -5   0    0.16    0.14
  -5   5   0    0.36    0.21
   5   5   0    0.36    0.17
  -5   5   0    0.36    0.18
  -6  -5   0    6.41    0.42
  -6   5   0    5.82    0.47
  -6   5   0    6.44    0.45
   6   5   0    5.57    0.44
  -7  -5   0    0.48    0.21
  -7   5   0    0.41    0.22
   7   5   0    0.21    0.22
  -7   5   0    0.58    0.26
  -8  -5   0   32.99    1.46
  -8   5   0   30.29    1.53
   8   5   0   32.73    1.53
   9  -5   0    2.00    0.41
  -9  -5   0    2.82    0.38
  -9   5   0    2.75    0.43
   9   5   0    2.73    0.45
  10  -5   0   -0.58    0.27
 -10   5   0    0.00    0.30
  10   5   0   -0.33    0.32
 -11   5   0    7.26    0.75
  11   5   0    7.31    0.70
   0   6   0   51.69    2.10
  -1   6   0   81.30    3.21
   1   6   0   77.06    3.20
  -1   6   0   82.93    3.20
  -2  -6   0   17.43    0.73
  -2   6   0   17.41    0.80
   2   6   0   16.61    0.76
  -2   6   0   17.62    0.75
  -3  -6   0    9.58    0.44
  -3   6   0    8.86    0.52
   3   6   0    8.90    0.48
  -3   6   0    8.98    0.47
  -4  -6   0    0.26    0.12
  -4   6   0    0.25    0.17
   4   6   0    0.30    0.15
  -4   6   0    0.32    0.15
  -5  -6   0   21.68    0.96
  -5   6   0   21.40    1.05
  -5   6   0   21.44    1.00
   5   6   0   21.45    1.02
  -6  -6   0   -0.15    0.15
  -6   6   0   -0.05    0.23
  -6   6   0   -0.05    0.19
   6   6   0    0.27    0.20
  -7  -6   0    7.44    0.48
  -7   6   0    7.55    0.57
  -7   6   0    7.32    0.51
   7   6   0    6.88    0.53
  -8  -6   0    2.98    0.34
  -8   6   0    1.70    0.37
  -8   6   0    2.52    0.36
   8   6   0    1.94    0.35
   9  -6   0    0.03    0.25
  -9   6   0    0.19    0.29
   9   6   0    0.20    0.31
  10  -6   0    1.99    0.42
 -10   6   0    2.41    0.49
  10   6   0    1.28    0.41
 -11   6   0    3.77    0.60
  11   6   0    3.64    0.55
   0   7   0   -0.11    0.10
   1   7   0    5.45    0.33
  -1   7   0    6.84    0.35
  -1   7   0    6.27    0.37
  -2  -7   0  148.22    5.55
   2   7   0  136.20    5.61
  -2   7   0  142.32    5.62
  -2   7   0  141.41    5.60
  -3  -7   0  134.94    5.13
   3   7   0  120.34    5.20
  -3   7   0  134.47    5.20
  -3   7   0  135.06    5.23
  -4  -7   0    0.98    0.15
   4   7   0    0.51    0.17
  -4   7   0    0.73    0.21
  -4   7   0    0.69    0.16
  -5  -7   0    4.20    0.31
  -5   7   0    4.14    0.35
   5   7   0    3.49    0.35
  -5   7   0    3.17    0.37
  -6  -7   0    0.82    0.19
  -6   7   0    0.80    0.27
   6   7   0    0.38    0.24
  -6   7   0    0.01    0.19
  -7  -7   0    5.35    0.42
  -7   7   0    5.07    0.45
   7   7   0    4.79    0.45
  -7   7   0    4.86    0.50
  -8  -7   0   -0.11    0.21
  -8   7   0    0.17    0.24
  -8   7   0    0.09    0.27
   8   7   0    0.35    0.29
  -9   7   0   11.02    0.78
   9   7   0   10.66    0.77
  10  -7   0    7.33    0.68
  10   7   0    7.06    0.67
 -10   7   0    7.04    0.70
  11   7   0    0.52    0.41
 -11   7   0    0.51    0.40
 -12   7   0   35.08    1.96
   0   8   0   73.24    2.95
  -1   8   0  194.13    7.85
  -1   8   0  202.11    7.87
   1   8   0  204.46    7.88
  -2  -8   0   58.42    2.28
   2   8   0   55.55    2.33
  -2   8   0   56.55    2.31
  -2   8   0   57.46    2.36
  -3  -8   0    3.82    0.25
  -3   8   0    4.54    0.38
   3   8   0    4.36    0.31
  -3   8   0    4.38    0.30
  -4  -8   0   -0.06    0.10
  -4   8   0    0.11    0.19
   4   8   0    0.10    0.15
  -4   8   0   -0.09    0.14
  -5  -8   0   -0.06    0.13
  -5   8   0    0.01    0.17
   5   8   0    0.29    0.20
  -5   8   0   -0.23    0.19
  -6  -8   0   58.43    2.31
  -6   8   0   53.92    2.42
  -6   8   0   52.76    2.36
   6   8   0   58.90    2.40
  -7  -8   0    3.73    0.35
  -7   8   0    3.97    0.41
   7   8   0    3.56    0.40
  -7   8   0    3.69    0.46
  -8  -8   0    1.68    0.29
   8   8   0    1.90    0.38
  -8   8   0    2.02    0.42
  -8   8   0    1.50    0.32
  -9   8   0    5.00    0.58
   9   8   0    4.72    0.53
  -9   8   0    4.10    0.48
  10   8   0   57.58    2.62
 -10   8   0   61.30    2.72
  11   8   0   13.88    0.96
 -11   8   0   13.19    1.03
 -12   8   0    0.21    0.49
   0   9   0   -0.04    0.12
  -1   9   0    0.91    0.16
   1   9   0    0.88    0.17
  -2  -9   0   76.61    3.00
  -2   9   0   75.15    3.04
  -2   9   0   76.16    3.08
   2   9   0   73.74    3.05
  -3  -9   0   12.26    0.55
   3   9   0   11.55    0.61
  -3   9   0   11.80    0.59
  -3   9   0   12.23    0.67
  -4  -9   0   38.38    1.59
  -4   9   0   37.96    1.65
   4   9   0   39.26    1.66
  -4   9   0   39.11    1.71
  -5  -9   0    0.22    0.14
   5   9   0    0.12    0.21
  -5   9   0    0.35    0.23
  -5   9   0    0.33    0.19
  -6  -9   0    5.17    0.36
  -6   9   0    4.49    0.42
  -6   9   0    3.92    0.45
   6   9   0    4.38    0.43
  -7  -9   0    0.07    0.19
  -7   9   0    0.28    0.27
  -7   9   0    0.08    0.23
   7   9   0    0.38    0.25
   8   9   0   36.70    1.70
  -8   9   0   36.44    1.76
  -8   9   0   35.89    1.67
   9   9   0    0.27    0.29
  -9   9   0    0.33    0.29
  -9   9   0    0.13    0.35
 -10   9   0    8.13    0.79
  10   9   0    8.72    0.73
  11   9   0   30.40    1.61
 -11   9   0   33.46    1.75
 -12   9   0    3.74    0.70
   0  10   0   61.44    2.53
   1  10   0   97.95    3.92
  -1  10   0   97.09    3.91
  -2 -10   0    7.01    0.38
  -2  10   0    6.70    0.46
  -2  10   0    7.05    0.41
   2  10   0    6.14    0.41
  -3 -10   0  126.83    5.00
   3  10   0  126.46    5.09
  -3  10   0  129.72    5.08
  -3  10   0  126.61    5.12
  -4 -10   0   27.82    1.19
  -4  10   0   27.95    1.24
   4  10   0   28.21    1.26
  -4  10   0   28.75    1.33
  -5 -10   0    0.71    0.17
  -5  10   0    1.03    0.28
  -5  10   0    0.79    0.20
   5  10   0    0.80    0.23
  -6 -10   0   15.19    0.72
   6  10   0   15.06    0.81
  -6  10   0   14.06    0.86
  -6  10   0   13.96    0.78
  -7 -10   0   73.78    2.87
  -7  10   0   66.91    2.94
   7  10   0   68.13    2.96
  -7  10   0   70.53    3.03
  -8  10   0    8.19    0.74
   8  10   0    8.65    0.67
  -8  10   0    7.90    0.61
   9  10   0   13.16    0.86
  -9  10   0   12.90    0.81
  -9  10   0   12.24    0.89
  10  10   0    0.01    0.36
 -10  10   0    0.70    0.33
 -10  10   0    0.81    0.45
  11  10   0   69.03    3.05
 -11  10   0   68.60    3.14
 -12  10   0    6.72    0.85
   0  11   0    0.11    0.14
  -1  11   0   16.10    0.78
   1  11   0   16.67    0.80
  -2 -11   0   68.21    2.79
  -2  11   0   73.09    2.84
  -2  11   0   68.03    2.87
   2  11   0   68.05    2.84
  -3 -11   0   31.46    1.30
   3  11   0   30.27    1.37
  -3  11   0   31.00    1.35
  -3  11   0   31.16    1.42
  -4 -11   0   45.20    1.82
   4  11   0   44.76    1.91
  -4  11   0   42.33    1.95
  -4  11   0   45.12    1.89
  -5 -11   0   52.93    2.09
  -5  11   0   51.31    2.23
   5  11   0   48.09    2.16
  -5  11   0   50.46    2.16
  -6 -11   0    1.28    0.21
  -6  11   0    0.91    0.25
  -6  11   0    1.41    0.34
   6  11   0    1.43    0.29
  -7 -11   0   59.03    2.32
  -7  11   0   53.97    2.47
  -7  11   0   51.54    2.38
   7  11   0   56.83    2.42
  -8  11   0   27.12    1.41
   8  11   0   24.88    1.29
  -8  11   0   25.37    1.27
  -9  11   0    6.78    0.61
   9  11   0    7.47    0.67
  -9  11   0    7.22    0.71
 -10  11   0   11.74    0.92
  10  11   0   10.53    0.85
  11  11   0    7.19    0.74
 -11  11   0    7.03    0.81
 -12  11   0    5.13    0.80
   0  12   0   62.50    2.59
  -1  12   0   76.16    3.18
   1  12   0   80.22    3.20
  -2 -12   0   16.15    0.78
   2  12   0   18.13    0.83
  -2  12   0   17.23    0.87
  -2  12   0   16.05    0.81
  -3 -12   0   14.72    0.68
   3  12   0   13.72    0.73
  -3  12   0   13.98    0.73
  -3  12   0   14.71    0.80
  -4 -12   0   38.01    1.60
   4  12   0   39.53    1.70
  -4  12   0   38.52    1.76
  -4  12   0   39.08    1.68
  -5 -12   0    4.15    0.32
   5  12   0    4.47    0.41
  -5  12   0    3.94    0.39
  -5  12   0    4.48    0.48
  -6 -12   0   75.51    2.95
  -6  12   0   68.85    3.10
   6  12   0   71.93    3.05
  -6  12   0   73.00    3.04
  -7 -12   0    0.28    0.19
   7  12   0   -0.31    0.23
  -7  12   0   -0.08    0.22
  -7  12   0    0.13    0.30
  -8  12   0   -0.31    0.32
   8  12   0    0.05    0.28
  -8  12   0    0.17    0.26
   9  12   0    1.70    0.40
  -9  12   0    2.33    0.41
  -9  12   0    2.40    0.54
 -10  12   0   18.95    1.34
  10  12   0   24.54    1.29
  11  12   0    5.57    0.65
 -11  12   0    5.09    0.72
 -12  12   0   24.02    1.58
   0  13   0    0.00    0.15
  -1  13   0   81.46    3.32
   1  13   0   81.08    3.33
  -2 -13   0    4.99    0.37
   2  13   0    5.08    0.40
  -2  13   0    4.96    0.38
  -3 -13   0   37.75    1.58
  -3  13   0   37.85    1.71
  -3  13   0   38.56    1.65
   3  13   0   37.01    1.65
  -4 -13   0    0.91    0.17
   4  13   0    0.97    0.25
  -4  13   0    0.48    0.21
  -4  13   0    0.88    0.28
  -5 -13   0    3.35    0.30
   5  13   0    3.40    0.38
  -5  13   0    4.30    0.48
  -5  13   0    3.24    0.35
  -6 -13   0    1.51    0.23
  -6  13   0    1.80    0.30
   6  13   0    1.49    0.33
  -6  13   0    1.20    0.35
  -7  13   0   24.38    1.24
   7  13   0   26.13    1.27
  -7  13   0   25.07    1.35
  -8  13   0    6.34    0.66
   8  13   0    5.43    0.57
  -8  13   0    4.59    0.49
  -9  13   0    2.72    0.54
  -9  13   0    2.46    0.42
   9  13   0    2.60    0.45
 -10  13   0    5.06    0.70
  10  13   0    5.59    0.61
  11  13   0   11.45    0.95
 -11  13   0   12.98    1.11
  12  13   0   12.34    1.05
 -12  13   0   13.93    1.21
 -13  13   0    2.47    0.68
   0  14   0   13.06    0.70
   1  14   0    1.22    0.24
  -1  14   0    1.85    0.26
  -2 -14   0   20.33    0.97
   2  14   0   21.61    1.03
  -2  14   0   21.68    1.02
  -3 -14   0   11.08    0.57
  -3  14   0   11.45    0.63
  -3  14   0   10.71    0.70
   3  14   0   10.22    0.63
  -4 -14   0   13.33    0.66
  -4  14   0   12.84    0.81
   4  14   0   13.57    0.74
  -4  14   0   13.02    0.72
  -5 -14   0    1.96    0.23
   5  14   0    1.30    0.32
  -5  14   0    1.81    0.29
  -5  14   0    2.11    0.39
  -6 -14   0    0.70    0.20
  -6  14   0    0.46    0.31
  -6  14   0    0.57    0.23
   6  14   0    0.44    0.27
  -7  14   0    7.77    0.60
   7  14   0    8.13    0.66
  -7  14   0    7.51    0.70
  -8  14   0    1.83    0.37
   8  14   0    1.61    0.41
  -8  14   0    1.24    0.42
   9  14   0    3.33    0.49
  -9  14   0    2.14    0.42
  -9  14   0    3.27    0.56
  10  14   0    2.66    0.50
 -10  14   0    1.72    0.54
 -11  14   0    0.82    0.56
  11  14   0    0.58    0.41
 -12  14   0   14.96    1.31
  12  14   0   15.56    1.13
 -13  14   0    0.72    0.58
   0  15   0    0.24    0.19
   1  15   0   27.53    1.25
  -1  15   0   26.04    1.23
  -2 -15   0   60.48    2.60
  -2  15   0   62.73    2.65
   2  15   0   66.68    2.67
  -3 -15   0    2.33    0.27
  -3  15   0    2.67    0.44
  -3  15   0    2.86    0.33
   3  15   0    2.54    0.33
  -4 -15   0    0.51    0.18
  -4  15   0    0.41    0.20
  -4  15   0    0.67    0.30
   4  15   0    0.68    0.25
  -5 -15   0    1.94    0.24
   5  15   0    1.37    0.30
  -5  15   0    1.49    0.30
  -5  15   0    1.68    0.38
  -6 -15   0    4.00    0.35
  -6  15   0    3.80    0.51
  -6  15   0    3.06    0.38
   6  15   0    3.98    0.45
  -7  15   0    7.96    0.63
   7  15   0    8.21    0.69
  -7  15   0    8.82    0.80
  -8  15   0    3.01    0.43
  -8  15   0    2.67    0.52
   8  15   0    3.22    0.50
   9  15   0    0.83    0.44
  -9  15   0    0.20    0.32
  -9  15   0    0.18    0.42
  10  15   0    5.75    0.69
 -10  15   0    4.68    0.75
  11  15   0    9.79    0.89
 -11  15   0    9.32    0.99
  12  15   0    2.06    0.59
 -12  15   0    2.37    0.73
 -13  15   0    5.77    0.94
   0  16   0    4.68    0.41
   1  16   0    2.61    0.33
  -1  16   0    2.19    0.30
  -2 -16   0   13.31    0.72
   2  16   0   14.84    0.78
  -2  16   0   13.51    0.76
  -3 -16   0    2.88    0.31
   3  16   0    3.04    0.37
  -3  16   0    3.73    0.39
  -4 -16   0   48.24    2.01
  -4  16   0   46.85    2.17
   4  16   0   47.05    2.10
  -4  16   0   49.62    2.10
  -5 -16   0    2.64    0.28
   5  16   0    2.61    0.37
  -5  16   0    3.07    0.37
  -5  16   0    1.61    0.39
  -6 -16   0    0.49    0.20
  -6  16   0    0.61    0.39
  -6  16   0    0.06    0.23
   6  16   0    0.61    0.30
  -7  16   0    0.96    0.30
  -7  16   0    1.61    0.44
   7  16   0    1.17    0.37
  -8  16   0    1.98    0.40
  -8  16   0    2.23    0.51
   8  16   0    1.79    0.42
  -9  16   0    0.01    0.33
  -9  16   0    1.04    0.52
   9  16   0    0.11    0.36
  10  16   0    3.69    0.57
 -10  16   0    2.28    0.60
  11  16   0    0.27    0.49
 -11  16   0    0.23    0.51
  12  16   0   -0.05    0.46
 -12  16   0    0.04    0.61
 -13  16   0    2.87    0.80
   0  17   0    0.06    0.19
   1  17   0    9.43    0.60
  -1  17   0    9.01    0.59
  -2 -17   0    0.10    0.21
  -2  17   0    0.10    0.20
   2  17   0    0.22    0.22
  -3 -17   0    0.41    0.20
   3  17   0   -0.08    0.22
  -3  17   0    0.13    0.20
  -4 -17   0    7.39    0.48
  -4  17   0    6.63    0.63
  -4  17   0    7.42    0.55
   4  17   0    7.61    0.57
  -5 -17   0    2.11    0.27
   5  17   0    1.95    0.36
  -5  17   0    1.96    0.43
  -5  17   0    2.08    0.33
  -6  17   0    1.26    0.30
  -6  17   0    1.25    0.40
   6  17   0    0.75    0.36
  -7  17   0   15.57    1.05
  -7  17   0   14.07    0.90
   7  17   0   16.17    0.96
   8  17   0    2.42    0.47
  -8  17   0    2.47    0.57
  -8  17   0    2.19    0.39
  -9  17   0   19.42    1.33
  -9  17   0   20.60    1.18
   9  17   0   21.58    1.26
 -10  17   0   15.18    1.19
  10  17   0   16.12    1.08
  11  17   0    0.72    0.48
 -11  17   0    0.36    0.54
 -12  17   0    5.13    0.86
  12  17   0    4.52    0.70
   0  18   0   38.31    1.72
   1  18   0   41.15    1.83
  -1  18   0   40.55    1.82
  -2 -18   0   44.03    1.93
   2  18   0   44.41    1.98
  -2  18   0   45.22    1.99
  -3 -18   0    8.95    0.57
   3  18   0   10.15    0.66
  -3  18   0    9.58    0.63
  -4 -18   0    4.87    0.41
  -4  18   0    4.94    0.48
   4  18   0    4.85    0.49
  -5 -18   0   23.01    1.09
  -5  18   0   23.20    1.19
  -5  18   0   23.65    1.29
   5  18   0   24.93    1.23
  -6  18   0    0.32    0.36
  -6  18   0    0.21    0.26
   6  18   0    0.23    0.32
   7  18   0    5.51    0.58
  -7  18   0    5.15    0.53
  -7  18   0    4.36    0.62
   8  18   0    1.01    0.40
  -8  18   0    1.30    0.36
  -8  18   0    0.96    0.47
  -9  18   0    3.32    0.69
  -9  18   0    3.27    0.52
   9  18   0    4.39    0.60
 -10  18   0    5.13    0.83
  10  18   0    5.80    0.74
 -11  18   0    0.46    0.54
  11  18   0    0.06    0.46
 -12  18   0    1.74    0.73
  12  18   0    0.73    0.53
   0  19   0    0.49    0.24
  -1  19   0    0.37    0.23
   1  19   0    0.38    0.24
  -2 -19   0    0.34    0.24
   2  19   0    0.08    0.24
  -2  19   0    0.40    0.23
  -3 -19   0   28.36    1.31
  -3  19   0   27.06    1.38
   3  19   0   30.02    1.40
  -4 -19   0    0.05    0.20
  -4  19   0   -0.14    0.21
   4  19   0    0.27    0.28
  -5 -19   0    0.13    0.19
  -5  19   0    0.28    0.25
   5  19   0    0.17    0.30
  -6  19   0    8.92    0.66
   6  19   0    8.48    0.71
  -6  19   0    9.02    0.81
   7  19   0    2.21    0.46
  -7  19   0    1.39    0.37
  -7  19   0    1.44    0.48
  -8  19   0    2.67    0.48
  -8  19   0    3.95    0.63
   8  19   0    4.49    0.58
  -9  19   0   36.51    1.79
  -9  19   0   36.00    1.95
   9  19   0   34.42    1.79
 -10  19   0    0.39    0.50
  10  19   0    0.76    0.46
 -11  19   0    2.03    0.65
  11  19   0    2.23    0.57
  12  19   0    1.09    0.53
   0  20   0  130.52    5.32
   1  20   0   59.51    2.56
  -1  20   0   58.92    2.56
  -2 -20   0   22.49    1.11
  -2  20   0   21.21    1.13
   2  20   0   22.20    1.13
  -3 -20   0   11.11    0.67
  -3  20   0   10.51    0.71
   3  20   0   10.94    0.74
  -4 -20   0   49.01    2.10
  -4  20   0   51.13    2.22
   4  20   0   47.01    2.21
  -5 -20   0    0.21    0.21
  -5  20   0   -0.21    0.27
   5  20   0    0.21    0.31
  -6  20   0    2.64    0.42
   6  20   0    1.74    0.42
  -7  20   0    0.51    0.31
   7  20   0    0.57    0.42
  -7  20   0    0.70    0.44
  -8  20   0    0.38    0.36
   8  20   0    0.52    0.41
  -8  20   0    0.35    0.45
  -9  20   0    0.47    0.50
   9  20   0    0.05    0.49
  10  20   0    1.80    0.54
 -10  20   0    1.64    0.59
  11  20   0    0.38    0.49
  12  20   0    9.95    0.99
   0  21   0    1.34    0.31
  -1  21   0    1.10    0.30
   1  21   0    0.69    0.28
  -2 -21   0   18.34    0.94
   2  21   0   17.01    0.97
  -2  21   0   17.53    0.98
  -3 -21   0   21.44    1.07
   3  21   0   21.50    1.14
  -3  21   0   20.82    1.13
  -4 -21   0    8.05    0.56
   4  21   0    7.74    0.66
  -4  21   0    6.84    0.63
  -5 -21   0   -0.02    0.25
   5  21   0   -0.40    0.29
  -5  21   0   -0.03    0.27
  -6  21   0    4.34    0.54
   6  21   0    4.32    0.56
  -7  21   0    0.13    0.29
   7  21   0   -0.40    0.33
   8  21   0   25.71    1.46
  -8  21   0   27.01    1.46
   9  21   0   21.08    1.29
  10  21   0   26.07    1.51
  11  21   0    1.02    0.54
  12  21   0    4.14    0.73
   0  22   0    3.36    0.43
  -1  22   0  130.04    5.32
   1  22   0  129.00    5.31
  -2 -22   0   11.85    0.76
  -2  22   0   11.68    0.80
   2  22   0   11.98    0.78
  -3 -22   0    4.49    0.47
   3  22   0    5.47    0.54
  -3  22   0    3.72    0.48
  -4 -22   0   10.91    0.68
   4  22   0   12.07    0.82
  -4  22   0   10.37    0.76
   5  22   0   14.58    0.95
  -5  22   0   14.66    0.93
   6  22   0   10.83    0.86
  -6  22   0   12.43    0.89
  -7  22   0    3.03    0.50
   7  22   0    2.16    0.50
   8  22   0    0.27    0.44
  -8  22   0   -0.10    0.40
   9  22   0   -0.06    0.43
  10  22   0    3.49    0.66
  11  22   0    3.09    0.68
  12  22   0    1.80    0.62
   0  23   0    0.30    0.28
  -1  23   0   25.59    1.25
   1  23   0   21.75    1.20
  -2 -23   0    0.60    0.31
   2  23   0    0.27    0.29
  -2  23   0    0.75    0.31
  -3 -23   0    0.90    0.30
  -3  23   0    0.60    0.31
   3  23   0    1.29    0.36
  -4 -23   0   11.35    0.74
  -4  23   0   12.59    0.83
   4  23   0   12.68    0.86
  -5  23   0    7.83    0.72
   5  23   0    7.52    0.71
  -6  23   0   -0.64    0.30
   6  23   0    0.23    0.39
   7  23   0    7.01    0.77
  -7  23   0    9.34    0.84
  -8  23   0   28.00    1.53
   8  23   0   25.67    1.51
   9  23   0    0.36    0.47
  10  23   0   34.04    1.86
  11  23   0    2.52    0.66
  12  23   0    0.50    0.64
   0  24   0   31.03    1.52
  -1  24   0   56.90    2.47
   1  24   0   53.41    2.44
  -2 -24   0   -0.33    0.25
  -2  24   0    0.03    0.26
   2  24   0    0.20    0.30
  -3 -24   0    9.27    0.67
   3  24   0    8.12    0.71
  -3  24   0    8.83    0.75
  -4 -24   0    5.46    0.53
  -4  24   0    5.16    0.61
   4  24   0    5.63    0.62
  -5  24   0    0.11    0.30
   5  24   0    0.27    0.36
   6  24   0   14.26    0.98
  -6  24   0   11.84    0.91
   7  24   0    4.69    0.66
  -7  24   0    4.26    0.62
  -8  24   0    0.57    0.41
   8  24   0    0.62    0.49
   9  24   0   -0.14    0.47
  10  24   0   -0.26    0.50
  11  24   0    0.68    0.55
  12  24   0    0.71    0.69
   0  25   0    0.73    0.32
   1  25   0    5.05    0.54
  -1  25   0    4.30    0.52
  -2 -25   0    4.23    0.51
  -2  25   0    3.90    0.51
   2  25   0    3.30    0.49
  -3 -25   0    2.53    0.42
   3  25   0    2.27    0.45
  -3  25   0    2.71    0.45
  -4 -25   0    0.68    0.31
  -4  25   0    0.68    0.35
   4  25   0    1.79    0.43
  -5  25   0    5.46    0.66
   5  25   0    4.69    0.63
  -6  25   0    0.29    0.38
   6  25   0   -0.02    0.42
   7  25   0    6.03    0.75
  -7  25   0    8.21    0.81
  -8  25   0   -0.07    0.46
   8  25   0    0.15    0.48
   9  25   0    3.41    0.74
  10  25   0    5.63    0.80
  11  25   0    0.63    0.67
  12  25   0    6.84    0.93
   0  26   0    5.99    0.61
  -1  26   0    6.11    0.61
   1  26   0    5.66    0.61
  -2 -26   0    0.73    0.36
  -2  26   0    0.10    0.31
   2  26   0    0.11    0.32
  -3 -26   0    1.51    0.37
  -3  26   0    0.85    0.34
   3  26   0    0.27    0.35
   4  26   0    0.33    0.37
  -4  26   0   -0.39    0.29
   5  26   0    6.06    0.69
  -5  26   0    5.20    0.64
   6  26   0    0.59    0.46
  -6  26   0    0.80    0.46
  -7  26   0   19.74    1.28
   7  26   0   20.91    1.38
  -8  26   0    1.26    0.53
   8  26   0    0.42    0.49
   9  26   0    0.90    0.62
  10  26   0    0.71    0.64
  11  26   0    1.91    0.75
  12  26   0   -0.57    0.61
   0  27   0    0.22    0.32
  -1 -27   0    1.90    0.47
  -1  27   0    1.23    0.37
   1  27   0    1.14    0.38
  -2 -27   0    3.57    0.52
   2  27   0    3.59    0.54
  -2  27   0    3.43    0.51
  -3 -27   0    6.04    0.61
   3  27   0    5.47    0.63
  -3  27   0    6.80    0.68
  -4  27   0    1.27    0.40
   4  27   0    1.09    0.43
  -5  27   0    0.54    0.37
   5  27   0    1.49    0.46
   6  27   0    3.68    0.66
  -6  27   0    1.97    0.50
   7  27   0    6.46    0.79
  -7  27   0    6.20    0.78
   8  27   0    0.52    0.52
  -8  27   0   -0.20    0.47
   9  27   0   -0.28    0.53
  10  27   0    9.62    1.02
  11  27   0   -0.73    0.55
   0  28   0    1.08    0.37
  -1 -28   0   17.96    1.10
   1  28   0   19.96    1.14
  -1  28   0   19.03    1.13
  -2 -28   0    0.22    0.36
  -2  28   0    0.51    0.35
   2  28   0    0.82    0.37
  -3 -28   0    8.86    0.73
  -3  28   0    7.34    0.73
   3  28   0    8.12    0.76
   4  28   0    6.36    0.72
  -4  28   0    6.48    0.74
  -5  28   0    0.59    0.39
   5  28   0    0.85    0.47
   6  28   0   20.31    1.26
  -6  28   0   15.88    1.21
   7  28   0    4.11    0.69
  -7  28   0    3.20    0.66
   8  28   0    5.85    0.87
   9  28   0    0.34    0.58
  10  28   0    0.35    0.61
  11  28   0   17.45    1.40
   0  29   0   -0.20    0.32
  -1 -29   0    0.85    0.46
   1  29   0    0.72    0.37
  -1  29   0    0.28    0.34
  -2 -29   0   45.76    2.03
  -2  29   0   42.12    2.06
   2  29   0   39.71    2.03
  -3 -29   0    2.98    0.49
   3  29   0    2.75    0.53
  -3  29   0    3.02    0.52
   4  29   0    7.87    0.82
  -4  29   0    7.67    0.79
  -5  29   0    1.34    0.48
   5  29   0    4.45    0.65
   6  29   0    0.58    0.50
  -6  29   0    0.53    0.42
  -7  29   0    0.28    0.48
   7  29   0    1.03    0.54
   8  29   0    6.48    0.86
   9  29   0    7.50    0.99
  10  29   0    3.95    0.86
   0  30   0    6.15    0.67
  -1 -30   0   -0.03    0.36
   1  30   0   -0.17    0.35
  -1  30   0    0.38    0.40
  -2 -30   0   24.05    1.32
  -2  30   0   22.58    1.33
   2  30   0   23.23    1.32
  -3  30   0    4.20    0.59
   3  30   0    3.90    0.60
   4  30   0    3.96    0.62
  -4  30   0    4.18    0.62
  -5  30   0    2.64    0.57
   5  30   0    2.34    0.57
  -6  30   0   -0.28    0.38
   6  30   0    0.64    0.52
  -7  30   0    4.82    0.80
   7  30   0    6.63    0.84
   8  30   0   -0.07    0.57
   9  30   0   -0.30    0.58
  10  30   0   11.78    1.18
   0  31   0    0.26    0.37
  -1 -31   0    4.43    0.64
   1  31   0    3.35    0.54
  -1  31   0    3.57    0.56
  -2 -31   0    1.06    0.45
  -2  31   0    0.57    0.39
   2  31   0    0.40    0.39
   3  31   0   37.92    1.97
  -3  31   0   41.27    2.04
   4  31   0   -0.36    0.42
  -4  31   0    0.96    0.48
  -5  31   0   -0.12    0.38
   5  31   0    0.89    0.50
  -6  31   0    0.23    0.43
   6  31   0    1.63    0.57
  -7  31   0    1.06    0.53
   7  31   0    3.69    0.71
   8  31   0    0.34    0.65
   9  31   0   17.47    1.39
   0  32   0   16.11    1.08
  -1 -32   0    8.42    0.82
  -1  32   0   10.42    0.88
   1  32   0   10.18    0.89
  -2 -32   0   34.53    1.73
   2  32   0   31.27    1.73
  -2  32   0   34.55    1.77
   3  32   0    1.35    0.51
  -3  32   0    1.54    0.47
   4  32   0   -0.04    0.51
  -4  32   0   -0.19    0.39
   5  32   0    3.63    0.68
  -5  32   0    2.91    0.64
  -6  32   0   -0.81    0.35
   6  32   0    1.13    0.56
  -7  32   0   -0.67    0.43
   7  32   0    1.03    0.59
   8  32   0    2.08    0.70
   9  32   0    0.00    0.70
   0 -33   0    0.40    0.52
   0  33   0    0.71    0.46
  -1 -33   0    1.50    0.52
  -1  33   0    1.36    0.51
   1  33   0    1.07    0.45
  -2  33   0   12.98    1.01
   2  33   0   13.91    1.02
   3  33   0    8.67    0.87
  -3  33   0    8.93    0.89
   4  33   0   14.51    1.11
  -4  33   0   14.10    1.10
   5  33   0   10.80    1.02
  -5  33   0   11.26    1.05
  -6  33   0   -0.16    0.42
   6  33   0    1.48    0.59
  -7  33   0   -0.33    0.48
   7  33   0    2.70    0.69
   8  33   0    1.15    0.74
   0 -34   0    0.01    0.53
   0  34   0    0.16    0.42
  -1 -34   0    7.09    0.81
   1  34   0    6.94    0.78
  -1  34   0    6.79    0.77
  -2  34   0   15.78    1.09
   2  34   0   13.17    1.05
  -3  34   0    1.65    0.52
   3  34   0    1.86    0.57
   4  34   0    9.08    0.92
  -4  34   0    8.86    0.94
  -5  34   0    1.53    0.53
   5  34   0    1.13    0.57
   6  34   0    2.27    0.69
  -6  34   0    2.64    0.68
   7  34   0   -0.07    0.59
   0 -35   0    1.20    0.57
   0  35   0    0.08    0.43
  -1 -35   0    3.63    0.64
   1  35   0    3.96    0.65
  -1  35   0    3.99    0.63
   2  35   0    5.48    0.71
  -2  35   0    5.06    0.72
   3  35   0   -0.25    0.47
  -3  35   0    0.86    0.49
   4  35   0    0.96    0.55
  -4  35   0    1.01    0.51
   5  35   0    0.75    0.57
  -5  35   0   -0.07    0.42
  -6  35   0    0.61    0.55
   6  35   0    0.91    0.68
   7  35   0    1.03    0.65
   0 -36   0   10.25    0.98
   0  36   0   10.43    1.00
  -1 -36   0    0.58    0.51
   1  36   0    0.44    0.48
  -1  36   0    0.52    0.47
  -2  36   0   18.46    1.27
   2  36   0   18.70    1.27
   3  36   0    5.72    0.79
  -3  36   0    6.93    0.82
  -4  36   0    5.08    0.75
   4  36   0    4.17    0.79
   5  36   0    2.25    0.68
  -5  36   0    3.98    0.73
  -6  36   0   -0.13    0.48
   6  36   0    0.14    0.59
   0 -37   0    0.21    0.50
   0  37   0    0.13    0.48
   1 -37   0   -0.29    0.52
  -1  37   0    0.32    0.46
   1  37   0    0.55    0.57
  -2  37   0    1.73    0.51
   2  37   0    0.32    0.49
   3  37   0    0.83    0.53
  -3  37   0    0.50    0.48
  -4  37   0    0.28    0.48
   4  37   0   -0.55    0.48
  -5  37   0    0.91    0.53
   5  37   0    1.21    0.60
  -6  37   0    0.90    0.62
   0 -38   0   28.44    1.67
   0  38   0   29.83    1.70
   1 -38   0    0.89    0.59
   1  38   0    1.61    0.58
  -1  38   0    2.24    0.59
  -2  38   0    5.82    0.77
   2  38   0    5.24    0.83
  -3  38   0   13.21    1.15
   3  38   0   12.93    1.13
   4  38   0   -0.20    0.55
  -4  38   0    0.61    0.51
  -5  38   0    1.29    0.58
  -6  38   0    0.63    0.54
   0  39   0    1.02    0.60
   1 -39   0    1.36    0.61
   1  39   0    0.54    0.54
  -1  39   0    0.37    0.50
   2  39   0    3.14    0.75
  -2  39   0    3.06    0.70
  -3  39   0    0.71    0.58
  -4  39   0    0.91    0.54
   1 -40   0    8.44    0.97
   2 -40   0    0.24    0.64
   1 -41   0    0.94    0.64
  11   0  -1    2.51    0.45
  10   0  -1    0.06    0.36
 -10   0   1   -0.19    0.28
  -9   0   1   18.73    1.01
   9   0  -1   18.98    1.07
   8   0  -1   -0.10    0.24
  -8   0   1    0.19    0.24
   7   0  -1   28.05    1.37
  -7   0   1   30.32    1.34
  -6   0   1    0.36    0.18
   6   0  -1    0.25    0.19
   5   0  -1    1.89    0.26
  -5   0   1    1.84    0.23
  -4   0   1   -0.08    0.10
   4   0  -1   -0.22    0.14
  -3   0   1    4.56    0.27
  -2   0   1    0.04    0.07
  -2   0   1    0.01    0.08
  -1   0   1  401.89   16.64
  -1   0   1  457.80   16.76
   0   0  -1   -0.40    0.01
   1   0   1  998.50   38.86
  -1   0  -1 1000.00   38.74
  -2   0  -1    0.14    0.09
   2   0   1    0.04    0.07
   3   0   1   19.45    0.87
  -3   0  -1   20.93    0.88
   4   0   1   -0.12    0.12
  -4   0  -1   -0.28    0.13
  -5   0  -1  108.14    4.37
   5   0   1  110.52    4.39
  -6   0  -1    0.06    0.17
   6   0   1   -0.02    0.18
   7   0   1   19.25    0.93
  -7   0  -1   16.81    0.92
  -8   0  -1    0.11    0.26
   8   0   1   -0.30    0.21
  -9   0  -1    5.25    0.53
   9   0   1    5.95    0.55
 -10   0  -1    0.08    0.31
  10   0   1   -0.18    0.28
  11  -1  -1    4.62    0.61
  11   1  -1    6.76    0.67
  10  -1  -1   48.72    2.27
 -10   1   1   53.96    2.26
  10   1  -1   46.70    2.24
   9  -1  -1    9.21    0.67
  -9  -1   1    9.10    0.63
  -9   1   1    8.34    0.65
   9   1  -1    8.50    0.69
  -8  -1   1   86.25    3.54
   8  -1  -1   93.62    3.63
  -8   1   1   88.59    3.56
   8   1  -1   76.35    3.59
  -7  -1   1    3.44    0.35
   7  -1  -1    3.54    0.41
  -7   1   1    3.84    0.38
   7   1  -1    3.68    0.42
   6  -1  -1    8.08    0.54
  -6  -1   1    8.17    0.49
  -6   1   1    7.44    0.49
   6   1  -1    6.24    0.49
  -5  -1   1    1.21    0.19
  -5   1   1    0.91    0.19
   5   1  -1    1.13    0.23
  -4  -1   1    1.16    0.16
  -4   1   1    1.40    0.18
  -4   1   1    0.99    0.19
   4   1  -1    0.85    0.18
  -3  -1   1   10.85    0.49
  -3   1   1   10.40    0.51
  -3   1   1   10.84    0.53
  -2  -1   1    6.40    0.28
  -2   1   1    6.16    0.31
  -2   1   1    5.91    0.30
   2   1  -1    4.95    0.31
  -1   1   1    6.66    0.31
   1   1  -1    7.25    0.33
  -1   1   1    7.37    0.32
  -1  -1  -1   79.69    2.97
   1   1   1   74.61    2.97
  -1   1  -1   76.68    2.97
  -1   1  -1   72.70    2.97
  -2  -1  -1  221.60    8.21
  -2   1  -1  205.46    8.21
   2   1   1  202.94    8.24
  -2   1  -1  213.88    8.24
  -3  -1  -1   92.53    3.61
  -3   1  -1   92.39    3.62
  -3   1  -1   88.17    3.62
   3   1   1   91.62    3.63
  -4  -1  -1  265.30   10.07
  -4   1  -1  251.03   10.07
   4   1   1  256.92   10.12
  -5  -1  -1    2.73    0.29
   5  -1   1    2.57    0.28
  -5   1  -1    2.76    0.31
   5   1   1    3.07    0.29
  -6  -1  -1    3.85    0.36
   6  -1   1    3.53    0.34
  -6   1  -1    3.27    0.34
   6   1   1    3.21    0.34
   7  -1   1   58.35    2.54
  -7  -1  -1   61.16    2.54
  -7   1  -1   58.77    2.55
   7   1   1   62.69    2.56
   8  -1   1   48.23    2.17
  -8  -1  -1   50.31    2.16
   8   1   1   47.59    2.16
  -8   1  -1   52.46    2.19
   9  -1   1   23.74    1.19
  -9  -1  -1   22.44    1.18
   9   1   1   24.62    1.20
  -9   1  -1   20.74    1.18
  10  -1   1   29.43    1.40
 -10  -1  -1   27.96    1.40
  10   1   1   25.61    1.37
 -10   1  -1   27.06    1.41
  11  -2  -1    3.00    0.54
  11   2  -1    3.22    0.53
  10  -2  -1    2.07    0.45
 -10   2   1    3.00    0.46
  10   2  -1    3.37    0.47
   9  -2  -1    4.92    0.52
  -9  -2   1    5.74    0.50
  -9   2   1    4.47    0.49
   9   2  -1    4.68    0.52
  -8  -2   1    0.57    0.24
   8  -2  -1    0.36    0.30
  -8   2   1    0.34    0.24
   8   2  -1    0.39    0.26
   7  -2  -1    0.14    0.23
  -7  -2   1    0.17    0.19
  -7   2   1    0.23    0.22
   7   2  -1    0.62    0.27
  -6  -2   1    6.67    0.43
   6   2  -1    6.48    0.47
  -6   2   1    6.38    0.47
  -5  -2   1    2.57    0.24
  -5   2   1    1.83    0.24
   5   2  -1    1.94    0.28
  -5   2   1    2.12    0.25
  -4  -2   1    6.50    0.35
   4   2  -1    6.61    0.42
  -4   2   1    6.13    0.39
  -4   2   1    6.21    0.39
  -3  -2   1    2.63    0.19
  -3   2   1    2.41    0.22
   3   2  -1    3.20    0.24
  -3   2   1    2.46    0.21
  -2  -2   1    3.15    0.16
  -2   2   1    2.97    0.20
   2   2  -1    2.70    0.21
  -2   2   1    2.59    0.19
  -1   2   1  180.58    6.56
   1   2  -1  149.71    6.56
  -1   2   1  172.98    6.53
   0   2  -1  297.17   11.71
   0   2   1  300.99   11.78
   0   2  -1  307.51   11.74
  -1  -2  -1  188.14    7.00
  -1   2  -1  181.75    7.03
   1   2   1  176.20    7.04
  -1   2  -1  176.03    7.02
  -2  -2  -1  157.97    5.90
   2   2   1  142.95    5.93
  -2   2  -1  145.30    5.92
  -2   2  -1  157.86    5.93
  -3  -2  -1   35.16    1.40
  -3   2  -1   33.73    1.42
   3   2   1   32.58    1.40
  -3   2  -1   33.72    1.39
  -4  -2  -1   47.83    1.95
  -4   2  -1   45.97    1.95
   4   2   1   51.05    1.97
  -4   2  -1   45.20    1.97
  -5  -2  -1   22.83    1.03
   5   2   1   24.41    1.05
  -5   2  -1   21.16    1.05
  -6  -2  -1   44.33    1.86
   6  -2   1   39.88    1.86
   6   2   1   47.40    1.89
  -6   2  -1   42.52    1.88
   7  -2   1   -0.12    0.21
  -7  -2  -1    0.07    0.22
   7   2   1    0.10    0.21
  -7   2  -1    0.04    0.24
  -8  -2  -1   43.59    1.86
   8  -2   1   36.75    1.84
  -8   2  -1   41.84    1.89
   8   2   1   44.86    1.88
  -9  -2  -1    0.03    0.27
   9  -2   1   -0.02    0.27
  -9   2  -1    0.06    0.28
   9   2   1   -0.04    0.29
  10  -2   1    1.57    0.39
 -10  -2  -1    1.28    0.37
 -10   2  -1    1.99    0.43
  10   2   1    2.27    0.42
 -11   2  -1    1.85    0.46
  11  -3  -1    7.09    0.73
  11   3  -1    8.49    0.75
  10  -3  -1    0.30    0.35
  10   3  -1    0.64    0.34
 -10   3   1    0.62    0.35
   9  -3  -1   40.62    1.83
  -9  -3   1   40.81    1.75
   9   3  -1   34.64    1.78
  -9   3   1   38.90    1.80
   8  -3  -1   42.17    1.94
  -8  -3   1   43.42    1.86
  -8   3   1   43.60    1.92
   8   3  -1   41.06    1.92
  -7  -3   1   29.12    1.23
   7   3  -1   26.36    1.29
  -7   3   1   25.65    1.28
  -6  -3   1   25.55    1.13
  -6   3   1   25.51    1.18
   6   3  -1   24.32    1.20
  -6   3   1   25.73    1.18
  -5  -3   1   27.65    1.20
   5   3  -1   28.31    1.27
  -5   3   1   27.39    1.24
  -5   3   1   28.51    1.25
  -4  -3   1   17.86    0.76
  -4   3   1   18.23    0.81
   4   3  -1   14.71    0.80
  -4   3   1   17.62    0.80
  -3  -3   1    1.21    0.12
  -3   3   1    0.78    0.15
   3   3  -1    0.76    0.15
  -3   3   1    1.02    0.15
  -2  -3   1    2.41    0.14
  -2   3   1    2.17    0.20
  -2   3   1    2.37    0.19
   2   3  -1    2.63    0.20
  -1  -3   1   16.27    0.64
  -1   3   1   15.02    0.68
  -1   3   1   15.92    0.67
   1   3  -1   16.40    0.68
   0   3  -1   10.49    0.46
   0   3   1   10.47    0.46
   0   3  -1   11.11    0.46
  -1  -3  -1   39.28    1.57
  -1   3  -1   39.88    1.57
  -1   3  -1   39.39    1.59
   1   3   1   40.30    1.59
  -2  -3  -1   34.30    1.30
  -2   3  -1   32.85    1.30
  -2   3  -1   30.05    1.32
   2   3   1   30.76    1.31
  -3  -3  -1    6.29    0.34
  -3   3  -1    6.57    0.34
  -3   3  -1    5.87    0.37
   3   3   1    5.87    0.35
  -4  -3  -1    0.57    0.15
   4   3   1    0.43    0.14
  -4   3  -1    0.46    0.14
  -4   3  -1    0.51    0.18
  -5  -3  -1   18.94    0.90
  -5   3  -1   18.44    0.93
  -5   3  -1   19.66    0.91
   5   3   1   21.37    0.94
  -6  -3  -1   62.83    2.57
  -6   3  -1   59.93    2.60
   6   3   1   63.74    2.60
   7  -3   1   17.86    0.91
  -7  -3  -1   17.77    0.89
   7   3   1   16.83    0.90
  -7   3  -1   17.38    0.92
   8  -3   1    3.06    0.39
  -8  -3  -1    3.17    0.39
  -8   3  -1    2.82    0.42
   8   3   1    2.84    0.39
   9  -3   1   11.42    0.79
  -9  -3  -1   13.40    0.79
  -9   3  -1   13.05    0.82
   9   3   1   14.03    0.84
  10  -3   1    6.58    0.61
 -10   3  -1    5.92    0.63
  10   3   1    6.67    0.61
 -11   3  -1   10.71    0.86
  11  -4  -1    0.09    0.36
  11   4  -1    0.19    0.35
 -11   4   1    0.33    0.38
  10  -4  -1    1.27    0.37
 -10   4   1    2.34    0.42
  10   4  -1    1.39    0.39
   9  -4  -1    2.63    0.46
   9   4  -1    3.32    0.45
  -9   4   1    2.37    0.40
  -8  -4   1   41.17    1.76
   8   4  -1   40.78    1.83
  -8   4   1   38.32    1.82
  -7  -4   1    0.32    0.19
  -7   4   1    0.37    0.25
   7   4  -1    0.52    0.24
  -7   4   1    0.22    0.23
  -6  -4   1    9.55    0.51
  -6   4   1    9.37    0.58
   6   4  -1    9.89    0.61
  -6   4   1    8.50    0.57
  -5  -4   1   11.62    0.57
   5   4  -1   12.50    0.64
  -5   4   1   10.77    0.61
  -5   4   1   11.09    0.62
  -4  -4   1   44.18    1.72
  -4   4   1   40.82    1.78
   4   4  -1   42.43    1.80
  -4   4   1   42.17    1.78
  -3  -4   1   46.52    1.82
  -3   4   1   46.18    1.88
  -3   4   1   43.54    1.88
   3   4  -1   46.06    1.89
  -2  -4   1    0.55    0.07
  -2   4   1    0.52    0.11
  -2   4   1    0.76    0.14
   2   4  -1    0.53    0.12
  -1   4   1    8.46    0.38
  -1   4   1    8.63    0.41
   1   4  -1    7.79    0.38
   0   4  -1   12.06    0.53
   0   4   1   11.99    0.53
   0   4  -1   12.87    0.53
  -1  -4  -1    0.87    0.09
  -1   4  -1    0.82    0.12
   1   4   1    0.87    0.10
  -1   4  -1    0.79    0.08
  -2  -4  -1    0.52    0.10
   2   4   1    0.52    0.11
  -2   4  -1    0.91    0.15
  -2   4  -1    0.53    0.09
  -3  -4  -1   85.37    3.22
  -3   4  -1   77.63    3.26
   3   4   1   78.71    3.25
  -3   4  -1   83.01    3.24
  -4  -4  -1   47.87    1.92
   4   4   1   46.33    1.94
  -4   4  -1   47.24    1.93
  -4   4  -1   44.99    1.96
  -5  -4  -1   40.43    1.64
  -5   4  -1   37.17    1.68
  -5   4  -1   38.68    1.64
   5   4   1   38.34    1.66
  -6  -4  -1    1.43    0.24
  -6   4  -1    1.57    0.28
  -6   4  -1    0.92    0.22
   6   4   1    1.68    0.27
  -7  -4  -1    3.07    0.35
  -7   4  -1    3.74    0.41
   7   4   1    3.99    0.41
  -8  -4  -1   12.82    0.72
   8  -4   1   11.22    0.73
   8   4   1   11.97    0.75
  -8   4  -1   11.26    0.74
   9  -4   1   -0.33    0.27
  -9  -4  -1   -0.36    0.24
  -9   4  -1    0.54    0.33
   9   4   1   -0.12    0.28
  10  -4   1    0.96    0.37
  10   4   1    1.63    0.38
 -10   4  -1    1.33    0.38
 -11   4  -1    0.25    0.39
 -11   5   1    1.12    0.44
  11   5  -1    0.47    0.41
  10  -5  -1    1.60    0.42
  10   5  -1    2.33    0.45
 -10   5   1    1.81    0.44
   9  -5  -1   -0.36    0.25
   9   5  -1   -0.32    0.31
  -9   5   1   -0.39    0.23
  -8  -5   1    2.57    0.33
  -8   5   1    2.99    0.40
   8   5  -1    2.98    0.40
  -7  -5   1   27.61    1.21
  -7   5   1   27.41    1.28
   7   5  -1   27.01    1.30
  -7   5   1   25.33    1.28
  -6  -5   1    1.75    0.23
   6   5  -1    2.07    0.30
  -6   5   1    1.82    0.29
  -6   5   1    1.63    0.27
  -5  -5   1    0.16    0.13
   5   5  -1    0.32    0.18
  -5   5   1    0.37    0.20
  -5   5   1    0.08    0.15
  -4  -5   1   15.95    0.69
   4   5  -1   15.66    0.76
  -4   5   1   15.12    0.77
  -4   5   1   14.93    0.75
  -3  -5   1   57.67    2.18
  -3   5   1   52.76    2.25
  -3   5   1   57.46    2.25
   3   5  -1   51.26    2.24
  -2  -5   1   23.57    0.95
  -2   5   1   24.12    1.00
   2   5  -1   23.42    1.01
  -2   5   1   23.36    1.03
   1   5  -1    7.99    0.39
  -1   5   1    8.38    0.39
   0   5   1   16.79    0.73
   0   5  -1   16.93    0.73
   0   5  -1   16.56    0.73
  -1  -5  -1    2.35    0.16
   1   5   1    2.36    0.18
  -1   5  -1    2.29    0.16
  -1   5  -1    2.27    0.20
  -2  -5  -1    2.88    0.19
   2   5   1    2.53    0.21
  -2   5  -1    2.74    0.24
  -2   5  -1    2.86    0.19
  -3  -5  -1   86.59    3.33
   3   5   1   80.96    3.36
  -3   5  -1   87.14    3.36
  -3   5  -1   81.27    3.38
  -4  -5  -1    8.48    0.44
   4   5   1    7.78    0.45
  -4   5  -1    7.77    0.49
  -4   5  -1    7.99    0.44
  -5  -5  -1   58.75    2.34
   5   5   1   55.30    2.37
  -5   5  -1   56.00    2.39
  -5   5  -1   57.60    2.36
  -6  -5  -1    9.58    0.53
  -6   5  -1    8.53    0.53
  -6   5  -1    8.64    0.58
   6   5   1    8.58    0.56
  -7  -5  -1    0.62    0.23
   7   5   1    0.25    0.23
  -7   5  -1   -0.10    0.20
  -7   5  -1    0.30    0.27
  -8  -5  -1    8.59    0.58
  -8   5  -1    8.94    0.68
   8   5   1    8.30    0.60
  -9  -5  -1    0.69    0.30
   9  -5   1    0.57    0.31
  -9   5  -1    0.70    0.37
   9   5   1    0.69    0.29
  10  -5   1    3.79    0.50
 -10   5  -1    4.82    0.58
  10   5   1    4.63    0.54
 -11   5  -1    7.38    0.78
 -11   6   1   13.47    0.99
  11   6  -1   14.03    0.98
  10  -6  -1    0.31    0.32
  10   6  -1   -0.13    0.35
 -10   6   1    0.30    0.32
  -9   6   1   -0.24    0.30
   9   6  -1    0.32    0.34
  -8  -6   1    5.23    0.43
   8   6  -1    4.79    0.51
  -8   6   1    4.68    0.50
  -8   6   1    4.85    0.47
  -7  -6   1    4.75    0.37
  -7   6   1    3.75    0.40
   7   6  -1    3.58    0.43
  -7   6   1    3.95    0.45
  -6  -6   1    2.30    0.25
  -6   6   1    1.95    0.31
  -6   6   1    1.99    0.29
   6   6  -1    2.11    0.31
  -5  -6   1   40.95    1.59
  -5   6   1   37.18    1.67
  -5   6   1   38.56    1.65
   5   6  -1   35.46    1.65
  -4  -6   1   28.32    1.12
   4   6  -1   25.46    1.19
  -4   6   1   25.27    1.20
  -4   6   1   27.17    1.19
  -3  -6   1   23.31    0.95
   3   6  -1   23.02    1.03
  -3   6   1   23.26    1.02
  -3   6   1   22.49    1.05
  -2  -6   1   44.48    1.74
  -2   6   1   42.88    1.79
  -2   6   1   45.25    1.83
   2   6  -1   43.21    1.80
  -1   6   1    0.38    0.10
   1   6  -1    0.26    0.10
   0   6  -1  173.12    6.59
   0   6   1  163.07    6.58
   0   6  -1  166.15    6.55
  -1  -6  -1   12.44    0.54
  -1   6  -1   12.02    0.54
  -1   6  -1   11.72    0.57
   1   6   1   11.52    0.56
  -2  -6  -1    6.20    0.31
  -2   6  -1    6.21    0.32
  -2   6  -1    5.87    0.37
   2   6   1    5.97    0.34
  -3  -6  -1    4.65    0.29
  -3   6  -1    5.11    0.37
   3   6   1    5.61    0.33
  -3   6  -1    5.15    0.31
  -4  -6  -1   54.52    2.20
  -4   6  -1   51.89    2.26
  -4   6  -1   56.29    2.23
   4   6   1   54.00    2.24
  -5  -6  -1   63.90    2.58
   5   6   1   62.87    2.62
  -5   6  -1   64.08    2.60
  -5   6  -1   61.85    2.65
  -6  -6  -1    4.58    0.37
  -6   6  -1    4.99    0.47
   6   6   1    5.71    0.45
  -6   6  -1    4.61    0.40
  -7  -6  -1   23.36    1.06
  -7   6  -1   23.12    1.08
   7   6   1   20.82    1.09
  -7   6  -1   21.29    1.14
  -8  -6  -1   24.30    1.17
   8   6   1   24.34    1.21
  -8   6  -1   23.80    1.24
   9  -6   1   15.90    0.94
  -9  -6  -1   16.10    0.90
  -9   6  -1   15.10    0.98
   9   6   1   16.12    0.92
 -10   6  -1    9.20    0.80
  10   6   1    8.55    0.72
  11   6   1    9.80    0.80
 -11   6  -1    9.90    0.86
 -12   6  -1    4.27    0.71
  12   7  -1    4.16    0.65
 -11   7   1   17.88    1.13
  11   7  -1   18.52    1.14
  10  -7  -1    0.79    0.33
 -10   7   1    0.46    0.39
  10   7  -1   -0.03    0.32
   9   7  -1    6.82    0.64
  -9   7   1    8.72    0.72
  -9   7   1    6.53    0.61
  -8  -7   1    0.35    0.20
   8   7  -1    0.03    0.26
  -8   7   1   -0.01    0.22
  -8   7   1   -0.47    0.27
  -7  -7   1    1.81    0.25
  -7   7   1    1.62    0.31
  -7   7   1    1.59    0.33
   7   7  -1    1.90    0.34
  -6  -7   1   29.97    1.27
  -6   7   1   29.48    1.36
   6   7  -1   29.29    1.36
  -6   7   1   29.30    1.39
  -5  -7   1    4.18    0.29
   5   7  -1    4.09    0.37
  -5   7   1    4.10    0.40
  -5   7   1    3.71    0.34
  -4  -7   1   37.10    1.48
   4   7  -1   35.22    1.57
  -4   7   1   37.00    1.55
  -4   7   1   35.22    1.58
  -3  -7   1   82.56    3.17
  -3   7   1   80.98    3.27
  -3   7   1   79.98    3.24
   3   7  -1   78.27    3.25
  -2  -7   1   29.91    1.21
  -2   7   1   29.04    1.25
  -2   7   1   30.18    1.30
   2   7  -1   30.27    1.27
   1   7  -1   17.36    0.78
  -1   7   1   18.01    0.78
   0   7   1    2.96    0.23
   0   7  -1    3.26    0.24
  -1  -7  -1  157.18    6.31
   1   7   1  162.53    6.37
  -1   7  -1  160.29    6.35
  -1   7  -1  166.32    6.35
  -2  -7  -1   25.09    1.04
   2   7   1   23.35    1.07
  -2   7  -1   26.18    1.06
  -2   7  -1   24.61    1.11
  -3  -7  -1    3.10    0.23
  -3   7  -1    2.92    0.24
   3   7   1    2.64    0.24
  -3   7  -1    3.00    0.30
  -4  -7  -1    0.61    0.15
  -4   7  -1    0.82    0.17
   4   7   1    0.86    0.17
  -4   7  -1    0.55    0.21
  -5  -7  -1   15.10    0.72
  -5   7  -1   13.92    0.79
  -5   7  -1   14.42    0.73
   5   7   1   14.97    0.75
  -6  -7  -1    0.87    0.20
  -6   7  -1    1.06    0.29
  -6   7  -1    0.71    0.22
   6   7   1    0.86    0.24
  -7  -7  -1   25.17    1.15
  -7   7  -1   24.60    1.17
   7   7   1   24.92    1.20
  -7   7  -1   23.26    1.23
  -8  -7  -1   -0.09    0.22
  -8   7  -1   -0.04    0.22
  -8   7  -1    0.43    0.32
   8   7   1   -0.11    0.24
  -9   7  -1    9.17    0.78
   9   7   1    8.73    0.66
  10   7   1    0.06    0.30
 -10   7  -1    0.45    0.41
  11   7   1    8.04    0.73
 -11   7  -1    7.22    0.78
 -12   7  -1    1.10    0.48
  12   8  -1   17.39    1.15
 -11   8   1   14.51    1.01
  11   8  -1   13.69    0.95
  10   8  -1    3.43    0.51
 -10   8   1    3.44    0.55
   9   8  -1    7.44    0.66
  -9   8   1    7.89    0.66
  -9   8   1    7.31    0.68
  -8   8   1    1.31    0.35
   8   8  -1    0.89    0.32
  -8   8   1    1.33    0.32
  -7  -8   1    6.37    0.43
   7   8  -1    5.81    0.52
  -7   8   1    5.29    0.53
  -7   8   1    5.95    0.51
  -6  -8   1   16.29    0.74
   6   8  -1   14.99    0.85
  -6   8   1   15.07    0.88
  -6   8   1   15.53    0.83
  -5  -8   1   82.66    3.06
  -5   8   1   76.81    3.18
  -5   8   1   76.02    3.15
   5   8  -1   70.10    3.15
  -4  -8   1    8.31    0.40
  -4   8   1    8.58    0.53
  -4   8   1    7.29    0.46
   4   8  -1    7.15    0.47
  -3  -8   1   60.93    2.34
   3   8  -1   54.78    2.43
  -3   8   1   60.89    2.46
  -3   8   1   59.76    2.42
  -2  -8   1   30.51    1.20
  -2   8   1   29.51    1.24
   2   8  -1   27.33    1.25
  -2   8   1   29.55    1.30
  -1   8   1   10.95    0.52
   1   8  -1   10.34    0.52
   0   8  -1  240.65    9.36
   0   8   1  236.09    9.36
  -1  -8  -1   62.18    2.54
  -1   8  -1   60.26    2.55
   1   8   1   65.29    2.58
  -1   8  -1   65.75    2.58
  -2  -8  -1   42.94    1.69
   2   8   1   40.33    1.72
  -2   8  -1   41.58    1.70
  -2   8  -1   41.15    1.75
  -3  -8  -1    0.39    0.12
  -3   8  -1    0.15    0.17
  -3   8  -1    0.29    0.12
   3   8   1    0.23    0.13
  -4  -8  -1    0.09    0.12
  -4   8  -1    0.34    0.15
  -4   8  -1    0.16    0.19
   4   8   1    0.13    0.14
  -5  -8  -1    6.92    0.42
  -5   8  -1    6.50    0.44
  -5   8  -1    6.09    0.50
   5   8   1    7.77    0.48
  -6  -8  -1   41.95    1.77
   6   8   1   43.24    1.82
  -6   8  -1   41.82    1.80
  -6   8  -1   39.06    1.86
  -7  -8  -1   45.79    1.88
  -7   8  -1   41.93    1.98
  -7   8  -1   42.49    1.90
   7   8   1   44.48    1.93
  -8  -8  -1    5.19    0.46
  -8   8  -1    4.59    0.46
  -8   8  -1    5.68    0.57
   8   8   1    4.21    0.48
  -9   8  -1    0.87    0.29
   9   8   1    0.26    0.32
  -9   8  -1   -0.04    0.35
 -10   8  -1    5.53    0.65
  10   8   1    5.23    0.57
  11   8   1   44.63    2.05
 -11   8  -1   41.75    2.12
 -12   8  -1   36.42    1.92
  12   9  -1   10.95    0.89
 -12   9   1   10.41    1.00
 -11   9   1   18.74    1.21
  11   9  -1   19.94    1.15
  10   9  -1    0.34    0.38
 -10   9   1    0.35    0.37
  -9   9   1   28.59    1.47
  -9   9   1   27.23    1.40
   9   9  -1   28.97    1.43
  -8   9   1    3.54    0.48
   8   9  -1    3.52    0.44
  -8   9   1    3.23    0.39
  -7  -9   1  103.62    3.92
  -7   9   1   99.52    4.03
   7   9  -1   91.59    4.02
  -7   9   1   94.40    4.06
  -6  -9   1   13.10    0.62
   6   9  -1   12.44    0.74
  -6   9   1   11.82    0.75
  -6   9   1   11.33    0.68
  -5  -9   1    5.13    0.32
  -5   9   1    5.12    0.47
  -5   9   1    4.82    0.39
   5   9  -1    4.73    0.41
  -4  -9   1   31.75    1.28
  -4   9   1   30.24    1.41
  -4   9   1   30.67    1.35
   4   9  -1   30.63    1.37
  -3  -9   1  145.52    5.63
  -3   9   1  146.60    5.76
   3   9  -1  143.76    5.74
  -3   9   1  140.74    5.72
  -2  -9   1    9.96    0.49
  -2   9   1   10.40    0.52
  -2   9   1   10.90    0.59
   2   9  -1    9.82    0.53
  -1   9   1  154.90    5.95
   1   9  -1  145.78    5.95
   0   9  -1    3.46    0.27
   0   9   1    3.00    0.27
  -1  -9  -1  185.45    7.14
  -1   9  -1  186.84    7.18
  -1   9  -1  175.41    7.18
   1   9   1  181.33    7.20
  -2  -9  -1   18.28    0.79
   2   9   1   18.00    0.83
  -2   9  -1   16.52    0.85
  -2   9  -1   18.18    0.81
  -3  -9  -1   95.42    3.80
  -3   9  -1   95.97    3.89
   3   9   1   95.68    3.86
  -3   9  -1   96.95    3.84
  -4  -9  -1    6.03    0.35
  -4   9  -1    5.35    0.37
   4   9   1    5.39    0.39
  -4   9  -1    6.06    0.46
  -5  -9  -1   19.35    0.89
   5   9   1   19.38    0.96
  -5   9  -1   20.13    1.02
  -5   9  -1   20.05    0.94
  -6  -9  -1    1.18    0.21
  -6   9  -1    1.34    0.26
   6   9   1    0.99    0.25
  -6   9  -1    1.17    0.31
  -7  -9  -1    1.66    0.27
  -7   9  -1    1.43    0.38
  -7   9  -1    0.99    0.26
   7   9   1    1.02    0.28
  -8  -9  -1    1.18    0.28
  -8   9  -1    1.21    0.37
  -8   9  -1    0.41    0.26
   8   9   1    1.03    0.30
  -9   9  -1    7.24    0.73
  -9   9  -1    6.79    0.59
   9   9   1    7.50    0.64
  10   9   1    0.16    0.36
 -10   9  -1    0.21    0.41
 -11   9  -1    8.26    0.84
  11   9   1    9.33    0.79
 -12   9  -1   13.59    1.13
 -12  10   1    8.24    0.93
  12  10  -1   10.24    0.89
 -11  10   1    1.58    0.53
  11  10  -1    1.09    0.45
 -10  10   1   24.19    1.28
  10  10  -1   23.57    1.31
 -10  10   1   23.57    1.39
  -9  10   1    0.57    0.31
  -9  10   1    0.94    0.37
   9  10  -1    0.33    0.36
  -8  10   1    0.09    0.23
   8  10  -1   -0.14    0.27
  -8  10   1   -0.16    0.29
  -7 -10   1   10.32    0.59
   7  10  -1   12.14    0.72
  -7  10   1   10.44    0.78
  -7  10   1   10.52    0.67
  -6 -10   1   66.49    2.59
  -6  10   1   60.41    2.68
  -6  10   1   62.17    2.74
   6  10  -1   65.23    2.70
  -5 -10   1    0.80    0.16
  -5  10   1    0.47    0.20
  -5  10   1    0.65    0.26
   5  10  -1    0.81    0.23
  -4 -10   1   18.73    0.81
  -4  10   1   20.14    0.98
  -4  10   1   18.34    0.89
   4  10  -1   18.04    0.91
  -3 -10   1   -0.04    0.10
   3  10  -1    0.31    0.16
  -3  10   1    0.03    0.20
  -3  10   1    0.15    0.14
  -2 -10   1  112.83    4.29
  -2  10   1  107.83    4.35
   2  10  -1  105.76    4.36
  -1  10   1   72.81    2.89
   1  10  -1   69.30    2.89
   0  10  -1  126.30    5.00
   0  10   1  124.10    5.00
  -1  10  -1   44.94    1.93
  -1  10  -1   48.53    1.96
   1  10   1   46.42    1.95
  -2 -10  -1   84.70    3.31
  -2  10  -1   80.67    3.38
   2  10   1   82.18    3.36
  -2  10  -1   84.05    3.34
  -3 -10  -1   33.68    1.39
  -3  10  -1   32.67    1.48
   3  10   1   31.74    1.43
  -3  10  -1   34.60    1.42
  -4 -10  -1   55.13    2.22
  -4  10  -1   54.44    2.26
  -4  10  -1   54.69    2.33
   4  10   1   53.72    2.28
  -5 -10  -1   10.70    0.53
  -5  10  -1    9.54    0.56
  -5  10  -1    9.21    0.64
   5  10   1    8.58    0.56
  -6 -10  -1   19.11    0.91
  -6  10  -1   18.23    0.94
  -6  10  -1   18.89    1.03
   6  10   1   20.33    0.98
  -7 -10  -1   -0.02    0.19
  -7  10  -1    0.11    0.20
  -7  10  -1    0.03    0.29
   7  10   1   -0.11    0.23
  -8  10  -1   17.08    1.04
   8  10   1   18.06    0.97
  -8  10  -1   17.15    0.94
  -9  10  -1    0.33    0.28
   9  10   1    0.27    0.32
  -9  10  -1    0.46    0.41
  10  10   1   38.22    1.80
 -10  10  -1   35.55    1.86
 -11  10  -1    2.34    0.60
  11  10   1    3.25    0.55
 -12  10  -1   42.65    2.23
  12  11  -1   20.20    1.27
 -12  11   1   23.27    1.47
 -11  11   1    3.56    0.69
  11  11  -1    6.11    0.68
 -10  11   1    2.73    0.48
  10  11  -1    2.57    0.47
 -10  11   1    2.82    0.53
  -9  11   1   16.86    1.06
   9  11  -1   15.09    0.96
  -9  11   1   17.08    0.98
   8  11  -1   60.97    2.74
  -8  11   1   63.68    2.82
  -8  11   1   65.24    2.74
  -7 -11   1   60.92    2.34
  -7  11   1   53.87    2.50
   7  11  -1   55.53    2.44
  -7  11   1   53.37    2.42
  -6 -11   1    4.65    0.34
  -6  11   1    3.98    0.47
   6  11  -1    4.79    0.45
  -6  11   1    3.37    0.38
  -5 -11   1    1.55    0.19
  -5  11   1    1.63    0.27
   5  11  -1    1.24    0.29
  -5  11   1    1.10    0.30
  -4 -11   1   20.38    0.89
   4  11  -1   20.89    0.99
  -4  11   1   21.04    1.05
  -4  11   1   19.56    0.96
  -3 -11   1   27.12    1.10
  -3  11   1   24.49    1.16
   3  11  -1   24.91    1.17
  -3  11   1   27.72    1.25
  -2 -11   1  156.97    6.07
   2  11  -1  147.72    6.15
  -2  11   1  158.96    6.14
   1  11  -1    0.90    0.19
  -1  11   1    0.99    0.19
   0  11  -1   20.33    0.91
   0  11   1   18.27    0.90
  -1  11  -1   12.92    0.70
  -1  11  -1   12.77    0.68
   1  11   1   15.08    0.70
  -2 -11  -1   26.61    1.12
   2  11   1   24.84    1.16
  -2  11  -1   25.85    1.20
  -2  11  -1   26.15    1.14
  -3 -11  -1   23.04    0.99
  -3  11  -1   22.22    1.02
  -3  11  -1   22.64    1.09
   3  11   1   22.11    1.04
  -4 -11  -1   32.12    1.36
  -4  11  -1   32.10    1.49
   4  11   1   31.36    1.42
  -4  11  -1   32.77    1.41
  -5 -11  -1   21.43    0.98
   5  11   1   22.80    1.06
  -5  11  -1   20.51    1.11
  -5  11  -1   22.44    1.03
  -6 -11  -1    5.05    0.39
  -6  11  -1    4.40    0.40
  -6  11  -1    4.18    0.48
   6  11   1    4.52    0.43
  -7 -11  -1   -0.35    0.18
  -7  11  -1    0.30    0.23
   7  11   1    0.18    0.25
  -7  11  -1   -0.28    0.27
   8  11   1    3.06    0.44
  -8  11  -1    2.90    0.49
  -8  11  -1    3.40    0.41
  -9  11  -1    5.92    0.66
  -9  11  -1    5.31    0.53
   9  11   1    4.70    0.53
 -10  11  -1    8.20    0.82
  10  11   1    8.87    0.76
 -11  11  -1    6.63    0.78
  11  11   1    5.31    0.62
 -12  11  -1    1.16    0.62
  12  12  -1    5.73    0.71
 -12  12   1    3.37    0.75
 -11  12   1    5.84    0.80
  11  12  -1    5.72    0.68
  10  12  -1   10.04    0.79
 -10  12   1    9.63    0.89
 -10  12   1    9.56    0.77
  -9  12   1   19.40    1.16
  -9  12   1   16.89    1.02
   9  12  -1   20.32    1.10
  -8  12   1   22.68    1.21
  -8  12   1   24.42    1.31
   8  12  -1   23.50    1.23
  -7  12   1   46.95    2.16
   7  12  -1   49.27    2.12
  -7  12   1   44.78    2.07
  -6 -12   1    1.59    0.22
   6  12  -1    0.69    0.27
  -6  12   1    1.39    0.36
  -6  12   1    1.87    0.30
  -5 -12   1    3.64    0.28
   5  12  -1    3.25    0.36
  -5  12   1    3.12    0.41
  -5  12   1    2.69    0.34
  -4 -12   1   18.97    0.87
  -4  12   1   21.00    1.05
  -4  12   1   20.63    0.97
   4  12  -1   19.71    0.97
  -3 -12   1    4.47    0.29
  -3  12   1    4.01    0.41
   3  12  -1    4.40    0.37
  -3  12   1    3.67    0.34
  -2 -12   1   15.98    0.78
   2  12  -1   17.73    0.83
  -2  12   1   17.16    0.82
  -1  12   1  110.21    4.25
   1  12  -1  100.46    4.25
   0  12  -1   14.56    0.71
   0  12   1   12.75    0.69
   1  12   1   10.40    0.56
  -1  12  -1    9.02    0.53
  -2 -12  -1   76.28    3.03
  -2  12  -1   75.35    3.11
   2  12   1   70.99    3.08
  -2  12  -1   77.79    3.07
  -3 -12  -1   72.83    2.93
   3  12   1   71.47    3.00
  -3  12  -1   71.97    3.04
  -3  12  -1   75.37    2.99
  -4 -12  -1    0.63    0.16
  -4  12  -1    0.78    0.27
   4  12   1    0.56    0.21
  -4  12  -1    0.37    0.17
  -5 -12  -1   -0.16    0.14
  -5  12  -1    0.03    0.25
   5  12   1    0.12    0.21
  -5  12  -1    0.08    0.18
  -6 -12  -1    0.78    0.21
   6  12   1    0.54    0.25
  -6  12  -1    0.87    0.33
  -6  12  -1    0.80    0.24
  -7 -12  -1   33.06    1.43
  -7  12  -1   30.47    1.47
   7  12   1   33.27    1.52
  -7  12  -1   30.77    1.60
  -8  12  -1    2.10    0.34
  -8  12  -1    1.44    0.42
   8  12   1    1.66    0.39
  -9  12  -1    5.22    0.52
   9  12   1    4.10    0.51
  -9  12  -1    4.44    0.61
 -10  12  -1    9.65    0.90
  10  12   1   10.27    0.83
  11  12   1   52.25    2.30
 -11  12  -1   44.40    2.37
 -12  12  -1    1.06    0.61
 -13  12  -1    5.14    0.88
  12  13  -1   15.56    1.07
 -12  13   1   15.26    1.28
 -11  13   1   11.41    1.06
  11  13  -1   10.63    0.89
 -10  13   1    7.90    0.81
 -10  13   1    6.05    0.65
  10  13  -1    7.71    0.74
  -9  13   1   11.22    0.94
  -9  13   1   13.18    0.87
   9  13  -1   16.24    0.93
  -8  13   1   42.41    2.05
  -8  13   1   40.91    1.94
   8  13  -1   44.76    2.00
  -7  13   1    0.28    0.26
   7  13  -1    0.29    0.29
  -7  13   1   -0.01    0.31
  -6 -13   1    9.47    0.51
   6  13  -1    8.63    0.63
  -6  13   1    8.82    0.62
  -6  13   1    8.66    0.69
  -5 -13   1   17.15    0.78
   5  13  -1   16.01    0.91
  -5  13   1   17.28    0.97
  -5  13   1   17.14    0.89
  -4 -13   1    0.05    0.13
  -4  13   1    0.13    0.17
  -4  13   1    0.19    0.25
   4  13  -1   -0.08    0.19
  -3 -13   1   10.11    0.52
  -3  13   1   10.92    0.59
   3  13  -1    9.24    0.58
  -2 -13   1   15.90    0.78
  -2  13   1   17.34    0.82
   2  13  -1   16.01    0.82
  -1  13   1    5.35    0.40
   1  13  -1    6.09    0.42
   0  13  -1    2.52    0.29
   0  13   1    2.34    0.28
   1  13   1   45.60    1.98
  -1  13  -1   47.33    1.98
  -2 -13  -1   40.40    1.76
   2  13   1   43.55    1.82
  -2  13  -1   43.82    1.86
  -2  13  -1   41.01    1.80
  -3 -13  -1   77.70    3.16
   3  13   1   77.71    3.23
  -3  13  -1   78.57    3.27
  -3  13  -1   79.93    3.21
  -4 -13  -1   41.13    1.75
  -4  13  -1   42.32    1.81
   4  13   1   42.06    1.83
  -4  13  -1   43.20    1.91
  -5 -13  -1    4.42    0.34
  -5  13  -1    4.35    0.50
  -5  13  -1    5.06    0.42
   5  13   1    4.42    0.43
  -6 -13  -1    0.98    0.22
  -6  13  -1    1.57    0.29
  -6  13  -1    0.91    0.35
   6  13   1    1.04    0.29
  -7 -13  -1    0.48    0.22
  -7  13  -1    0.64    0.34
   7  13   1    0.56    0.28
  -7  13  -1    0.40    0.25
  -8  13  -1    7.15    0.55
  -8  13  -1    7.03    0.70
   8  13   1    7.20    0.63
   9  13   1    0.14    0.31
  -9  13  -1    0.35    0.38
  -9  13  -1    0.10    0.27
 -10  13  -1    0.11    0.44
  10  13   1   -0.12    0.34
  11  13   1    1.26    0.45
 -11  13  -1    1.82    0.61
 -12  13  -1    7.98    0.99
 -13  13  -1   20.68    1.54
 -13  14   1    4.80    0.84
  12  14  -1    8.77    0.86
 -12  14   1    7.60    0.95
 -11  14   1    4.98    0.78
  11  14  -1    5.06    0.68
 -10  14   1    5.94    0.62
 -10  14   1    5.42    0.78
  10  14  -1    6.45    0.69
   9  14  -1    2.11    0.44
  -9  14   1    1.56    0.49
  -9  14   1    2.47    0.42
  -8  14   1    0.57    0.28
   8  14  -1    0.29    0.31
  -8  14   1    0.55    0.42
   7  14  -1    5.91    0.59
  -7  14   1    6.42    0.66
  -7  14   1    6.24    0.56
  -6 -14   1    5.38    0.38
   6  14  -1    5.03    0.52
  -6  14   1    5.02    0.56
  -6  14   1    5.97    0.52
  -5 -14   1   25.25    1.10
  -5  14   1   25.00    1.30
  -5  14   1   24.51    1.21
   5  14  -1   25.73    1.23
  -4 -14   1    1.04    0.18
  -4  14   1    0.85    0.24
   4  14  -1    0.82    0.24
  -4  14   1    0.34    0.27
  -3 -14   1   28.36    1.22
  -3  14   1   28.97    1.30
   3  14  -1   27.75    1.30
  -2 -14   1   45.71    2.01
   2  14  -1   49.54    2.07
  -2  14   1   50.13    2.07
  -1  14   1    0.16    0.18
   1  14  -1   -0.03    0.17
   0  14   1    2.81    0.31
   0  14  -1    2.92    0.32
  -1  14  -1   12.99    0.70
   1  14   1   12.31    0.69
  -2 -14  -1   36.33    1.56
  -2  14  -1   34.11    1.58
  -2  14  -1   38.42    1.65
   2  14   1   37.17    1.62
  -3 -14  -1   72.98    2.92
  -3  14  -1   73.47    2.97
   3  14   1   71.08    2.99
  -3  14  -1   69.51    3.03
  -4 -14  -1   10.75    0.58
  -4  14  -1   10.91    0.72
  -4  14  -1   11.22    0.64
   4  14   1   10.29    0.64
  -5 -14  -1    2.27    0.26
  -5  14  -1    1.85    0.37
   5  14   1    2.25    0.33
  -5  14  -1    1.71    0.30
  -6 -14  -1   61.89    2.56
  -6  14  -1   62.53    2.64
  -6  14  -1   62.25    2.74
   6  14   1   61.15    2.66
  -7  14  -1    6.04    0.66
  -7  14  -1    6.90    0.55
   7  14   1    6.69    0.58
   8  14   1    0.70    0.37
  -8  14  -1    0.57    0.38
  -8  14  -1    0.48    0.29
  -9  14  -1    7.82    0.80
  -9  14  -1    7.91    0.66
   9  14   1    7.36    0.71
  10  14   1    0.19    0.41
 -10  14  -1    0.15    0.44
 -11  14  -1    9.53    0.97
  11  14   1   10.96    0.92
 -12  14  -1   11.78    1.14
 -13  14  -1    9.42    1.13
 -12  15   1   20.07    1.42
  12  15  -1   21.55    1.37
  11  15  -1   -0.09    0.41
 -11  15   1    0.19    0.54
  10  15  -1    4.53    0.60
 -10  15   1    4.31    0.69
  -9  15   1    7.05    0.68
   9  15  -1    8.44    0.74
  -9  15   1    7.90    0.84
   8  15  -1    0.07    0.31
  -8  15   1    0.07    0.36
  -8  15   1    0.35    0.30
  -7  15   1    3.71    0.46
   7  15  -1    3.54    0.49
  -7  15   1    2.80    0.49
  -6 -15   1    8.27    0.48
  -6  15   1    7.14    0.57
  -6  15   1    8.07    0.72
   6  15  -1    8.14    0.62
  -5 -15   1    4.69    0.34
  -5  15   1    4.94    0.45
  -5  15   1    4.10    0.50
   5  15  -1    4.43    0.46
  -4 -15   1    1.55    0.21
  -4  15   1    1.36    0.29
  -4  15   1    0.78    0.30
   4  15  -1    1.14    0.27
  -3 -15   1    9.14    0.51
  -3  15   1    9.14    0.57
   3  15  -1    8.62    0.63
  -2 -15   1    7.16    0.49
  -2  15   1    8.16    0.52
   2  15  -1    8.11    0.53
  -1  15   1   70.95    2.94
   1  15  -1   70.09    2.94
   0  15  -1    0.55    0.20
   0  15   1    0.15    0.19
   1  15   1    7.71    0.52
  -1  15  -1    7.91    0.51
  -2 -15  -1    0.45    0.21
  -2  15  -1    0.40    0.19
   2  15   1    0.33    0.21
  -3 -15  -1    5.72    0.38
  -3  15  -1    5.51    0.52
   3  15   1    3.83    0.40
  -3  15  -1    4.54    0.41
  -4 -15  -1    3.01    0.29
  -4  15  -1    2.98    0.33
  -4  15  -1    2.23    0.38
   4  15   1    1.79    0.31
  -5 -15  -1   -0.08    0.15
  -5  15  -1    0.06    0.28
  -5  15  -1    0.11    0.21
   5  15   1    0.08    0.24
  -6 -15  -1    1.91    0.29
   6  15   1    1.84    0.36
  -6  15  -1    1.70    0.46
  -6  15  -1    1.72    0.32
   7  15   1   33.28    1.57
  -7  15  -1   30.46    1.50
  -7  15  -1   31.63    1.63
   8  15   1    3.16    0.50
  -8  15  -1    2.70    0.54
  -8  15  -1    3.97    0.47
  -9  15  -1   18.77    1.24
   9  15   1   19.95    1.14
  -9  15  -1   19.65    1.10
  10  15   1    0.55    0.40
 -10  15  -1    0.47    0.48
  11  15   1    0.23    0.41
 -11  15  -1   -0.21    0.49
 -12  15  -1    6.67    0.93
 -13  15  -1    0.43    0.67
  12  16  -1    6.55    0.79
 -12  16   1    4.57    0.78
  11  16  -1   -0.29    0.40
 -11  16   1   -0.43    0.45
  10  16  -1    0.60    0.48
 -10  16   1   -0.05    0.43
  -9  16   1   -0.05    0.28
  -9  16   1    0.33    0.42
   9  16  -1    0.40    0.43
   8  16  -1   -0.09    0.37
  -8  16   1    0.38    0.44
  -8  16   1    0.04    0.26
  -7  16   1    1.20    0.34
   7  16  -1    1.18    0.40
  -7  16   1    1.60    0.43
  -6  16   1   -0.39    0.29
   6  16  -1    0.56    0.31
  -6  16   1    0.60    0.29
  -5 -16   1    4.35    0.34
  -5  16   1    4.44    0.44
   5  16  -1    4.49    0.47
  -5  16   1    3.81    0.50
  -4 -16   1   43.78    1.84
  -4  16   1   45.99    1.96
   4  16  -1   42.83    1.95
  -3 -16   1    0.29    0.17
  -3  16   1    0.30    0.23
   3  16  -1    0.34    0.23
  -2 -16   1   24.71    1.19
   2  16  -1   27.12    1.24
  -2  16   1   26.37    1.23
   1  16  -1    0.57    0.22
  -1  16   1    0.22    0.20
   0  16   1    0.31    0.21
   0  16  -1    0.11    0.19
   1  16   1   15.15    0.83
  -1  16  -1   16.41    0.83
  -2 -16  -1    8.40    0.52
  -2  16  -1    6.90    0.50
   2  16   1    6.84    0.59
  -3 -16  -1   43.14    1.76
  -3  16  -1   39.97    1.80
   3  16   1   38.42    1.81
  -3  16  -1   42.20    1.88
  -4 -16  -1    4.46    0.38
  -4  16  -1    4.60    0.51
  -4  16  -1    4.82    0.45
   4  16   1    4.38    0.44
  -5 -16  -1   21.45    1.01
  -5  16  -1   22.39    1.08
   5  16   1   21.82    1.11
  -5  16  -1   20.26    1.18
  -6 -16  -1   10.11    0.59
  -6  16  -1    8.80    0.77
  -6  16  -1   10.07    0.64
   6  16   1    8.97    0.67
  -7  16  -1    1.07    0.40
  -7  16  -1    0.83    0.28
   7  16   1    0.41    0.32
   8  16   1    2.11    0.43
  -8  16  -1    1.89    0.50
  -8  16  -1    1.89    0.38
   9  16   1    2.40    0.47
  -9  16  -1    1.70    0.58
 -10  16  -1   -0.07    0.48
  10  16   1    0.43    0.46
  11  16   1    3.54    0.60
 -11  16  -1    3.68    0.72
 -12  16  -1    6.07    0.89
 -13  16  -1    3.37    0.77
  12  17  -1    1.52    0.56
 -11  17   1    2.18    0.61
  11  17  -1    2.03    0.60
  10  17  -1   -0.25    0.40
 -10  17   1   -0.04    0.46
  -9  17   1   20.29    1.18
   9  17  -1   21.56    1.21
  -9  17   1   17.78    1.28
   8  17  -1    3.14    0.51
  -8  17   1    3.83    0.51
  -8  17   1    2.86    0.56
  -7  17   1    4.62    0.50
   7  17  -1    3.52    0.51
  -7  17   1    4.96    0.66
  -6  17   1   10.86    0.83
  -6  17   1   11.24    0.73
   6  17  -1   11.38    0.77
  -5 -17   1    3.70    0.33
   5  17  -1    3.75    0.45
  -5  17   1    4.22    0.44
  -4 -17   1    0.49    0.19
   4  17  -1    0.57    0.26
  -4  17   1    0.64    0.25
  -3 -17   1    0.60    0.20
   3  17  -1    0.51    0.25
  -3  17   1    0.26    0.24
  -2 -17   1    4.83    0.42
   2  17  -1    4.44    0.43
  -2  17   1    4.35    0.43
  -1  17   1    8.95    0.59
   1  17  -1    8.35    0.57
   0  17  -1   12.96    0.73
   0  17   1   12.25    0.72
  -1  17  -1    3.55    0.38
   1  17   1    3.82    0.40
  -2 -17  -1    4.10    0.40
   2  17   1    3.72    0.40
  -2  17  -1    3.39    0.39
  -3 -17  -1   20.84    1.00
   3  17   1   19.53    1.05
  -3  17  -1   20.89    1.04
  -3  17  -1   22.70    1.14
  -4 -17  -1    1.28    0.24
  -4  17  -1    1.05    0.28
  -4  17  -1    1.10    0.35
   4  17   1    1.53    0.32
  -5 -17  -1    3.75    0.35
   5  17   1    3.08    0.41
  -5  17  -1    2.75    0.47
  -5  17  -1    3.71    0.42
  -6 -17  -1   17.43    0.84
   6  17   1   15.87    0.98
  -6  17  -1   16.24    1.05
  -6  17  -1   16.70    0.92
   7  17   1    1.65    0.40
  -7  17  -1    2.15    0.52
  -7  17  -1    1.72    0.37
  -8  17  -1    0.14    0.30
   8  17   1    0.14    0.39
  -8  17  -1    0.17    0.41
  -9  17  -1   35.40    1.87
   9  17   1   32.90    1.70
  10  17   1    7.15    0.74
 -10  17  -1    6.55    0.89
 -11  17  -1    2.60    0.74
  11  17   1    3.04    0.63
 -12  17  -1    0.90    0.62
 -13  17  -1    1.06    0.63
  12  18  -1    0.92    0.53
  11  18  -1    6.65    0.77
 -10  18   1    0.29    0.48
  10  18  -1    0.24    0.44
  -9  18   1    2.24    0.47
   9  18  -1    2.23    0.56
  -9  18   1    3.04    0.64
   8  18  -1    4.66    0.59
  -8  18   1    4.16    0.53
  -8  18   1    4.55    0.65
  -7  18   1    1.74    0.40
   7  18  -1    1.66    0.42
  -7  18   1    1.37    0.45
   6  18  -1   11.02    0.78
  -6  18   1   11.65    0.76
  -5 -18   1    6.67    0.44
  -5  18   1    7.89    0.62
   5  18  -1    6.73    0.60
  -4 -18   1   20.35    1.00
  -4  18   1   23.35    1.16
   4  18  -1   22.28    1.13
  -3 -18   1    2.31    0.30
   3  18  -1    3.16    0.39
  -3  18   1    2.24    0.35
  -2 -18   1    0.70    0.25
  -2  18   1    0.47    0.24
   2  18  -1    0.25    0.24
   1  18  -1   37.86    1.70
  -1  18   1   37.27    1.70
   0  18   1    0.01    0.20
   0  18  -1    0.31    0.22
  -1  18  -1   44.05    1.96
   1  18   1   44.94    1.97
  -2 -18  -1    2.38    0.32
  -2  18  -1    1.67    0.31
   2  18   1    1.94    0.32
  -3 -18  -1    0.01    0.17
   3  18   1   -0.15    0.23
  -3  18  -1    0.24    0.24
  -4 -18  -1   63.48    2.70
   4  18   1   63.32    2.80
  -4  18  -1   67.93    2.88
  -4  18  -1   67.06    2.80
  -5 -18  -1    0.20    0.20
   5  18   1   -0.18    0.26
  -5  18  -1   -0.24    0.30
  -5  18  -1    0.26    0.25
  -6 -18  -1    0.78    0.24
  -6  18  -1    0.11    0.37
   6  18   1    0.37    0.32
  -6  18  -1    0.40    0.29
   7  18   1   -0.01    0.36
  -7  18  -1    0.38    0.29
  -7  18  -1    0.00    0.37
   8  18   1    0.60    0.39
  -8  18  -1    0.71    0.47
  -8  18  -1    0.64    0.33
   9  18   1   -0.14    0.43
  -9  18  -1   -0.05    0.52
  10  18   1    0.20    0.42
 -10  18  -1    0.30    0.51
  11  18   1    5.06    0.73
 -11  18  -1    4.74    0.80
 -12  18  -1    4.93    0.86
 -13  18  -1   10.30    1.16
  12  19  -1   12.18    1.06
  11  19  -1    0.62    0.50
  10  19  -1   40.93    2.09
   9  19  -1    0.13    0.41
  -9  19   1    1.07    0.39
  -8  19   1   20.64    1.20
   8  19  -1   20.93    1.22
   7  19  -1   23.30    1.28
  -7  19   1   21.51    1.21
   6  19  -1    0.44    0.34
  -6  19   1    0.04    0.26
  -5 -19   1    2.23    0.28
  -5  19   1    2.04    0.38
   5  19  -1    1.94    0.39
  -4 -19   1    8.42    0.52
  -4  19   1    8.21    0.62
   4  19  -1    7.78    0.63
  -3 -19   1    1.84    0.29
   3  19  -1    1.99    0.36
  -3  19   1    2.44    0.37
  -2 -19   1    5.73    0.50
  -2  19   1    6.15    0.55
   2  19  -1    7.42    0.55
   1  19  -1    3.13    0.38
  -1  19   1    2.62    0.36
   0  19   1    5.79    0.51
   0  19  -1    6.21    0.50
   1  19   1    3.84    0.43
  -1  19  -1    4.53    0.44
  -2 -19  -1   42.52    1.88
   2  19   1   44.17    1.92
  -2  19  -1   40.84    1.90
  -3 -19  -1    1.68    0.29
  -3  19  -1    1.49    0.30
   3  19   1    1.82    0.34
  -4 -19  -1   23.65    1.13
  -4  19  -1   24.60    1.29
  -4  19  -1   23.70    1.21
   4  19   1   23.38    1.22
  -5 -19  -1    4.70    0.41
  -5  19  -1    4.30    0.57
  -5  19  -1    4.86    0.51
   5  19   1    4.04    0.49
   6  19   1    0.63    0.33
  -6  19  -1    0.23    0.25
  -6  19  -1   -0.05    0.36
  -7  19  -1    4.04    0.49
  -7  19  -1    4.83    0.67
   7  19   1    4.38    0.55
  -8  19  -1   28.41    1.46
  -8  19  -1   29.51    1.63
   8  19   1   26.51    1.47
  -9  19  -1    0.55    0.52
   9  19   1    0.71    0.43
 -10  19  -1   10.16    1.04
  10  19   1   10.98    0.92
  11  19   1    6.13    0.80
 -11  19  -1    5.23    0.85
 -12  19  -1    1.76    0.66
  12  20  -1    3.14    0.67
  11  20  -1   14.02    1.09
  10  20  -1    4.23    0.66
  -9  20   1    4.21    0.61
   9  20  -1    4.87    0.65
  -8  20   1    0.60    0.38
   8  20  -1    0.26    0.39
   7  20  -1   -0.08    0.35
  -7  20   1    0.83    0.37
   6  20  -1    2.76    0.46
  -6  20   1    2.65    0.43
  -5  20   1   18.42    1.05
   5  20  -1   18.43    1.06
  -4 -20   1    1.33    0.26
  -4  20   1    1.38    0.34
   4  20  -1    1.53    0.37
  -3 -20   1    2.98    0.35
   3  20  -1    2.43    0.39
  -3  20   1    2.06    0.36
  -2 -20   1   13.54    0.80
  -2  20   1   14.13    0.84
   2  20  -1   14.87    0.85
  -1  20   1   47.99    2.18
   1  20  -1   50.39    2.18
   0  20   1   34.07    1.57
   0  20  -1   32.57    1.55
   1  20   1  155.64    6.42
  -1  20  -1  162.18    6.42
  -2 -20  -1   33.00    1.52
   2  20   1   31.95    1.54
  -2  20  -1   32.92    1.54
  -3 -20  -1    0.04    0.22
  -3  20  -1    0.44    0.27
   3  20   1    0.91    0.30
  -4 -20  -1   10.68    0.66
  -4  20  -1   11.53    0.76
   4  20   1   11.51    0.77
  -5  20  -1   54.97    2.44
  -5  20  -1   53.60    2.54
   5  20   1   55.98    2.46
   6  20   1    4.78    0.55
  -6  20  -1    4.73    0.52
  -6  20  -1    4.14    0.60
  -7  20  -1    3.87    0.64
  -7  20  -1    5.49    0.60
   7  20   1    4.95    0.59
  -8  20  -1    7.39    0.85
   8  20   1    8.34    0.81
  -8  20  -1    8.71    0.77
  -9  20  -1    1.10    0.60
   9  20   1    1.14    0.47
 -10  20  -1    4.31    0.81
  10  20   1    3.87    0.66
  11  20   1    1.45    0.60
 -11  20  -1    2.60    0.70
 -12  20  -1    1.88    0.66
  12  21  -1    0.32    0.54
  11  21  -1   16.12    1.20
  10  21  -1   30.93    1.71
   9  21  -1   59.99    2.83
  -9  21   1   61.43    2.81
   8  21  -1    3.06    0.57
  -8  21   1    4.93    0.64
   7  21  -1   17.78    1.12
  -7  21   1   18.55    1.13
  -6  21   1    0.63    0.32
   6  21  -1   -0.10    0.34
   5  21  -1   20.25    1.09
  -5  21   1   16.22    1.06
  -4 -21   1    8.35    0.56
  -4  21   1    8.13    0.66
   4  21  -1    9.17    0.70
  -3 -21   1    4.76    0.45
  -3  21   1    3.91    0.48
   3  21  -1    4.19    0.49
  -2 -21   1    1.39    0.30
  -2  21   1    1.03    0.31
   2  21  -1    1.27    0.32
  -1  21   1    1.88    0.35
   1  21  -1    1.51    0.33
   0  21  -1    0.83    0.26
   0  21   1    0.85    0.29
   1  21   1    9.40    0.68
  -1  21  -1   10.63    0.68
  -2 -21  -1   16.36    0.88
  -2  21  -1   15.20    0.89
   2  21   1   15.12    0.90
  -3 -21  -1   82.56    3.31
  -3  21  -1   73.21    3.35
   3  21   1   81.89    3.38
  -4 -21  -1    3.74    0.40
  -4  21  -1    3.44    0.45
   4  21   1    3.77    0.49
   5  21   1    9.14    0.72
  -5  21  -1    8.62    0.71
  -6  21  -1    0.20    0.40
  -6  21  -1    0.94    0.33
   6  21   1    0.76    0.38
  -7  21  -1    6.08    0.75
   7  21   1    5.49    0.65
  -7  21  -1    6.53    0.67
  -8  21  -1    2.68    0.63
  -8  21  -1    4.32    0.58
   8  21   1    3.59    0.62
   9  21   1   30.00    1.60
  -9  21  -1   27.41    1.71
 -10  21  -1    4.91    0.81
  10  21   1    5.55    0.77
  11  21   1    6.48    0.83
 -11  21  -1    4.10    0.80
  12  22  -1    1.37    0.63
  11  22  -1   -0.37    0.50
  10  22  -1    0.20    0.49
   9  22  -1   -0.21    0.44
  -9  22   1   -0.16    0.40
  -8  22   1    3.62    0.59
   8  22  -1    3.38    0.60
   7  22  -1   17.93    1.18
  -7  22   1   17.58    1.10
  -6  22   1    7.78    0.73
   6  22  -1    6.17    0.67
  -5  22   1    0.11    0.34
   5  22  -1    0.76    0.37
  -4 -22   1   20.29    1.07
   4  22  -1   23.19    1.22
  -4  22   1   23.03    1.21
  -3 -22   1    0.26    0.24
  -3  22   1    0.32    0.28
   3  22  -1    0.05    0.29
  -2 -22   1   44.31    1.97
   2  22  -1   44.26    2.00
  -2  22   1   42.81    2.01
  -1  22   1    4.67    0.50
   1  22  -1    4.13    0.48
   0  22   1  175.45    7.04
   0  22  -1  172.92    7.03
  -1  22  -1    0.80    0.29
   1  22   1    0.79    0.30
  -2 -22  -1   55.18    2.47
  -2  22  -1   57.71    2.51
   2  22   1   57.76    2.51
  -3 -22  -1    2.56    0.38
   3  22   1    3.36    0.45
  -3  22  -1    3.02    0.42
  -4 -22  -1    0.31    0.24
   4  22   1    0.02    0.30
  -4  22  -1    0.19    0.26
  -5 -22  -1   13.30    0.79
  -5  22  -1   12.32    0.88
   5  22   1   14.19    0.92
  -6  22  -1    0.51    0.36
   6  22   1    0.13    0.36
  -7  22  -1    0.98    0.42
   7  22   1    1.04    0.44
  -8  22  -1    3.51    0.57
  -8  22  -1    4.21    0.70
   8  22   1    3.58    0.65
  -9  22  -1    1.52    0.58
   9  22   1    1.00    0.50
  10  22   1    2.90    0.62
  11  22   1    0.01    0.55
  12  23  -1   -0.39    0.54
  11  23  -1   16.02    1.23
  10  23  -1    0.29    0.51
   9  23  -1   38.28    2.00
  -9  23   1   39.38    2.03
   8  23  -1    1.78    0.53
  -8  23   1    1.24    0.44
   7  23  -1   12.70    0.98
  -7  23   1   14.30    0.98
   6  23  -1    1.39    0.46
  -6  23   1    1.91    0.47
  -5  23   1   -0.04    0.33
   5  23  -1   -0.13    0.34
  -4 -23   1    0.66    0.27
  -4  23   1    0.46    0.30
   4  23  -1    1.27    0.40
  -3 -23   1    9.60    0.66
  -3  23   1   10.14    0.74
   3  23  -1    9.56    0.73
  -2 -23   1    7.84    0.62
   2  23  -1    7.67    0.67
  -2  23   1    7.42    0.66
  -1  23   1    1.73    0.37
   1  23  -1    1.46    0.35
  -1 -23  -1    5.76    0.57
   1  23   1    6.15    0.57
  -1  23  -1    6.90    0.60
  -2 -23  -1    9.87    0.72
  -2  23  -1    8.95    0.72
   2  23   1   10.26    0.72
  -3 -23  -1   19.48    1.05
   3  23   1   22.00    1.13
  -3  23  -1   18.30    1.08
  -4 -23  -1    2.99    0.40
   4  23   1    2.42    0.45
  -4  23  -1    3.65    0.48
   5  23   1   13.73    0.93
  -5  23  -1   12.37    0.90
  -6  23  -1    2.57    0.48
   6  23   1    1.95    0.46
   7  23   1    1.46    0.49
  -7  23  -1    1.21    0.39
   8  23   1    8.77    0.90
  -8  23  -1   10.95    0.92
   9  23   1   43.04    2.16
  10  23   1    1.10    0.53
  11  23   1    7.69    0.89
  12  24  -1   -0.31    0.64
  11  24  -1    0.07    0.56
  10  24  -1   -0.08    0.51
   9  24  -1    0.22    0.50
  -8  24   1   -0.23    0.41
   8  24  -1    0.26    0.47
   7  24  -1    9.85    0.92
  -7  24   1   12.30    0.91
   6  24  -1    3.00    0.55
  -6  24   1    3.41    0.57
   5  24  -1   13.64    0.98
  -5  24   1   15.58    0.99
  -4 -24   1    3.93    0.44
  -4  24   1    3.23    0.50
   4  24  -1    3.96    0.54
  -3 -24   1    3.40    0.44
  -3  24   1    3.89    0.51
   3  24  -1    4.05    0.52
  -2 -24   1   26.26    1.33
  -2  24   1   28.56    1.40
   2  24  -1   25.11    1.36
  -1  24   1   67.21    2.85
   1  24  -1   62.29    2.81
   0  24  -1   50.81    2.28
   0  24   1   50.17    2.27
  -1 -24  -1    7.42    0.66
  -1  24  -1    7.11    0.64
   1  24   1    8.46    0.65
  -2 -24  -1   36.71    1.81
   2  24   1   39.08    1.85
  -2  24  -1   42.03    1.87
  -3 -24  -1    2.44    0.40
   3  24   1    2.95    0.45
  -3  24  -1    1.52    0.40
  -4 -24  -1    0.98    0.31
   4  24   1    1.20    0.40
  -4  24  -1    0.30    0.34
  -5  24  -1    7.59    0.73
   5  24   1    8.89    0.77
  -6  24  -1   19.78    1.21
   6  24   1   22.31    1.27
  -7  24  -1    2.26    0.53
   7  24   1    2.44    0.55
  -8  24  -1   -0.53    0.36
   8  24   1    0.18    0.52
   9  24   1   -0.34    0.46
  10  24   1    0.63    0.55
  11  24   1    0.23    0.56
  12  25  -1   -0.23    0.66
  11  25  -1    3.61    0.74
  10  25  -1    1.16    0.59
   9  25  -1   24.16    1.50
   8  25  -1    5.31    0.74
  -8  25   1    5.51    0.73
   7  25  -1   -0.29    0.43
  -7  25   1    0.19    0.42
   6  25  -1    0.62    0.44
  -6  25   1    0.83    0.44
  -5  25   1   12.34    0.90
   5  25  -1   11.74    0.92
   4  25  -1    0.03    0.34
  -4  25   1    0.12    0.32
  -3 -25   1    1.76    0.36
   3  25  -1    1.93    0.42
  -3  25   1    1.03    0.36
  -2 -25   1    0.62    0.32
   2  25  -1    0.35    0.33
  -2  25   1    0.15    0.30
  -1  25   1   15.73    0.95
   1  25  -1   14.94    0.92
   0  25  -1    9.39    0.70
   0  25   1    8.95    0.70
  -1 -25  -1   13.61    0.92
   1  25   1   15.40    0.93
  -1  25  -1   16.20    0.94
  -2 -25  -1    0.23    0.28
   2  25   1    0.57    0.32
  -2  25  -1    0.32    0.30
  -3 -25  -1    1.04    0.34
   3  25   1    1.12    0.39
  -3  25  -1    1.14    0.35
  -4 -25  -1    0.11    0.27
  -4  25  -1   -0.23    0.31
   4  25   1    0.97    0.38
   5  25   1    1.14    0.48
  -5  25  -1    0.39    0.34
   6  25   1    4.16    0.63
  -6  25  -1    5.29    0.66
  -7  25  -1   19.29    1.24
   7  25   1   17.82    1.21
   8  25   1    4.63    0.70
   9  25   1    1.00    0.60
  10  25   1    3.28    0.69
  11  25   1    0.46    0.67
  11  26  -1    0.70    0.68
  10  26  -1    1.37    0.63
   9  26  -1    0.91    0.65
   8  26  -1    0.64    0.53
  -8  26   1    0.32    0.48
  -7  26   1   17.22    1.21
   7  26  -1   15.76    1.16
  -6  26   1    8.83    0.89
   6  26  -1    9.33    0.88
  -5  26   1    0.07    0.33
   5  26  -1    0.75    0.45
   4  26  -1    5.35    0.63
  -4  26   1    5.42    0.65
  -3 -26   1    3.11    0.44
   3  26  -1    2.58    0.48
  -3  26   1    2.96    0.51
  -2 -26   1    3.70    0.49
   2  26  -1    5.00    0.59
  -2  26   1    3.29    0.52
   1  26  -1    0.05    0.29
  -1  26   1    0.40    0.31
   0  26   1    2.73    0.46
   0  26  -1    3.04    0.46
  -1 -26  -1    0.31    0.34
   1  26   1   -0.20    0.28
  -1  26  -1   -0.01    0.28
  -2 -26  -1   38.73    1.84
  -2  26  -1   39.54    1.87
   2  26   1   37.98    1.85
  -3 -26  -1    7.20    0.64
   3  26   1    5.96    0.63
  -3  26  -1    6.63    0.65
  -4 -26  -1   -0.36    0.25
  -4  26  -1   -0.18    0.31
   4  26   1    0.31    0.36
   5  26   1    1.47    0.47
  -5  26  -1    1.58    0.43
  -6  26  -1   11.89    1.00
   6  26   1   11.60    0.97
   7  26   1    5.37    0.78
  -7  26  -1    8.49    0.85
   8  26   1    1.23    0.56
   9  26   1    0.87    0.61
  10  26   1    2.73    0.74
  11  26   1    0.65    0.65
  11  27  -1   13.56    1.30
  10  27  -1    5.95    0.93
   9  27  -1   16.87    1.36
  -8  27   1   -0.05    0.49
   8  27  -1    0.28    0.53
   7  27  -1   -0.73    0.52
  -7  27   1   -0.16    0.39
  -6  27   1    6.09    0.73
   6  27  -1    4.98    0.70
   5  27  -1    6.40    0.74
  -5  27   1    6.87    0.77
  -4  27   1   10.82    0.90
   4  27  -1   14.25    0.96
  -3 -27   1    1.76    0.40
  -3  27   1    2.75    0.48
   3  27  -1    2.80    0.49
  -2 -27   1   20.35    1.12
   2  27  -1   21.08    1.18
  -2  27   1   19.94    1.19
   1  27  -1    2.65    0.46
  -1  27   1    2.35    0.44
   0  27   1    2.73    0.46
   0  27  -1    2.47    0.46
  -1 -27  -1    1.78    0.46
   1  27   1    0.96    0.37
  -1  27  -1    1.20    0.36
  -2 -27  -1   13.32    0.93
   2  27   1   15.09    0.95
  -2  27  -1   14.66    0.95
  -3 -27  -1   23.91    1.28
   3  27   1   23.65    1.36
  -3  27  -1   25.19    1.34
   4  27   1    1.53    0.44
  -4  27  -1    0.70    0.39
  -5  27  -1   -0.56    0.33
   5  27   1    0.03    0.45
  -6  27  -1    0.84    0.41
   6  27   1    1.39    0.57
  -7  27  -1    3.11    0.62
   7  27   1    2.71    0.61
   8  27   1    1.53    0.58
   9  27   1   -0.39    0.51
  10  27   1   -0.34    0.55
  11  27   1    0.34    0.59
  11  28  -1   -0.02    0.61
  10  28  -1    4.12    0.85
   9  28  -1    0.23    0.59
   8  28  -1    8.32    0.95
  -8  28   1   10.39    1.04
  -7  28   1    0.79    0.47
   7  28  -1    0.88    0.55
  -6  28   1   -0.54    0.40
   6  28  -1    0.01    0.53
   5  28  -1    6.31    0.74
  -5  28   1    3.38    0.58
  -4  28   1    0.75    0.41
   4  28  -1    1.27    0.45
  -3 -28   1    3.28    0.47
   3  28  -1    2.28    0.50
  -3  28   1    3.02    0.51
  -2 -28   1   30.65    1.53
   2  28  -1   29.88    1.55
  -2  28   1   29.03    1.56
   1  28  -1    3.95    0.54
  -1  28   1    4.91    0.58
   0  28  -1   16.76    1.01
   0  28   1   15.66    1.02
  -1 -28  -1    6.29    0.67
  -1  28  -1    5.94    0.65
   1  28   1    4.96    0.59
  -2 -28  -1   16.13    1.02
   2  28   1   15.78    1.02
  -2  28  -1   16.27    1.03
  -3 -28  -1    4.69    0.57
  -3  28  -1    5.67    0.66
   3  28   1    4.85    0.61
   4  28   1    3.63    0.57
  -4  28  -1    2.30    0.48
   5  28   1    0.49    0.45
  -5  28  -1    0.56    0.42
  -6  28  -1   -0.46    0.38
   6  28   1   -0.21    0.45
  -7  28  -1    8.83    0.93
   7  28   1    8.72    0.92
   8  28   1    4.20    0.79
   9  28   1   -0.34    0.53
  10  28   1   15.96    1.33
  11  28   1    5.52    0.96
  10  29  -1   10.37    1.12
   9  29  -1    4.61    0.82
   8  29  -1    0.29    0.55
  -8  29   1    0.27    0.45
  -7  29   1    5.31    0.81
   7  29  -1    5.73    0.81
   6  29  -1    2.60    0.62
  -6  29   1    1.04    0.47
   5  29  -1    0.97    0.50
  -5  29   1   -0.30    0.36
  -4  29   1    0.36    0.37
   4  29  -1    0.78    0.45
  -3  29   1   47.90    2.29
   3  29  -1   46.39    2.24
  -2 -29   1    0.15    0.38
  -2  29   1    0.53    0.37
   2  29  -1    0.44    0.38
  -1 -29   1    0.60    0.37
  -1  29   1    0.61    0.42
   1  29  -1    0.41    0.35
   0  29   1    3.56    0.52
   0  29  -1    3.35    0.51
  -1 -29  -1   18.91    1.13
   1  29   1   18.86    1.13
  -1  29  -1   19.05    1.14
  -2 -29  -1    2.30    0.50
  -2  29  -1    2.73    0.49
   2  29   1    2.28    0.47
  -3 -29  -1   33.59    1.70
   3  29   1   34.59    1.76
  -3  29  -1   35.47    1.77
   4  29   1    1.54    0.48
  -4  29  -1    2.15    0.47
   5  29   1    5.70    0.74
  -5  29  -1    4.83    0.70
  -6  29  -1   -0.55    0.38
   6  29   1   -0.15    0.51
   7  29   1   -0.63    0.54
  -7  29  -1   -0.38    0.39
   8  29   1   -0.51    0.51
   9  29   1    7.65    0.97
  10  29   1    0.39    0.68
  10  30  -1    8.38    1.04
   9  30  -1   -0.21    0.59
  -8  30   1   -0.57    0.49
   8  30  -1    0.44    0.58
   7  30  -1    1.63    0.60
  -7  30   1    1.20    0.54
   6  30  -1    4.46    0.72
  -6  30   1    4.20    0.69
   5  30  -1    1.30    0.52
  -5  30   1    1.86    0.52
   4  30  -1    0.54    0.45
  -4  30   1   -0.33    0.36
   3  30  -1    4.26    0.63
  -3  30   1    4.41    0.65
  -2 -30   1   14.63    0.98
  -2  30   1   14.52    1.02
   2  30  -1   13.49    0.98
  -1 -30   1   21.69    1.28
   1  30  -1   22.71    1.30
  -1  30   1   20.56    1.26
   0  30   1    0.60    0.39
   0  30  -1    1.02    0.44
  -1 -30  -1   16.83    1.13
  -1  30  -1   18.27    1.11
   1  30   1   17.50    1.09
  -2 -30  -1    5.43    0.64
   2  30   1    3.91    0.57
  -2  30  -1    5.05    0.61
  -3 -30  -1    1.05    0.40
   3  30   1    1.20    0.45
  -3  30  -1    0.66    0.38
  -4  30  -1    2.01    0.53
   4  30   1    1.84    0.55
  -5  30  -1    2.93    0.59
   5  30   1    3.05    0.60
   6  30   1    2.05    0.59
  -6  30  -1    0.59    0.42
   7  30   1    1.18    0.56
  -7  30  -1    0.96    0.54
   8  30   1    2.35    0.73
   9  30   1    2.13    0.69
  10  30   1   10.42    1.13
   9  31  -1   -0.08    0.67
   8  31  -1    5.36    0.85
  -7  31   1    0.71    0.55
   7  31  -1    0.20    0.56
  -6  31   1   11.02    1.09
   6  31  -1   14.30    1.12
   5  31  -1    2.29    0.60
  -5  31   1    2.64    0.61
  -4  31   1   13.84    1.06
   4  31  -1   14.44    1.07
   3  31  -1    0.09    0.42
  -3  31   1    0.63    0.42
  -2 -31   1   18.40    1.15
  -2  31   1   18.30    1.18
   2  31  -1   18.44    1.16
  -1 -31   1    0.42    0.44
   1  31  -1    0.91    0.40
  -1  31   1    1.51    0.45
   0 -31  -1    0.85    0.51
   0  31   1    0.89    0.40
   0  31  -1    1.17    0.41
  -1 -31  -1    2.92    0.54
   1  31   1    1.92    0.47
  -1  31  -1    2.36    0.48
  -2 -31  -1   39.42    1.91
  -2  31  -1   38.76    1.93
   2  31   1   37.30    1.92
   3  31   1    0.09    0.42
  -3  31  -1    0.85    0.41
   4  31   1   12.03    0.97
  -4  31  -1   11.22    0.98
   5  31   1    3.58    0.64
  -5  31  -1    2.74    0.58
  -6  31  -1   -0.63    0.34
   6  31   1    0.12    0.58
   7  31   1    1.36    0.65
  -7  31  -1   -0.16    0.47
   8  31   1    1.86    0.65
   9  31   1   -0.45    0.66
   9  32  -1   -0.65    0.61
   8  32  -1    0.18    0.67
  -7  32   1    1.78    0.65
   7  32  -1    2.57    0.68
   6  32  -1    1.41    0.60
  -6  32   1   -0.87    0.36
  -5  32   1    4.11    0.70
   5  32  -1    2.87    0.64
   4  32  -1    2.66    0.59
  -4  32   1    4.17    0.70
  -3  32   1   20.65    1.27
   3  32  -1   17.33    1.20
  -2  32   1    5.28    0.67
   2  32  -1    4.11    0.65
  -1 -32   1    4.77    0.64
  -1  32   1    4.94    0.65
   1  32  -1    4.87    0.62
   0 -32  -1   17.47    1.14
   0  32  -1   16.12    1.09
   0  32   1   16.16    1.10
  -1 -32  -1   16.58    1.11
  -1  32  -1   13.32    1.00
   1  32   1   14.02    1.02
  -2 -32  -1    1.19    0.43
   2  32   1    1.22    0.45
  -2  32  -1   -0.02    0.36
   3  32   1    5.26    0.69
  -3  32  -1    6.94    0.77
   4  32   1    7.19    0.80
  -4  32  -1    6.78    0.78
  -5  32  -1    1.47    0.49
   5  32   1    1.29    0.60
  -6  32  -1   -0.59    0.35
   6  32   1   -0.28    0.50
   7  32   1    4.35    0.76
   8  32   1    0.02    0.63
   9  32   1   -0.50    0.60
   8  33  -1    6.35    0.92
   7  33  -1    1.15    0.70
  -7  33   1    0.21    0.55
   6  33  -1   10.28    1.06
  -6  33   1    6.32    0.86
  -5  33   1   -0.10    0.42
   5  33  -1   -0.22    0.51
   4  33  -1    0.31    0.55
  -4  33   1    1.14    0.49
   3  33  -1    8.39    0.84
  -3  33   1    7.24    0.81
   2  33  -1    1.09    0.53
  -2  33   1    1.91    0.52
  -1 -33   1    2.42    0.57
   1  33  -1    2.13    0.51
  -1  33   1    2.49    0.56
   0 -33  -1    2.74    0.59
   0  33   1    3.80    0.59
   0  33  -1    4.10    0.64
  -1 -33  -1   11.32    0.95
  -1  33  -1   10.80    0.93
   1  33   1   11.28    0.97
  -2 -33  -1    7.23    0.77
  -2  33  -1    7.57    0.78
   2  33   1    6.90    0.76
  -3  33  -1   23.78    1.47
   3  33   1   24.67    1.45
   4  33   1    8.00    0.86
  -4  33  -1    8.63    0.88
  -5  33  -1    0.55    0.49
   5  33   1    0.31    0.50
  -6  33  -1   -0.51    0.40
   6  33   1    0.14    0.53
   7  33   1    0.85    0.62
   8  33   1    0.52    0.64
   7  34  -1    0.20    0.61
  -7  34   1   -0.86    0.49
  -6  34   1    0.10    0.52
   6  34  -1    0.93    0.59
   5  34  -1    0.83    0.64
  -5  34   1    0.92    0.55
   4  34  -1    0.01    0.48
  -4  34   1    0.44    0.47
  -3  34   1   16.62    1.17
   3  34  -1   15.28    1.16
  -2  34   1    5.81    0.74
   2  34  -1    6.21    0.74
  -1 -34   1    1.32    0.54
  -1  34   1    0.28    0.42
   1  34  -1    1.27    0.48
   0 -34  -1   10.02    0.97
   0  34   1    8.64    0.87
   0  34  -1   11.80    0.93
  -1 -34  -1    9.08    0.88
  -1  34  -1    7.11    0.78
   1  34   1    7.10    0.78
  -2  34  -1   18.44    1.26
   2  34   1   18.97    1.24
   3  34   1   22.02    1.40
  -3  34  -1   23.63    1.45
  -4  34  -1    3.36    0.61
   4  34   1    3.02    0.63
  -5  34  -1   12.51    1.12
   5  34   1   13.11    1.12
  -6  34  -1    0.23    0.48
   6  34   1    1.50    0.68
   7  34   1    0.37    0.57
  -7  35   1   -0.93    0.50
   7  35  -1   -0.56    0.68
  -6  35   1    6.84    0.96
   6  35  -1    9.34    1.01
  -5  35   1    3.32    0.68
   5  35  -1    4.73    0.77
   4  35  -1    0.49    0.52
  -4  35   1   -0.07    0.49
  -3  35   1    5.88    0.80
   3  35  -1    5.75    0.77
   2  35  -1    0.37    0.45
  -2  35   1    1.12    0.50
  -1 -35   1    2.44    0.61
   1 -35  -1    1.91    0.60
   1  35  -1    2.28    0.56
  -1  35   1    2.18    0.55
   0 -35   1    3.90    0.72
   0 -35  -1    5.02    0.75
   0  35   1    3.67    0.63
   0  35  -1    3.88    0.63
  -1 -35  -1    1.12    0.49
   1  35   1    0.50    0.46
  -1  35  -1    0.54    0.49
   2  35   1    1.91    0.57
  -2  35  -1    2.73    0.56
   3  35   1   15.14    1.14
  -3  35  -1   14.55    1.16
   4  35   1    1.35    0.61
  -4  35  -1    0.44    0.46
   5  35   1    1.19    0.57
  -5  35  -1    1.40    0.59
  -6  35  -1    2.23    0.59
   6  35   1    3.06    0.73
   7  35   1    1.41    0.67
  -7  36   1    0.96    0.72
  -6  36   1    0.17    0.50
   6  36  -1    0.90    0.63
  -5  36   1    0.09    0.54
   5  36  -1    0.62    0.58
  -4  36   1    0.66    0.55
   4  36  -1    0.50    0.53
   3  36  -1    5.01    0.74
  -3  36   1    4.64    0.76
  -2  36   1    4.89    0.70
   2  36  -1    3.64    0.66
   1 -36  -1   11.93    1.09
  -1  36   1   13.93    1.14
   1  36  -1   12.77    1.08
   0 -36  -1    0.64    0.52
   0 -36   1    0.50    0.58
   0  36  -1    0.58    0.44
   0  36   1   -0.43    0.42
  -1 -36  -1    5.09    0.75
   1  36   1    5.31    0.73
  -1  36  -1    5.79    0.74
  -2  36  -1    9.31    0.90
   2  36   1    7.53    0.86
  -3  36  -1    2.74    0.60
   3  36   1    4.32    0.69
   4  36   1    3.22    0.66
  -4  36  -1    3.54    0.66
   5  36   1    3.84    0.80
  -5  36  -1    5.69    0.82
   6  36   1    4.77    0.82
  -6  36  -1    3.34    0.72
  -6  37   1    1.32    0.64
   5  37  -1   11.23    1.14
  -5  37   1   11.16    1.11
  -4  37   1    0.42    0.49
   4  37  -1    0.03    0.60
  -3  37   1    1.18    0.57
   3  37  -1   -0.58    0.47
   2  37  -1    0.39    0.49
  -2  37   1    0.80    0.55
   1 -37  -1    4.77    0.82
   1  37  -1    4.70    0.72
  -1  37   1    4.60    0.72
   0 -37  -1    2.34    0.62
   0 -37   1    3.23    0.69
   0  37  -1    2.83    0.61
   0  37   1    2.65    0.61
   1  37   1    1.05    0.57
  -1  37  -1    0.48    0.53
  -2  37  -1    1.88    0.58
   2  37   1   -0.13    0.48
  -3  37  -1    4.44    0.70
   3  37   1    4.42    0.73
  -4  37  -1    2.73    0.67
   4  37   1    2.59    0.68
   5  37   1    2.80    0.71
  -5  37  -1    2.84    0.64
  -6  38   1    0.57    0.57
  -5  38   1    1.38    0.61
   4  38  -1   -0.20    0.56
  -4  38   1    0.58    0.53
   3  38  -1   -0.54    0.57
  -3  38   1    0.60    0.51
   2  38  -1    7.86    0.91
  -2  38   1   10.03    0.98
   1 -38  -1   16.06    1.34
   1  38  -1   16.56    1.29
  -1  38   1   17.84    1.32
   0 -38  -1    0.14    0.62
   0 -38   1    1.26    0.63
   0  38  -1    1.40    0.55
   0  38   1   -0.82    0.50
   1 -38   1   17.98    1.26
  -1  38  -1   15.48    1.19
   1  38   1   16.56    1.23
  -2  38  -1    6.97    0.82
   2  38   1    7.16    0.91
  -3  38  -1    1.96    0.57
   3  38   1    2.51    0.72
  -4  38  -1    2.98    0.69
   4  38   1    2.90    0.71
  -5  38  -1    1.55    0.57
  -4  39   1    1.29    0.60
  -3  39   1    0.55    0.52
   2 -39  -1    0.36    0.68
   2  39  -1    0.04    0.52
  -2  39   1    0.74    0.52
   1 -39  -1    2.38    0.73
  -1  39   1    1.98    0.61
   1  39  -1    1.96    0.66
   0 -39  -1    0.41    0.61
   0  39  -1    0.47    0.51
   0  39   1   -0.21    0.49
   1 -39   1    0.81    0.65
   1  39   1    1.83    0.61
  -1  39  -1    0.60    0.49
   2  39   1    0.69    0.61
  -2  39  -1   -0.35    0.45
  -3  39  -1    7.43    0.88
  -4  39  -1    6.86    0.92
  -5  39  -1    0.79    0.58
   2 -40  -1    1.33    0.75
   1 -40  -1    6.78    0.97
   1 -40   1    1.17    0.70
  -1  40  -1    1.64    0.57
  -2  40  -1   17.75    1.36
   1 -41  -1    1.66    0.76
  11   0  -2   -0.14    0.38
  10   0  -2   12.39    0.89
   9   0  -2   -0.31    0.31
  -9   0   2   -0.06    0.25
   8   0  -2   22.71    1.17
  -8   0   2   20.99    1.07
  -7   0   2   -0.04    0.18
   7   0  -2    0.01    0.25
  -6   0   2  101.33    4.17
   6   0  -2  107.21    4.27
   5   0  -2   -0.04    0.15
  -5   0   2   -0.12    0.13
  -4   0   2   35.70    1.48
  -3   0   2   -0.05    0.09
  -3   0   2   -0.06    0.11
  -2   0   2    9.91    0.44
  -2   0   2    9.89    0.48
  -1   0   2    0.02    0.05
   0   0  -2  276.13   10.64
   0   0   2  274.14   10.71
  -1   0  -2   -0.03    0.06
   1   0   2    0.03    0.02
   2   0   2   17.87    0.71
  -2   0  -2   15.73    0.74
  -3   0  -2   -0.07    0.11
   3   0   2    0.05    0.10
   4   0   2    2.15    0.21
  -4   0  -2    2.35    0.26
   5   0   2   -0.20    0.13
  -5   0  -2    0.07    0.17
   6   0   2   15.61    0.79
  -6   0  -2   16.61    0.83
   7   0   2    0.01    0.18
  -7   0  -2   -0.01    0.22
   8   0   2   83.50    3.53
  -8   0  -2   87.05    3.56
   9   0   2    0.20    0.28
  -9   0  -2    0.00    0.29
  10   0   2   31.91    1.57
 -10   0  -2   31.69    1.58
  11  -1  -2   16.08    1.07
  11   1  -2   16.53    1.07
  10  -1  -2    0.68    0.39
  10   1  -2    1.48    0.43
 -10   1   2    1.27    0.37
   9  -1  -2   80.00    3.78
  -9  -1   2   92.42    3.72
  -9   1   2   95.63    3.75
   9   1  -2   92.10    3.82
   8  -1  -2   24.47    1.21
  -8  -1   2   24.89    1.14
   8   1  -2   19.34    1.16
  -8   1   2   25.20    1.16
   7  -1  -2   36.17    1.63
  -7  -1   2   36.92    1.54
   7   1  -2   31.53    1.59
  -7   1   2   35.23    1.55
   6  -1  -2   46.71    2.00
  -6  -1   2   45.35    1.90
  -6   1   2   45.59    1.92
   6   1  -2   44.20    1.98
  -5  -1   2    9.40    0.50
   5   1  -2    9.42    0.57
  -5   1   2    9.33    0.51
  -4  -1   2    2.76    0.22
   4   1  -2    2.72    0.28
  -4   1   2    2.69    0.24
  -4   1   2    2.86    0.27
  -3  -1   2    8.82    0.41
  -3   1   2    8.79    0.43
   3   1  -2    8.14    0.47
  -3   1   2    8.93    0.46
  -2  -1   2   17.62    0.73
  -2   1   2   17.78    0.76
  -2   1   2   17.96    0.78
   2   1  -2   17.98    0.79
   1   1  -2    8.19    0.41
  -1   1   2   10.36    0.42
   0  -1  -2   17.15    0.70
   0   1  -2   18.02    0.70
   0   1  -2   17.52    0.70
   0   1   2   16.77    0.70
  -1  -1  -2  147.12    5.68
   1   1   2  147.39    5.69
  -1   1  -2  143.36    5.69
  -2  -1  -2   42.78    1.73
  -2   1  -2   41.44    1.73
   2   1   2   43.57    1.71
  -2   1  -2   43.05    1.70
  -3  -1  -2  138.28    5.12
  -3   1  -2  129.92    5.12
   3   1   2  121.46    5.11
   4  -1   2   52.13    2.05
  -4  -1  -2   47.59    2.05
  -4   1  -2   48.52    2.07
   4   1   2   51.06    2.05
  -5  -1  -2  238.30    9.27
   5  -1   2  243.76    9.30
  -5   1  -2  235.92    9.28
   5   1   2  226.01    9.29
  -6  -1  -2    2.64    0.32
   6  -1   2    2.91    0.30
  -6   1  -2    3.46    0.36
   6   1   2    2.01    0.27
  -7  -1  -2    8.49    0.56
   7  -1   2    9.14    0.56
  -7   1  -2    7.88    0.59
   7   1   2    8.04    0.55
   8  -1   2   36.25    1.65
  -8  -1  -2   37.19    1.67
  -8   1  -2   37.35    1.69
   8   1   2   34.64    1.64
  -9  -1  -2    1.77    0.37
   9  -1   2    1.03    0.32
  -9   1  -2    1.23    0.35
   9   1   2    1.26    0.33
 -10  -1  -2    1.33    0.37
 -10   1  -2    0.72    0.38
  10   1   2    1.48    0.37
 -11   1  -2    8.21    0.77
  12   2  -2    0.92    0.49
  11  -2  -2   -0.03    0.39
  11   2  -2    0.06    0.34
  10  -2  -2    6.76    0.66
 -10   2   2    5.40    0.57
  10   2  -2    4.47    0.58
   9  -2  -2    3.84    0.50
  -9  -2   2    5.17    0.47
  -9   2   2    4.02    0.47
   9   2  -2    4.93    0.56
   8  -2  -2    2.44    0.42
  -8  -2   2    2.74    0.34
   8   2  -2    2.23    0.38
  -8   2   2    2.47    0.36
   7  -2  -2   14.86    0.84
  -7  -2   2   15.89    0.77
   7   2  -2   13.35    0.82
  -7   2   2   14.97    0.79
  -6  -2   2   10.41    0.55
   6   2  -2   10.31    0.63
  -6   2   2   10.10    0.59
  -5  -2   2    6.80    0.38
  -5   2   2    6.33    0.42
   5   2  -2    6.30    0.46
  -5   2   2    6.55    0.44
  -4  -2   2    8.01    0.40
  -4   2   2    7.57    0.44
  -4   2   2    7.70    0.47
   4   2  -2    8.82    0.49
  -3  -2   2   17.76    0.73
  -3   2   2   18.91    0.81
  -3   2   2   17.31    0.78
   3   2  -2   16.05    0.80
  -2  -2   2    5.50    0.25
  -2   2   2    5.71    0.32
  -2   2   2    6.61    0.33
   2   2  -2    5.42    0.33
   1   2  -2   15.03    0.65
  -1   2   2   14.94    0.64
   0  -2  -2  228.26    8.76
   0   2   2  225.07    8.80
   0   2  -2  225.06    8.80
   0   2  -2  225.52    8.75
  -1  -2  -2   67.18    2.51
  -1   2  -2   61.38    2.49
   1   2   2   63.88    2.51
  -1   2  -2   62.95    2.52
  -2  -2  -2    0.59    0.11
   2   2   2    0.52    0.09
  -2   2  -2    0.36    0.12
  -2   2  -2    0.54    0.08
  -3  -2  -2    2.00    0.19
  -3   2  -2    1.54    0.15
  -3   2  -2    1.70    0.20
   3   2   2    1.42    0.16
  -4  -2  -2   13.94    0.66
  -4   2  -2   12.87    0.67
  -4   2  -2   13.71    0.63
   4   2   2   12.62    0.63
  -5  -2  -2   75.10    3.03
   5  -2   2   69.94    3.02
  -5   2  -2   73.68    3.05
   5   2   2   78.95    3.04
  -6  -2  -2    2.25    0.30
   6  -2   2    2.21    0.27
  -6   2  -2    2.65    0.35
   6   2   2    2.27    0.29
  -7  -2  -2    7.58    0.54
   7  -2   2    6.06    0.48
   7   2   2    6.99    0.51
  -7   2  -2    8.48    0.56
  -8  -2  -2    6.44    0.56
   8  -2   2    6.21    0.52
  -8   2  -2    4.81    0.53
   8   2   2    5.98    0.51
  -9  -2  -2   15.83    0.92
   9  -2   2   14.88    0.89
  -9   2  -2   16.05    0.96
   9   2   2   15.53    0.89
 -10  -2  -2    3.94    0.52
 -10   2  -2    4.82    0.57
  10   2   2    5.79    0.56
 -11   2  -2    3.69    0.56
  12   3  -2    2.88    0.56
  11  -3  -2    9.49    0.83
  11   3  -2   10.95    0.87
  10  -3  -2   11.30    0.82
  10   3  -2    9.88    0.82
 -10   3   2    9.70    0.75
   9  -3  -2    3.52    0.50
   9   3  -2    2.72    0.43
  -9   3   2    3.97    0.46
   8  -3  -2   17.27    1.01
  -8  -3   2   18.24    0.90
   8   3  -2   17.86    0.98
  -8   3   2   17.24    0.95
  -7  -3   2   19.94    0.90
   7   3  -2   17.05    0.97
  -7   3   2   18.74    0.96
  -6  -3   2   15.55    0.70
  -6   3   2   14.06    0.76
  -6   3   2   12.59    0.73
   6   3  -2   13.84    0.78
  -5  -3   2   30.74    1.31
  -5   3   2   30.17    1.36
   5   3  -2   33.44    1.41
  -5   3   2   30.59    1.39
  -4  -3   2   14.64    0.65
  -4   3   2   14.59    0.72
   4   3  -2   15.55    0.75
  -4   3   2   15.39    0.73
  -3  -3   2   20.08    0.82
  -3   3   2   19.23    0.89
  -3   3   2   21.22    0.91
   3   3  -2   20.21    0.91
  -2  -3   2    3.07    0.14
   2   3  -2    2.43    0.21
  -2   3   2    3.17    0.24
  -2   3   2    2.95    0.22
   1   3  -2    5.80    0.30
  -1   3   2    5.90    0.29
   0  -3  -2   10.29    0.46
   0   3  -2    9.96    0.44
   0   3  -2    9.92    0.45
   0   3   2   10.82    0.45
  -1  -3  -2    1.00    0.10
  -1   3  -2    1.02    0.12
   1   3   2    0.86    0.10
  -1   3  -2    1.23    0.09
  -2  -3  -2   15.41    0.67
  -2   3  -2   14.57    0.69
   2   3   2   15.33    0.66
  -2   3  -2   16.11    0.65
  -3  -3  -2   19.37    0.80
  -3   3  -2   17.38    0.82
   3   3   2   16.97    0.78
  -3   3  -2   17.90    0.77
  -4  -3  -2   62.69    2.56
   4   3   2   65.55    2.57
  -4   3  -2   60.59    2.59
  -4   3  -2   63.43    2.55
  -5  -3  -2   52.18    2.14
  -5   3  -2   50.22    2.13
  -5   3  -2   51.04    2.17
   5   3   2   52.59    2.15
  -6  -3  -2    3.28    0.34
  -6   3  -2    2.70    0.34
   6   3   2    2.49    0.30
  -7  -3  -2   49.33    2.13
   7  -3   2   49.31    2.13
  -7   3  -2   50.34    2.18
  -8  -3  -2   17.38    0.89
   8  -3   2   14.36    0.84
   8   3   2   15.10    0.86
  -8   3  -2   15.98    0.92
   9  -3   2    7.54    0.60
  -9  -3  -2    6.27    0.60
   9   3   2    7.61    0.60
  -9   3  -2    6.99    0.65
 -10  -3  -2    7.98    0.69
  10   3   2    8.36    0.66
 -10   3  -2    7.31    0.70
 -11   3  -2   22.96    1.31
  12   4  -2    0.33    0.44
  11  -4  -2    3.67    0.58
  11   4  -2    5.18    0.64
  10  -4  -2    0.46    0.36
  10   4  -2    0.92    0.41
 -10   4   2    0.48    0.30
   9  -4  -2   22.70    1.28
  -9   4   2   25.70    1.29
   9   4  -2   26.60    1.33
  -8  -4   2    6.03    0.45
   8   4  -2    4.75    0.51
  -8   4   2    5.22    0.50
  -7  -4   2    0.23    0.18
  -7   4   2    0.49    0.25
   7   4  -2    0.28    0.27
  -7   4   2   -0.05    0.24
  -6  -4   2    3.50    0.30
  -6   4   2    3.41    0.35
  -6   4   2    3.04    0.34
   6   4  -2    3.40    0.37
  -5  -4   2    1.12    0.16
  -5   4   2    0.98    0.23
   5   4  -2    1.06    0.24
  -5   4   2    0.80    0.20
  -4  -4   2    0.52    0.11
  -4   4   2    0.67    0.18
   4   4  -2    0.56    0.20
  -4   4   2    0.39    0.17
  -3  -4   2   72.31    2.68
  -3   4   2   67.66    2.76
  -3   4   2   70.76    2.78
   3   4  -2   62.12    2.77
  -2  -4   2   93.84    3.48
   2   4  -2   83.00    3.57
  -2   4   2   87.60    3.56
  -2   4   2   93.54    3.57
  -1   4   2   35.28    1.43
   1   4  -2   35.18    1.44
   0  -4  -2   10.31    0.48
   0   4   2   10.50    0.47
   0   4  -2   11.13    0.47
   0   4  -2   10.66    0.46
  -1  -4  -2   20.07    0.83
   1   4   2   19.64    0.84
  -1   4  -2   20.66    0.82
  -1   4  -2   19.69    0.85
  -2  -4  -2   37.47    1.46
   2   4   2   35.45    1.46
  -2   4  -2   35.85    1.44
  -2   4  -2   34.94    1.49
  -3  -4  -2   24.92    1.04
  -3   4  -2   25.64    1.03
   3   4   2   24.12    1.04
  -3   4  -2   22.61    1.07
  -4  -4  -2  259.42    9.68
   4   4   2  237.16    9.72
  -4   4  -2  238.33    9.71
  -4   4  -2  254.91    9.71
  -5  -4  -2    0.20    0.17
  -5   4  -2    0.34    0.16
   5   4   2    0.19    0.17
  -5   4  -2   -0.07    0.17
  -6  -4  -2    8.21    0.50
   6   4   2    6.79    0.46
  -6   4  -2    7.46    0.53
  -6   4  -2    6.96    0.47
   7  -4   2   20.08    1.01
  -7  -4  -2   21.23    1.02
  -7   4  -2   21.10    1.07
   7   4   2   19.95    1.01
  -8  -4  -2    2.60    0.37
   8  -4   2    2.38    0.35
  -8   4  -2    2.00    0.40
   8   4   2    1.66    0.33
   9  -4   2    1.83    0.37
  -9  -4  -2    2.10    0.37
   9   4   2    2.50    0.39
  -9   4  -2    1.89    0.39
 -10   4  -2   11.51    0.84
  10   4   2   12.90    0.82
 -11   4  -2    1.23    0.47
  12   5  -2    1.10    0.48
  11  -5  -2    0.32    0.40
 -11   5   2    0.38    0.38
  11   5  -2    0.64    0.39
  10  -5  -2   -0.20    0.34
 -10   5   2    0.79    0.36
  10   5  -2    0.82    0.36
   9  -5  -2    0.92    0.38
   9   5  -2    0.57    0.33
  -9   5   2    0.93    0.33
  -8  -5   2   13.85    0.74
   8   5  -2   14.00    0.85
  -8   5   2   13.81    0.84
  -8   5   2   14.55    0.83
  -7  -5   2   24.08    1.05
  -7   5   2   23.41    1.15
   7   5  -2   23.65    1.16
  -7   5   2   21.04    1.14
  -6  -5   2    1.59    0.20
  -6   5   2    1.81    0.30
   6   5  -2    1.69    0.30
  -6   5   2    1.57    0.29
  -5  -5   2   10.48    0.49
   5   5  -2    7.90    0.56
  -5   5   2   10.65    0.58
  -5   5   2   10.11    0.60
  -4  -5   2   64.49    2.51
   4   5  -2   65.29    2.62
  -4   5   2   62.69    2.61
  -4   5   2   60.52    2.60
  -3  -5   2    9.78    0.43
   3   5  -2    9.28    0.52
  -3   5   2   10.66    0.52
  -3   5   2    9.80    0.53
  -2  -5   2   25.20    0.99
  -2   5   2   24.43    1.08
   2   5  -2   25.25    1.07
  -2   5   2   24.93    1.06
   1   5  -2    9.82    0.46
  -1   5   2    9.67    0.45
   0   5  -2    3.62    0.22
   0   5  -2    3.71    0.22
   0   5   2    3.56    0.22
  -1  -5  -2    0.29    0.09
  -1   5  -2    0.31    0.11
  -1   5  -2    0.44    0.09
   1   5   2    0.46    0.11
  -2  -5  -2   66.57    2.62
  -2   5  -2   65.20    2.61
   2   5   2   67.36    2.64
  -2   5  -2   63.98    2.65
  -3  -5  -2    0.34    0.11
  -3   5  -2    0.44    0.12
  -3   5  -2    0.49    0.16
   3   5   2    0.49    0.12
  -4  -5  -2   36.56    1.54
   4   5   2   36.67    1.55
  -4   5  -2   37.75    1.53
  -4   5  -2   35.70    1.59
  -5  -5  -2    0.26    0.17
  -5   5  -2    0.52    0.16
   5   5   2    0.22    0.17
  -5   5  -2    0.45    0.21
  -6  -5  -2   30.19    1.32
  -6   5  -2   28.02    1.37
   6   5   2   29.89    1.33
  -6   5  -2   29.57    1.31
  -7  -5  -2   -0.12    0.19
   7   5   2   -0.09    0.18
  -7   5  -2    0.12    0.27
   8  -5   2   26.83    1.29
  -8  -5  -2   28.26    1.30
  -8   5  -2   25.64    1.34
   8   5   2   26.42    1.29
   9  -5   2    0.73    0.30
  -9  -5  -2    1.40    0.32
  -9   5  -2    1.17    0.39
   9   5   2    0.81    0.30
  10   5   2    5.21    0.55
 -10   5  -2    4.10    0.56
 -11   5  -2    2.90    0.53
 -12   5  -2    1.44    0.56
  12   6  -2    0.82    0.47
  11  -6  -2    2.94    0.54
  11   6  -2    2.90    0.54
 -11   6   2    3.63    0.54
  10  -6  -2    1.72    0.45
  10   6  -2    2.05    0.42
 -10   6   2    1.25    0.41
  -9   6   2    9.95    0.75
   9   6  -2   10.14    0.74
  -8  -6   2    2.67    0.30
  -8   6   2    2.24    0.37
  -8   6   2    2.07    0.35
   8   6  -2    2.20    0.40
  -7  -6   2    4.50    0.36
   7   6  -2    5.45    0.50
  -7   6   2    4.82    0.46
  -7   6   2    4.58    0.46
  -6  -6   2    1.20    0.19
   6   6  -2    1.02    0.27
  -6   6   2    1.57    0.29
  -6   6   2    0.92    0.25
  -5  -6   2   23.31    0.99
   5   6  -2   23.94    1.12
  -5   6   2   23.20    1.10
  -5   6   2   23.00    1.10
  -4  -6   2   23.21    0.95
  -4   6   2   22.37    1.04
   4   6  -2   23.56    1.06
  -4   6   2   21.39    1.05
  -3  -6   2   59.36    2.26
   3   6  -2   58.74    2.37
  -3   6   2   55.81    2.35
  -3   6   2   54.85    2.36
  -2  -6   2   40.78    1.54
  -2   6   2   37.98    1.61
   2   6  -2   37.75    1.62
  -1   6   2   17.39    0.76
   1   6  -2   17.58    0.76
   0   6   2   89.00    3.52
   0   6  -2   87.72    3.51
   0   6  -2   88.78    3.49
  -1  -6  -2   72.71    2.78
  -1   6  -2   67.58    2.79
   1   6   2   67.43    2.81
  -1   6  -2   72.99    2.81
  -2  -6  -2    1.36    0.15
  -2   6  -2    1.65    0.14
   2   6   2    1.37    0.16
  -2   6  -2    1.02    0.18
  -3  -6  -2  193.12    7.50
  -3   6  -2  191.28    7.56
   3   6   2  185.37    7.55
  -3   6  -2  197.71    7.53
  -4  -6  -2    6.69    0.40
   4   6   2    6.71    0.40
  -4   6  -2    6.64    0.38
  -4   6  -2    6.58    0.47
  -5  -6  -2    7.12    0.43
  -5   6  -2    5.77    0.48
  -5   6  -2    6.64    0.41
   5   6   2    6.60    0.44
  -6  -6  -2   16.24    0.85
   6   6   2   17.84    0.86
  -6   6  -2   17.61    0.84
  -6   6  -2   16.66    0.92
  -7  -6  -2    5.96    0.46
  -7   6  -2    5.59    0.46
  -7   6  -2    5.79    0.56
   7   6   2    5.86    0.48
  -8  -6  -2   10.11    0.66
   8   6   2   10.16    0.66
  -8   6  -2   11.09    0.74
  -9  -6  -2   -0.06    0.26
   9  -6   2    0.27    0.28
   9   6   2    0.16    0.25
  -9   6  -2    0.19    0.35
 -10   6  -2   21.73    1.25
  10   6   2   22.00    1.18
 -11   6  -2    0.57    0.45
 -12   6  -2    3.75    0.67
  12   7  -2    6.99    0.74
  11  -7  -2    1.27    0.42
  11   7  -2    1.56    0.47
 -11   7   2    2.32    0.49
 -10   7   2    0.72    0.38
  10   7  -2    0.32    0.37
  -9   7   2    0.76    0.35
  -9   7   2    1.06    0.35
   9   7  -2    1.08    0.35
   8   7  -2   42.41    1.90
  -8   7   2   40.56    1.88
  -8   7   2   41.27    1.91
  -7  -7   2   11.06    0.60
  -7   7   2   11.03    0.69
  -7   7   2   11.53    0.72
   7   7  -2   12.36    0.73
  -6  -7   2   17.09    0.73
   6   7  -2   14.60    0.83
  -6   7   2   15.33    0.84
  -6   7   2   14.71    0.86
  -5  -7   2    7.39    0.38
  -5   7   2    6.92    0.47
  -5   7   2    6.80    0.50
   5   7  -2    6.44    0.48
  -4  -7   2   39.28    1.47
  -4   7   2   36.09    1.57
  -4   7   2   34.18    1.58
   4   7  -2   34.92    1.58
  -3  -7   2   61.27    2.35
  -3   7   2   61.25    2.44
  -3   7   2   59.59    2.47
   3   7  -2   56.15    2.45
  -2  -7   2   57.42    2.17
   2   7  -2   51.62    2.24
  -2   7   2   55.50    2.24
  -1   7   2   78.33    3.02
   1   7  -2   72.66    3.02
   0   7  -2   14.94    0.67
   0   7  -2   15.05    0.67
   0   7   2   14.39    0.67
  -1  -7  -2    1.01    0.15
  -1   7  -2    1.02    0.17
   1   7   2    0.77    0.15
  -1   7  -2    0.94    0.14
  -2  -7  -2   15.38    0.67
   2   7   2   14.88    0.69
  -2   7  -2   14.39    0.72
  -2   7  -2   14.85    0.66
  -3  -7  -2   17.24    0.76
  -3   7  -2   16.89    0.83
   3   7   2   16.51    0.77
  -3   7  -2   16.77    0.75
  -4  -7  -2   88.23    3.42
  -4   7  -2   86.58    3.43
  -4   7  -2   82.10    3.48
   4   7   2   84.48    3.45
  -5  -7  -2   14.52    0.72
   5   7   2   15.02    0.74
  -5   7  -2   14.60    0.72
  -5   7  -2   14.50    0.80
  -6  -7  -2   16.28    0.84
  -6   7  -2   17.09    0.92
  -6   7  -2   17.23    0.84
   6   7   2   17.38    0.86
  -7  -7  -2    9.32    0.58
   7   7   2    9.30    0.58
  -7   7  -2    9.13    0.57
  -7   7  -2    8.07    0.67
  -8  -7  -2    1.19    0.30
   8   7   2    1.09    0.31
  -8   7  -2    1.33    0.29
  -8   7  -2    1.10    0.37
   9  -7   2    0.44    0.29
  -9  -7  -2    0.28    0.29
   9   7   2    0.24    0.26
  -9   7  -2    0.15    0.32
  10   7   2    2.00    0.41
 -10   7  -2    2.16    0.50
 -11   7  -2    0.25    0.42
 -12   7  -2    0.68    0.52
  12   8  -2    4.07    0.64
  11  -8  -2    1.51    0.43
  11   8  -2    1.28    0.47
 -11   8   2    1.49    0.44
  10   8  -2    1.07    0.43
 -10   8   2    0.57    0.37
  -9   8   2    0.48    0.32
  -9   8   2    0.13    0.29
   9   8  -2    0.37    0.35
  -8   8   2    0.30    0.25
  -8   8   2    0.29    0.32
   8   8  -2    0.15    0.28
  -7  -8   2   24.87    1.05
  -7   8   2   22.87    1.18
   7   8  -2   23.65    1.17
  -7   8   2   21.16    1.14
  -6  -8   2    1.90    0.22
  -6   8   2    2.11    0.31
  -6   8   2    2.09    0.34
   6   8  -2    1.84    0.32
  -5  -8   2    6.57    0.36
   5   8  -2    6.09    0.47
  -5   8   2    5.66    0.51
  -5   8   2    6.78    0.46
  -4  -8   2    3.10    0.21
  -4   8   2    2.48    0.31
  -4   8   2    2.82    0.29
   4   8  -2    3.18    0.32
  -3  -8   2   21.53    0.90
  -3   8   2   21.40    0.98
  -3   8   2   21.69    1.03
   3   8  -2   22.57    1.00
  -2  -8   2   66.14    2.47
  -2   8   2   62.63    2.53
   2   8  -2   58.08    2.53
   1   8  -2    0.99    0.16
  -1   8   2    1.06    0.16
   0   8  -2    4.93    0.32
   0   8   2    5.33    0.33
   0   8  -2    5.01    0.32
  -1  -8  -2    5.43    0.32
   1   8   2    5.15    0.33
  -1   8  -2    4.79    0.31
  -1   8  -2    5.58    0.35
  -2  -8  -2    0.01    0.09
   2   8   2    0.30    0.13
  -2   8  -2    0.17    0.15
  -2   8  -2    0.06    0.09
  -3  -8  -2    4.83    0.31
  -3   8  -2    5.10    0.39
  -3   8  -2    4.83    0.31
   3   8   2    5.14    0.34
  -4  -8  -2   46.96    1.93
   4   8   2   47.65    1.96
  -4   8  -2   45.15    2.01
  -4   8  -2   47.28    1.94
  -5  -8  -2   17.16    0.79
   5   8   2   16.39    0.80
  -5   8  -2   15.48    0.86
  -5   8  -2   15.65    0.78
  -6  -8  -2    1.60    0.25
  -6   8  -2    1.67    0.32
  -6   8  -2    1.37    0.24
   6   8   2    1.04    0.24
  -7  -8  -2   13.05    0.71
  -7   8  -2   12.01    0.80
  -7   8  -2   12.96    0.73
   7   8   2   13.21    0.75
  -8  -8  -2   30.61    1.42
  -8   8  -2   29.74    1.41
   8   8   2   31.06    1.45
  -8   8  -2   30.33    1.52
   9   8   2    2.75    0.42
  -9   8  -2    1.89    0.44
 -10   8  -2   15.37    1.07
  10   8   2   14.92    0.93
 -11   8  -2   21.35    1.35
 -12   8  -2    7.02    0.82
  12   9  -2   23.57    1.40
  11  -9  -2    8.10    0.82
 -11   9   2    8.07    0.81
  11   9  -2    9.81    0.84
 -10   9   2    8.14    0.72
 -10   9   2    8.94    0.80
  10   9  -2    9.15    0.77
  -9   9   2    1.11    0.37
  -9   9   2    0.66    0.30
   9   9  -2    0.90    0.36
  -8   9   2   25.41    1.32
  -8   9   2   28.10    1.39
   8   9  -2   27.38    1.38
  -7  -9   2    0.21    0.16
   7   9  -2   -0.19    0.28
  -7   9   2    0.16    0.28
  -7   9   2    0.19    0.25
  -6  -9   2   25.96    1.07
  -6   9   2   24.06    1.18
   6   9  -2   24.60    1.20
  -6   9   2   23.36    1.22
  -5  -9   2   11.89    0.53
  -5   9   2   10.41    0.67
   5   9  -2    9.50    0.63
  -5   9   2   10.48    0.64
  -4  -9   2    0.15    0.09
  -4   9   2    0.17    0.20
  -4   9   2    0.03    0.15
   4   9  -2   -0.03    0.16
  -3  -9   2   85.83    3.34
  -3   9   2   85.60    3.48
  -3   9   2   82.41    3.44
   3   9  -2   86.58    3.46
  -2  -9   2   95.63    3.77
  -2   9   2   99.74    3.84
   2   9  -2   91.90    3.84
   1   9  -2    1.17    0.18
  -1   9   2    1.59    0.20
   0   9   2   36.97    1.62
   0   9  -2   38.39    1.61
   0   9  -2   39.95    1.61
  -1  -9  -2    7.88    0.44
  -1   9  -2    7.91    0.43
  -1   9  -2    8.10    0.46
   1   9   2    8.29    0.46
  -2  -9  -2  277.84   10.81
  -2   9  -2  283.64   10.88
  -2   9  -2  277.93   10.87
   2   9   2  270.67   10.90
  -3  -9  -2    1.94    0.20
   3   9   2    2.23    0.24
  -3   9  -2    2.10    0.21
  -3   9  -2    1.73    0.27
  -4  -9  -2   28.65    1.22
  -4   9  -2   28.70    1.32
   4   9   2   28.03    1.25
  -4   9  -2   28.11    1.23
  -5  -9  -2   45.92    1.86
  -5   9  -2   43.14    1.96
   5   9   2   44.24    1.90
  -5   9  -2   44.24    1.88
  -6  -9  -2    0.39    0.19
  -6   9  -2    0.51    0.20
  -6   9  -2    0.09    0.25
   6   9   2    0.19    0.21
  -7  -9  -2    4.91    0.43
  -7   9  -2    4.64    0.52
   7   9   2    5.14    0.47
  -7   9  -2    4.09    0.41
  -8  -9  -2    2.46    0.36
   8   9   2    2.15    0.35
  -8   9  -2    2.72    0.35
  -8   9  -2    1.81    0.41
  -9   9  -2    3.75    0.44
   9   9   2    4.49    0.48
  -9   9  -2    3.99    0.56
  10   9   2    4.36    0.51
 -10   9  -2    3.51    0.57
 -11   9  -2    2.84    0.57
 -12   9  -2    2.26    0.62
  12  10  -2   -0.32    0.44
 -12  10   2   -0.17    0.43
  11  10  -2   15.84    1.06
 -11  10   2   14.08    1.05
 -10  10   2    6.75    0.73
 -10  10   2    5.99    0.61
  10  10  -2    6.61    0.66
  -9  10   2    0.45    0.30
   9  10  -2    0.11    0.31
  -9  10   2    0.74    0.39
   8  10  -2    1.02    0.35
  -8  10   2    1.72    0.32
  -8  10   2    1.13    0.41
  -7  10   2   26.08    1.37
  -7  10   2   27.78    1.32
   7  10  -2   26.90    1.32
  -6 -10   2    0.24    0.15
  -6  10   2    0.47    0.28
  -6  10   2    0.55    0.25
   6  10  -2    0.48    0.24
  -5 -10   2   29.03    1.21
  -5  10   2   28.10    1.38
  -5  10   2   29.19    1.33
   5  10  -2   29.74    1.34
  -4 -10   2    1.30    0.14
   4  10  -2    0.76    0.21
  -4  10   2    0.60    0.23
  -4  10   2    0.76    0.19
  -3 -10   2    0.05    0.09
  -3  10   2    0.02    0.18
   3  10  -2    0.12    0.16
  -3  10   2    0.20    0.14
   2  10  -2    1.19    0.20
  -2  10   2    0.75    0.17
   1  10  -2  128.54    5.33
  -1  10   2  139.93    5.34
   0  10   2  177.51    7.16
   0  10  -2  186.35    7.12
   0  10  -2  179.12    7.16
  -1 -10  -2   56.64    2.22
  -1  10  -2   50.77    2.22
  -1  10  -2   55.62    2.25
   1  10   2   53.53    2.24
  -2 -10  -2   27.47    1.17
   2  10   2   26.22    1.21
  -2  10  -2   26.54    1.23
  -2  10  -2   28.72    1.19
  -3 -10  -2   60.43    2.40
   3  10   2   60.20    2.45
  -3  10  -2   58.04    2.42
  -3  10  -2   58.23    2.49
  -4 -10  -2   17.38    0.79
   4  10   2   16.92    0.83
  -4  10  -2   16.38    0.89
  -4  10  -2   17.00    0.80
  -5 -10  -2    1.68    0.24
  -5  10  -2    1.50    0.31
  -5  10  -2    2.08    0.26
   5  10   2    1.89    0.27
  -6 -10  -2   22.30    1.00
   6  10   2   20.62    1.03
  -6  10  -2   21.01    1.01
  -6  10  -2   20.37    1.11
  -7 -10  -2   28.12    1.27
   7  10   2   27.04    1.31
  -7  10  -2   27.09    1.27
  -7  10  -2   26.81    1.39
  -8 -10  -2    2.32    0.33
  -8  10  -2    2.56    0.35
  -8  10  -2    1.85    0.46
   8  10   2    2.32    0.39
  -9  10  -2    3.80    0.45
  -9  10  -2    3.52    0.54
   9  10   2    4.33    0.50
  10  10   2    0.11    0.31
 -10  10  -2   -0.33    0.38
 -11  10  -2   47.21    2.35
 -12  10  -2   11.82    1.12
 -13  10  -2   15.04    1.28
  12  11  -2    3.86    0.64
 -12  11   2    3.90    0.66
 -11  11   2   25.43    1.52
  11  11  -2   27.93    1.46
 -10  11   2   14.46    0.92
  10  11  -2   14.70    0.99
 -10  11   2   13.75    1.05
  -9  11   2   11.26    0.87
  -9  11   2   12.35    0.79
   9  11  -2   11.61    0.82
   8  11  -2   56.47    2.48
  -8  11   2   54.31    2.46
  -8  11   2   57.70    2.54
   7  11  -2   41.62    1.91
  -7  11   2   44.05    1.98
  -7  11   2   41.48    1.91
  -6 -11   2   69.77    2.70
   6  11  -2   66.77    2.84
  -6  11   2   64.41    2.82
  -6  11   2   66.25    2.88
  -5 -11   2    3.43    0.26
   5  11  -2    2.92    0.35
  -5  11   2    3.45    0.42
  -5  11   2    3.40    0.37
  -4 -11   2    0.04    0.10
  -4  11   2    0.21    0.17
  -4  11   2    0.20    0.22
   4  11  -2    0.13    0.19
  -3 -11   2   10.86    0.51
  -3  11   2   11.21    0.59
   3  11  -2   10.44    0.60
   2  11  -2   39.56    1.67
  -2  11   2   38.63    1.66
  -1  11   2   56.92    2.39
   1  11  -2   58.85    2.39
   0  11   2    0.66    0.16
   0  11  -2    0.52    0.16
  -1 -11  -2  114.17    4.46
   1  11   2  112.19    4.50
  -1  11  -2  111.56    4.49
  -1  11  -2  110.21    4.49
  -2 -11  -2   35.59    1.52
   2  11   2   35.18    1.55
  -2  11  -2   36.91    1.54
  -2  11  -2   36.45    1.59
  -3 -11  -2   50.58    2.21
  -3  11  -2   56.17    2.24
  -3  11  -2   55.04    2.31
   3  11   2   55.62    2.27
  -4 -11  -2   29.06    1.24
   4  11   2   26.12    1.27
  -4  11  -2   29.73    1.26
  -4  11  -2   28.84    1.35
  -5 -11  -2    9.13    0.52
   5  11   2    9.39    0.57
  -5  11  -2    9.39    0.65
  -5  11  -2    8.66    0.53
  -6 -11  -2    8.63    0.52
  -6  11  -2    7.63    0.53
  -6  11  -2    9.93    0.68
   6  11   2    8.35    0.59
  -7 -11  -2    2.57    0.32
  -7  11  -2    2.25    0.42
  -7  11  -2    3.14    0.36
   7  11   2    2.20    0.35
  -8 -11  -2    0.19    0.22
   8  11   2    0.33    0.27
  -8  11  -2    0.63    0.36
  -8  11  -2    0.39    0.24
  -9  11  -2    7.92    0.78
   9  11   2    8.20    0.68
  10  11   2    0.37    0.33
 -10  11  -2    1.17    0.50
 -11  11  -2   20.54    1.33
 -12  11  -2    0.80    0.60
 -13  11  -2    3.56    0.74
 -12  12   2    3.53    0.74
  12  12  -2    4.75    0.68
 -11  12   2    6.19    0.77
  11  12  -2    7.20    0.72
 -10  12   2    5.47    0.70
  10  12  -2    4.99    0.62
 -10  12   2    4.31    0.56
  -9  12   2    2.54    0.43
   9  12  -2    1.59    0.45
  -9  12   2    1.13    0.42
  -8  12   2    4.45    0.60
  -8  12   2    4.70    0.52
   8  12  -2    5.31    0.57
  -7  12   2   10.45    0.79
   7  12  -2   11.92    0.74
  -7  12   2   10.56    0.72
  -6 -12   2   91.15    3.49
   6  12  -2   89.14    3.65
  -6  12   2   84.18    3.69
  -6  12   2   84.32    3.63
  -5 -12   2    6.04    0.35
   5  12  -2    5.50    0.48
  -5  12   2    6.16    0.55
  -5  12   2    5.07    0.46
  -4 -12   2    2.80    0.21
   4  12  -2    1.95    0.29
  -4  12   2    2.83    0.37
  -4  12   2    1.98    0.28
  -3 -12   2   28.50    1.21
   3  12  -2   29.87    1.31
  -3  12   2   28.74    1.30
  -2  12   2   37.88    1.59
   2  12  -2   35.58    1.58
   1  12  -2    0.47    0.17
  -1  12   2    0.24    0.14
   0  12   2   80.95    3.32
   0  12  -2   82.01    3.32
  -1 -12  -2    9.36    0.56
   1  12   2   10.20    0.56
  -1  12  -2    9.79    0.54
  -1  12  -2   10.21    0.58
  -2 -12  -2   18.47    0.85
  -2  12  -2   18.74    0.92
   2  12   2   18.63    0.90
  -2  12  -2   17.91    0.86
  -3 -12  -2   26.14    1.17
  -3  12  -2   26.03    1.27
   3  12   2   28.16    1.23
  -3  12  -2   27.58    1.20
  -4 -12  -2   22.76    1.02
   4  12   2   22.91    1.08
  -4  12  -2   22.76    1.15
  -4  12  -2   22.72    1.04
  -5 -12  -2    7.76    0.46
  -5  12  -2    6.96    0.60
  -5  12  -2    7.26    0.49
   5  12   2    7.58    0.52
  -6 -12  -2   27.77    1.23
   6  12   2   27.25    1.29
  -6  12  -2   27.14    1.26
  -6  12  -2   26.31    1.37
  -7 -12  -2   16.14    0.85
  -7  12  -2   15.87    0.87
  -7  12  -2   15.75    1.00
   7  12   2   17.93    0.94
  -8  12  -2    1.19    0.41
  -8  12  -2    1.59    0.32
   8  12   2    1.28    0.34
  -9  12  -2    2.11    0.49
   9  12   2    2.22    0.44
  10  12   2    0.33    0.39
 -10  12  -2    0.48    0.45
  11  12   2   13.75    0.98
 -11  12  -2   12.49    1.12
 -12  12  -2   35.15    1.96
 -13  12  -2    1.06    0.59
 -12  13   2    1.97    0.66
  12  13  -2    2.27    0.60
  11  13  -2    4.51    0.67
 -11  13   2    4.42    0.71
 -10  13   2    5.90    0.72
 -10  13   2    5.20    0.63
  10  13  -2    4.79    0.61
   9  13  -2   21.56    1.22
  -9  13   2   19.75    1.28
  -9  13   2   20.83    1.14
   8  13  -2    1.76    0.40
  -8  13   2    2.00    0.45
  -8  13   2    1.38    0.37
  -7  13   2   85.23    3.67
   7  13  -2   87.57    3.69
  -7  13   2   90.46    3.77
  -6 -13   2   14.53    0.69
  -6  13   2   14.81    0.82
   6  13  -2   14.41    0.84
  -6  13   2   14.02    0.90
  -5 -13   2   13.57    0.63
   5  13  -2   13.32    0.77
  -5  13   2   13.27    0.74
  -5  13   2   12.24    0.82
  -4 -13   2    0.30    0.13
   4  13  -2    0.32    0.22
  -4  13   2    0.70    0.21
  -3 -13   2   12.34    0.60
  -3  13   2   11.85    0.67
   3  13  -2   13.01    0.69
  -2  13   2   27.58    1.28
   2  13  -2   28.99    1.28
   1  13  -2    0.11    0.16
  -1  13   2    0.17    0.16
   0  13   2    1.59    0.24
   0  13  -2    2.29    0.27
  -1 -13  -2   39.13    1.72
   1  13   2   39.05    1.74
  -1  13  -2   41.78    1.76
  -1  13  -2   40.76    1.73
  -2 -13  -2    4.91    0.35
  -2  13  -2    4.55    0.43
  -2  13  -2    4.43    0.35
   2  13   2    4.99    0.40
  -3 -13  -2    0.05    0.14
  -3  13  -2    0.14    0.16
  -3  13  -2    0.12    0.23
   3  13   2    0.28    0.19
  -4 -13  -2   -0.08    0.14
   4  13   2   -0.18    0.18
  -4  13  -2    0.06    0.14
  -4  13  -2    0.06    0.23
  -5 -13  -2   38.66    1.68
  -5  13  -2   39.68    1.72
   5  13   2   41.60    1.77
  -5  13  -2   37.83    1.82
  -6 -13  -2   11.46    0.65
   6  13   2   11.84    0.71
  -6  13  -2   12.02    0.68
  -6  13  -2   10.75    0.79
  -7 -13  -2    0.84    0.25
   7  13   2    0.49    0.31
  -7  13  -2    0.63    0.25
  -7  13  -2    0.76    0.35
   8  13   2   -0.12    0.27
  -8  13  -2   -0.01    0.23
  -8  13  -2   -0.43    0.33
  -9  13  -2    3.80    0.63
   9  13   2    4.42    0.52
 -10  13  -2    0.59    0.46
  10  13   2    0.58    0.38
 -11  13  -2    0.21    0.47
  11  13   2    1.02    0.43
 -12  13  -2    2.11    0.65
 -13  13  -2    0.33    0.60
 -12  14   2    0.88    0.57
  12  14  -2   -0.16    0.43
 -11  14   2    4.94    0.72
  11  14  -2    5.46    0.68
 -10  14   2    3.35    0.51
 -10  14   2    2.87    0.59
  10  14  -2    4.10    0.57
   9  14  -2   13.68    0.95
  -9  14   2   13.22    0.86
  -9  14   2   11.84    0.96
  -8  14   2    4.10    0.60
   8  14  -2    3.80    0.50
  -8  14   2    4.20    0.50
  -7  14   2   15.35    0.99
   7  14  -2   14.53    0.90
  -7  14   2   15.65    0.91
   6  14  -2   37.76    1.68
  -6  14   2   34.29    1.71
  -6  14   2   34.12    1.64
  -5 -14   2    2.35    0.23
   5  14  -2    3.09    0.38
  -5  14   2    2.53    0.41
  -5  14   2    2.07    0.32
  -4 -14   2   17.88    0.79
  -4  14   2   16.98    0.89
   4  14  -2   17.06    0.91
  -3 -14   2    0.91    0.18
  -3  14   2    0.84    0.22
   3  14  -2    0.84    0.23
   2  14  -2   12.94    0.70
  -2  14   2   12.88    0.70
  -1  14   2    2.68    0.31
   1  14  -2    2.35    0.29
   0  14   2    2.57    0.31
   0  14  -2    2.20    0.28
  -1 -14  -2   20.30    1.02
  -1  14  -2   22.84    1.04
   1  14   2   22.07    1.05
  -1  14  -2   22.28    1.06
  -2 -14  -2   25.14    1.08
   2  14   2   21.30    1.08
  -2  14  -2   23.60    1.13
  -2  14  -2   22.15    1.07
  -3 -14  -2   12.02    0.62
   3  14   2   10.48    0.65
  -3  14  -2   11.43    0.72
  -3  14  -2   11.73    0.64
  -4  14  -2  124.36    5.10
  -4  14  -2  128.43    5.03
   4  14   2  121.46    5.05
  -5 -14  -2   37.78    1.64
  -5  14  -2   38.72    1.80
  -5  14  -2   38.58    1.69
   5  14   2   38.65    1.73
  -6 -14  -2   15.20    0.77
   6  14   2   14.99    0.85
  -6  14  -2   15.12    0.95
  -6  14  -2   14.28    0.81
  -7 -14  -2    8.04    0.54
  -7  14  -2    7.08    0.71
   7  14   2    7.94    0.62
  -7  14  -2    7.52    0.57
  -8  14  -2    0.79    0.41
   8  14   2    0.45    0.32
  -8  14  -2    1.04    0.30
   9  14   2    1.31    0.39
  -9  14  -2    0.75    0.44
  10  14   2    9.47    0.84
 -10  14  -2   12.22    1.05
  11  14   2    4.48    0.66
 -11  14  -2    6.51    0.83
 -12  14  -2   14.32    1.27
 -13  14  -2   -0.61    0.54
  12  15  -2    0.13    0.52
  11  15  -2    5.05    0.65
 -11  15   2    4.13    0.73
 -10  15   2   10.50    0.96
 -10  15   2    9.53    0.84
  10  15  -2   10.74    0.85
   9  15  -2    3.13    0.54
  -9  15   2    3.23    0.59
  -9  15   2    3.50    0.51
  -8  15   2   20.08    1.11
   8  15  -2   21.02    1.15
  -8  15   2   19.64    1.22
  -7  15   2   14.60    0.86
   7  15  -2   13.25    0.87
  -7  15   2   15.10    1.01
  -6  15   2    0.60    0.34
   6  15  -2    0.54    0.30
  -6  15   2    0.88    0.27
  -5 -15   2   14.01    0.67
   5  15  -2   13.72    0.81
  -5  15   2   13.94    0.79
  -4 -15   2    7.79    0.43
   4  15  -2    7.78    0.56
  -4  15   2    7.09    0.53
  -3 -15   2    6.07    0.39
   3  15  -2    6.16    0.48
  -3  15   2    5.91    0.46
  -2  15   2    2.78    0.35
   2  15  -2    2.59    0.32
   1  15  -2    0.13    0.19
  -1  15   2   -0.17    0.17
   0  15   2    1.84    0.28
   0  15  -2    1.68    0.26
  -1 -15  -2   23.67    1.22
   1  15   2   28.33    1.25
  -1  15  -2   28.04    1.24
  -2 -15  -2   -0.08    0.18
   2  15   2    0.03    0.19
  -2  15  -2   -0.14    0.20
  -2  15  -2    0.04    0.16
  -3 -15  -2   18.15    0.88
   3  15   2   18.61    0.94
  -3  15  -2   17.47    0.90
  -3  15  -2   18.79    0.99
  -4 -15  -2    3.02    0.32
   4  15   2    3.43    0.38
  -4  15  -2    2.94    0.34
  -4  15  -2    2.60    0.41
  -5 -15  -2    4.25    0.37
  -5  15  -2    4.22    0.51
  -5  15  -2    3.95    0.39
   5  15   2    3.96    0.42
  -6 -15  -2   18.35    0.90
   6  15   2   18.16    0.97
  -6  15  -2   16.83    1.06
  -6  15  -2   17.79    0.93
  -7 -15  -2    6.01    0.47
   7  15   2    6.05    0.57
  -7  15  -2    6.54    0.55
  -7  15  -2    6.16    0.66
   8  15   2    1.99    0.44
  -8  15  -2    1.66    0.35
  -8  15  -2    2.23    0.51
  -9  15  -2    3.60    0.64
   9  15   2    4.08    0.57
 -10  15  -2    3.22    0.64
  10  15   2    2.81    0.51
 -11  15  -2    0.70    0.61
  11  15   2    1.11    0.51
 -12  15  -2    3.42    0.80
 -13  15  -2    2.52    0.74
  12  16  -2    0.05    0.54
  11  16  -2    0.47    0.45
 -10  16   2    1.21    0.49
  10  16  -2    1.08    0.46
 -10  16   2    0.79    0.41
   9  16  -2    8.99    0.77
  -9  16   2    8.10    0.75
  -9  16   2    7.89    0.82
  -8  16   2    0.40    0.38
   8  16  -2   -0.07    0.34
  -8  16   2    0.79    0.32
  -7  16   2   15.59    1.04
  -7  16   2   16.72    0.98
   7  16  -2   17.38    1.00
  -6  16   2    2.24    0.38
   6  16  -2    1.76    0.38
  -5 -16   2   28.08    1.22
   5  16  -2   28.45    1.38
  -5  16   2   28.23    1.36
  -4 -16   2    2.71    0.27
  -4  16   2    2.81    0.38
   4  16  -2    2.36    0.35
  -3 -16   2    8.79    0.50
  -3  16   2    8.09    0.57
   3  16  -2    8.95    0.60
   2  16  -2    7.15    0.52
  -2  16   2    7.47    0.55
  -1  16   2   -0.23    0.17
   1  16  -2    0.14    0.20
   0  16   2   17.61    0.89
   0  16  -2   16.41    0.87
  -1 -16  -2   22.53    1.14
  -1  16  -2   24.20    1.13
   1  16   2   24.64    1.15
  -2 -16  -2    0.95    0.24
  -2  16  -2    1.12    0.23
   2  16   2    1.22    0.26
  -2  16  -2    0.73    0.27
  -3 -16  -2    9.14    0.55
  -3  16  -2    7.64    0.62
   3  16   2    8.65    0.59
  -3  16  -2    9.51    0.59
  -4 -16  -2    3.75    0.36
  -4  16  -2    4.28    0.42
   4  16   2    3.67    0.42
  -4  16  -2    3.77    0.48
  -5 -16  -2    5.21    0.42
  -5  16  -2    6.33    0.61
  -5  16  -2    4.87    0.45
   5  16   2    5.55    0.50
  -6 -16  -2   12.27    0.71
   6  16   2   13.88    0.84
  -6  16  -2   12.69    0.90
  -6  16  -2   13.45    0.77
  -7  16  -2    3.78    0.58
  -7  16  -2    4.51    0.47
   7  16   2    4.51    0.51
  -8  16  -2   -0.05    0.44
   8  16   2    0.17    0.33
  -8  16  -2   -0.35    0.24
   9  16   2   -0.19    0.34
  -9  16  -2    0.11    0.44
 -10  16  -2    1.09    0.57
  10  16   2    0.37    0.43
  11  16   2    2.39    0.54
 -11  16  -2    3.18    0.68
 -12  16  -2    2.53    0.80
 -13  16  -2   -0.39    0.60
  12  17  -2   18.96    1.27
  11  17  -2   -0.12    0.49
 -10  17   2   13.80    0.99
  10  17  -2   13.47    1.00
   9  17  -2    7.31    0.73
  -9  17   2    6.85    0.79
  -9  17   2    7.18    0.71
  -8  17   2    4.18    0.52
  -8  17   2    4.50    0.62
   8  17  -2    3.95    0.55
  -7  17   2   13.82    0.89
   7  17  -2   13.50    0.90
  -6  17   2    0.04    0.25
   6  17  -2   -0.05    0.30
  -5 -17   2   24.03    1.05
   5  17  -2   23.24    1.21
  -5  17   2   23.28    1.21
  -4 -17   2   43.91    1.82
   4  17  -2   41.34    1.95
  -4  17   2   45.15    1.97
  -3 -17   2    1.77    0.25
  -3  17   2    1.52    0.31
   3  17  -2    0.74    0.27
   2  17  -2   40.51    1.77
  -2  17   2   38.47    1.77
   1  17  -2    4.17    0.41
  -1  17   2    3.99    0.41
   0  17  -2    4.76    0.44
   0  17   2    5.39    0.46
  -1 -17  -2   12.12    0.74
   1  17   2   12.45    0.73
  -1  17  -2   12.73    0.71
  -2 -17  -2   -0.07    0.20
  -2  17  -2    0.00    0.18
   2  17   2    0.10    0.22
  -3 -17  -2   13.00    0.70
  -3  17  -2   11.80    0.79
   3  17   2   12.33    0.75
  -3  17  -2   12.70    0.74
  -4 -17  -2    0.81    0.23
  -4  17  -2    0.78    0.32
   4  17   2    0.71    0.28
  -4  17  -2    0.85    0.26
  -5 -17  -2    6.79    0.50
  -5  17  -2    5.90    0.63
   5  17   2    7.39    0.58
  -5  17  -2    7.08    0.54
  -6 -17  -2    1.22    0.26
   6  17   2    1.22    0.35
  -6  17  -2    1.12    0.41
  -6  17  -2    1.55    0.34
  -7  17  -2   18.06    1.19
   7  17   2   19.89    1.10
  -7  17  -2   20.50    1.07
  -8  17  -2   23.50    1.28
  -8  17  -2   25.63    1.47
   8  17   2   27.38    1.39
   9  17   2   -0.06    0.37
  -9  17  -2   -0.25    0.43
  10  17   2    1.02    0.49
 -10  17  -2    1.42    0.58
 -11  17  -2    5.15    0.83
  11  17   2    5.47    0.68
 -12  17  -2    1.69    0.68
 -13  17  -2    0.67    0.64
  13  18  -2    0.63    0.63
  12  18  -2    4.71    0.74
  11  18  -2    2.38    0.58
 -10  18   2   14.97    1.03
  10  18  -2   13.05    1.02
  -9  18   2    0.66    0.40
   9  18  -2    0.55    0.47
  -8  18   2   -0.26    0.27
   8  18  -2    0.33    0.43
  -7  18   2    0.08    0.27
   7  18  -2   -0.10    0.32
   6  18  -2    6.05    0.61
  -6  18   2    7.73    0.66
  -5  18   2   22.30    1.14
   5  18  -2   20.85    1.14
  -4 -18   2   31.90    1.42
  -4  18   2   33.63    1.56
   4  18  -2   32.94    1.55
  -3 -18   2   17.28    0.90
   3  18  -2   19.62    1.00
  -3  18   2   19.64    1.01
   2  18  -2    0.22    0.23
  -2  18   2   -0.08    0.21
  -1  18   2    0.40    0.23
   1  18  -2    0.19    0.22
   0  18  -2   21.29    1.06
   0  18   2   21.17    1.08
  -1 -18  -2    5.37    0.49
   1  18   2    4.16    0.43
  -1  18  -2    4.64    0.44
  -2 -18  -2   41.09    1.90
   2  18   2   45.64    1.95
  -2  18  -2   44.59    1.93
  -3 -18  -2   22.55    1.06
  -3  18  -2   21.48    1.08
   3  18   2   21.57    1.11
  -3  18  -2   20.95    1.16
  -4 -18  -2    1.09    0.25
  -4  18  -2    1.15    0.27
  -4  18  -2    0.91    0.36
   4  18   2    0.71    0.28
  -5 -18  -2   19.45    0.96
  -5  18  -2   19.21    1.02
   5  18   2   19.30    1.06
  -5  18  -2   19.59    1.14
  -6 -18  -2    4.07    0.41
  -6  18  -2    3.30    0.54
  -6  18  -2    3.76    0.46
   6  18   2    3.64    0.48
   7  18   2    1.50    0.43
  -7  18  -2    1.49    0.47
  -7  18  -2    2.07    0.39
   8  18   2   -0.53    0.31
  -8  18  -2    0.05    0.28
  -8  18  -2   -0.34    0.41
  -9  18  -2   15.87    1.22
   9  18   2   18.04    1.14
  10  18   2   10.17    0.90
 -10  18  -2    9.16    0.99
 -11  18  -2    0.10    0.57
  11  18   2   -0.25    0.43
 -12  18  -2    2.92    0.74
 -13  18  -2    0.37    0.64
  13  19  -2    5.92    0.85
  12  19  -2    4.12    0.73
  11  19  -2    1.02    0.52
  10  19  -2    1.02    0.56
  -9  19   2   47.15    2.25
   9  19  -2   46.31    2.25
   8  19  -2    7.11    0.72
  -8  19   2    7.37    0.72
   7  19  -2    7.54    0.71
  -7  19   2    8.06    0.73
   6  19  -2   15.01    0.96
  -6  19   2   13.99    0.90
  -5  19   2    4.93    0.52
   5  19  -2    4.54    0.52
  -4 -19   2   14.97    0.76
  -4  19   2   14.41    0.88
   4  19  -2   15.04    0.89
  -3 -19   2   -0.11    0.19
   3  19  -2    0.21    0.26
  -3  19   2    0.08    0.24
  -2  19   2    0.12    0.24
   2  19  -2    0.24    0.26
   1  19  -2   17.79    0.94
  -1  19   2   17.67    0.96
   0  19   2   12.34    0.74
   0  19  -2   12.48    0.74
  -1 -19  -2    2.73    0.39
  -1  19  -2    3.76    0.41
   1  19   2    4.10    0.42
  -2 -19  -2   -0.05    0.21
   2  19   2   -0.07    0.23
  -2  19  -2    0.41    0.23
  -3 -19  -2   31.56    1.42
   3  19   2   31.74    1.48
  -3  19  -2   28.23    1.44
  -3  19  -2   32.74    1.54
  -4 -19  -2    2.06    0.30
   4  19   2    2.01    0.37
  -4  19  -2    2.90    0.47
  -4  19  -2    2.24    0.37
  -5 -19  -2   35.44    1.62
  -5  19  -2   37.88    1.82
  -5  19  -2   36.98    1.70
   5  19   2   35.82    1.72
  -6 -19  -2    6.38    0.51
   6  19   2    5.75    0.59
  -6  19  -2    4.94    0.67
  -6  19  -2    6.55    0.58
  -7  19  -2    1.26    0.49
  -7  19  -2    1.96    0.38
   7  19   2    1.33    0.40
  -8  19  -2    3.84    0.51
   8  19   2    4.28    0.58
  -8  19  -2    4.45    0.70
  -9  19  -2   53.89    2.75
   9  19   2   57.72    2.61
 -10  19  -2    0.28    0.54
  10  19   2    1.31    0.48
  11  19   2    3.06    0.60
 -11  19  -2    2.91    0.79
 -12  19  -2    4.31    0.84
 -13  19  -2    2.70    0.79
  13  20  -2    1.52    0.63
  12  20  -2    1.26    0.58
  11  20  -2    0.31    0.51
  10  20  -2    2.02    0.56
  -9  20   2   11.54    0.91
   9  20  -2    9.23    0.88
   8  20  -2    1.32    0.51
  -8  20   2    1.48    0.41
   7  20  -2    7.67    0.72
  -7  20   2    7.55    0.73
  -6  20   2    9.43    0.74
   6  20  -2   11.09    0.80
   5  20  -2   15.43    1.00
  -5  20   2   18.46    1.01
  -4 -20   2    4.49    0.39
  -4  20   2    4.06    0.49
   4  20  -2    3.36    0.46
  -3 -20   2   -0.08    0.21
  -3  20   2   -0.36    0.21
   3  20  -2    0.33    0.26
  -2  20   2   20.82    1.13
   2  20  -2   22.77    1.14
  -1  20   2    5.15    0.50
   1  20  -2    4.67    0.49
   0  20  -2   43.81    1.99
   0  20   2   46.07    2.02
  -1 -20  -2    6.08    0.56
   1  20   2    5.56    0.52
  -1  20  -2    5.97    0.53
  -2 -20  -2   23.06    1.21
  -2  20  -2   25.77    1.23
   2  20   2   25.28    1.25
  -3 -20  -2   50.22    2.15
   3  20   2   51.39    2.22
  -3  20  -2   47.23    2.19
  -4 -20  -2   63.08    2.66
  -4  20  -2   65.00    2.84
  -4  20  -2   64.44    2.75
   4  20   2   60.45    2.75
  -5 -20  -2   11.13    0.67
  -5  20  -2   11.93    0.88
  -5  20  -2   11.07    0.77
   5  20   2   11.58    0.79
  -6  20  -2    3.39    0.45
   6  20   2    3.72    0.54
  -6  20  -2    3.06    0.56
   7  20   2    0.66    0.38
  -7  20  -2    1.28    0.38
  -7  20  -2    1.36    0.50
  -8  20  -2   -0.34    0.49
  -8  20  -2    0.60    0.35
   8  20   2    0.24    0.39
  -9  20  -2    1.67    0.60
   9  20   2    2.25    0.57
  10  20   2   18.01    1.21
 -10  20  -2   19.50    1.40
 -11  20  -2   11.05    1.17
  11  20   2   10.40    0.96
 -12  20  -2    1.71    0.72
 -13  20  -2    1.11    0.72
  13  21  -2    1.51    0.71
  12  21  -2    2.71    0.66
  11  21  -2    7.16    0.84
  10  21  -2   27.03    1.56
  -9  21   2   11.81    1.01
   9  21  -2   14.18    1.09
   8  21  -2   60.22    2.69
  -8  21   2   56.15    2.67
   7  21  -2    1.88    0.48
  -7  21   2    3.66    0.55
   6  21  -2    1.38    0.45
  -6  21   2    1.20    0.41
   5  21  -2    1.32    0.38
  -5  21   2    1.09    0.35
  -4 -21   2   10.84    0.65
   4  21  -2   12.07    0.81
  -4  21   2   13.05    0.83
  -3 -21   2    0.22    0.24
  -3  21   2   -0.11    0.26
   3  21  -2    0.02    0.27
  -2  21   2   -0.04    0.25
   2  21  -2    0.11    0.26
   1  21  -2    3.05    0.41
  -1  21   2    3.17    0.42
   0  21   2    5.03    0.50
   0  21  -2    5.61    0.50
  -1 -21  -2    3.89    0.46
   1  21   2    3.78    0.45
  -1  21  -2    4.43    0.46
  -2 -21  -2   13.30    0.82
   2  21   2   13.04    0.81
  -2  21  -2   14.39    0.84
  -3 -21  -2   50.34    2.15
   3  21   2   52.19    2.22
  -3  21  -2   44.77    2.17
  -4 -21  -2   92.45    3.71
  -4  21  -2   84.54    3.77
   4  21   2   91.93    3.80
  -5 -21  -2    0.15    0.22
  -5  21  -2   -0.39    0.35
   5  21   2    0.41    0.34
  -5  21  -2    0.43    0.28
   6  21   2   23.00    1.30
  -6  21  -2   24.75    1.29
  -6  21  -2   24.20    1.41
  -7  21  -2   -0.34    0.29
  -7  21  -2   -0.23    0.46
   7  21   2    0.49    0.39
   8  21   2   11.84    0.91
  -8  21  -2   10.30    1.02
  -9  21  -2   11.31    1.14
   9  21   2   11.88    0.99
  10  21   2   13.66    1.09
 -10  21  -2   11.14    1.20
  11  21   2    0.85    0.59
 -11  21  -2    0.73    0.63
 -12  21  -2    0.40    0.63
  13  22  -2    7.30    1.01
  12  22  -2    0.59    0.58
  11  22  -2    0.43    0.54
  10  22  -2    3.82    0.68
   9  22  -2    7.31    0.81
  -9  22   2    7.64    0.80
   8  22  -2    0.89    0.48
  -8  22   2    1.18    0.43
  -7  22   2    4.25    0.61
   7  22  -2    4.72    0.67
  -6  22   2    9.22    0.83
   6  22  -2   11.61    0.85
   5  22  -2   35.70    1.73
  -5  22   2   34.37    1.73
  -4 -22   2   10.61    0.64
  -4  22   2   10.39    0.78
   4  22  -2   11.18    0.79
  -3 -22   2    0.69    0.27
   3  22  -2    0.58    0.32
  -3  22   2    0.21    0.32
  -2  22   2    0.33    0.29
   2  22  -2    0.00    0.27
   1  22  -2   74.03    3.30
  -1  22   2   82.37    3.35
   0  22   2   10.14    0.69
   0  22  -2    9.41    0.67
  -1 -22  -2   92.28    4.11
   1  22   2  101.05    4.14
  -1  22  -2  104.39    4.14
  -2 -22  -2   13.14    0.83
  -2  22  -2   13.90    0.82
   2  22   2   13.09    0.83
  -3 -22  -2    5.56    0.53
  -3  22  -2    5.40    0.54
   3  22   2    6.47    0.59
  -4 -22  -2   17.27    0.93
   4  22   2   17.28    1.01
  -4  22  -2   16.50    1.00
  -5 -22  -2    9.12    0.63
  -5  22  -2    8.59    0.68
   5  22   2    9.64    0.76
  -6  22  -2   18.11    1.18
  -6  22  -2   16.31    1.03
   6  22   2   16.16    1.04
  -7  22  -2    0.11    0.46
  -7  22  -2   -0.28    0.32
   7  22   2    0.01    0.38
   8  22   2    0.57    0.44
  -8  22  -2    0.49    0.52
   9  22   2    5.95    0.77
  -9  22  -2    5.31    0.84
  10  22   2    1.47    0.59
 -10  22  -2    2.36    0.68
 -11  22  -2    6.41    0.99
  11  22   2    6.58    0.87
  12  23  -2    0.85    0.61
  11  23  -2    0.05    0.52
  10  23  -2   42.31    2.17
   9  23  -2    1.32    0.54
  -9  23   2    0.33    0.46
   8  23  -2    3.15    0.60
  -8  23   2    3.22    0.59
  -7  23   2    0.14    0.36
   7  23  -2    0.01    0.39
   6  23  -2    5.04    0.63
  -6  23   2    4.60    0.63
   5  23  -2    7.78    0.74
  -5  23   2    9.10    0.79
   4  23  -2    0.05    0.33
  -4  23   2    0.39    0.31
  -3 -23   2    0.17    0.26
  -3  23   2    0.17    0.29
   3  23  -2    0.20    0.34
  -2 -23   2    5.35    0.49
  -2  23   2    3.67    0.50
   2  23  -2    4.97    0.53
   1  23  -2    1.29    0.34
  -1  23   2    1.37    0.34
   0  23  -2    9.82    0.69
   0  23   2    9.27    0.69
  -1 -23  -2   25.13    1.33
  -1  23  -2   26.65    1.30
   1  23   2   25.16    1.30
  -2 -23  -2   55.68    2.56
   2  23   2   59.33    2.61
  -2  23  -2   62.90    2.62
  -3 -23  -2    1.94    0.37
  -3  23  -2    1.53    0.35
   3  23   2    2.59    0.43
  -4 -23  -2   33.28    1.54
  -4  23  -2   29.29    1.57
   4  23   2   35.05    1.63
  -5 -23  -2    5.89    0.54
  -5  23  -2    6.03    0.61
   5  23   2    4.54    0.58
  -6  23  -2   12.85    0.90
   6  23   2   11.61    0.90
  -7  23  -2   10.69    0.86
   7  23   2   10.96    0.94
  -7  23  -2   10.17    0.98
  -8  23  -2    1.79    0.61
   8  23   2    1.05    0.49
  -9  23  -2    3.95    0.73
   9  23   2    3.33    0.65
  10  23   2    5.41    0.81
 -10  23  -2    5.72    0.89
  11  23   2    0.49    0.60
  12  24  -2    3.27    0.75
  11  24  -2    1.89    0.65
  10  24  -2    1.46    0.59
  -9  24   2    7.01    0.84
   9  24  -2    6.64    0.82
  -8  24   2    1.90    0.53
   8  24  -2    1.09    0.57
  -7  24   2    4.25    0.65
   7  24  -2    4.49    0.65
   6  24  -2    5.11    0.65
  -6  24   2    4.93    0.66
   5  24  -2   12.75    0.95
  -5  24   2   14.53    0.97
   4  24  -2    1.08    0.39
  -4  24   2    0.51    0.34
  -3 -24   2    3.29    0.42
  -3  24   2    1.77    0.41
   3  24  -2    2.55    0.45
  -2 -24   2    0.13    0.29
  -2  24   2    0.13    0.30
   2  24  -2    0.04    0.29
  -1  24   2    8.72    0.70
   1  24  -2    8.74    0.68
   0  24  -2   31.23    1.52
   0  24   2   31.35    1.56
  -1 -24  -2   99.91    4.16
   1  24   2   98.74    4.17
  -1  24  -2   99.97    4.16
  -2 -24  -2    0.96    0.35
  -2  24  -2    0.86    0.30
   2  24   2    0.53    0.31
  -3 -24  -2    0.10    0.28
   3  24   2    0.05    0.31
  -3  24  -2    0.45    0.31
  -4 -24  -2   10.19    0.70
   4  24   2   11.04    0.79
  -4  24  -2    8.23    0.75
  -5  24  -2   10.04    0.83
   5  24   2   12.69    0.88
  -6  24  -2    3.21    0.53
   6  24   2    3.73    0.58
  -7  24  -2   11.80    0.87
   7  24   2    9.86    0.91
   8  24   2    4.81    0.68
   9  24   2    0.13    0.49
  10  24   2    0.09    0.51
  11  24   2   -0.32    0.53
  12  25  -2   -0.71    0.65
  11  25  -2    1.19    0.63
  10  25  -2   23.79    1.52
   9  25  -2    0.28    0.51
  -9  25   2   -0.49    0.39
  -8  25   2   20.91    1.36
   8  25  -2   19.11    1.37
   7  25  -2    1.85    0.56
  -7  25   2    2.47    0.59
  -6  25   2   18.77    1.27
   6  25  -2   21.51    1.28
   5  25  -2    0.36    0.39
  -5  25   2   -0.37    0.30
   4  25  -2    2.31    0.48
  -4  25   2    2.07    0.45
  -3 -25   2    0.26    0.27
   3  25  -2   -0.19    0.32
  -3  25   2    0.08    0.35
  -2 -25   2   18.66    0.99
   2  25  -2   15.17    0.98
  -2  25   2   15.36    1.00
  -1  25   2    0.18    0.30
   1  25  -2    0.01    0.28
   0  25   2    9.82    0.72
   0  25  -2    8.00    0.70
  -1 -25  -2    4.32    0.53
   1  25   2    5.73    0.57
  -2 -25  -2    0.85    0.32
   2  25   2    1.53    0.40
  -2  25  -2    1.14    0.33
  -3 -25  -2    0.81    0.33
   3  25   2    0.51    0.34
  -3  25  -2    0.82    0.32
  -4 -25  -2    9.83    0.70
  -4  25  -2    7.98    0.75
   4  25   2   11.54    0.82
   5  25   2    3.18    0.53
  -5  25  -2    1.84    0.43
   6  25   2   38.30    1.97
  -6  25  -2   41.12    1.99
  -7  25  -2    5.23    0.68
   7  25   2    4.20    0.66
   8  25   2    8.08    0.89
   9  25   2    0.92    0.52
  10  25   2   -0.02    0.52
  11  25   2    4.12    0.82
  11  26  -2    1.24    0.64
  10  26  -2    0.56    0.59
  -9  26   2    0.20    0.52
   9  26  -2    0.99    0.58
  -8  26   2    9.30    0.94
   8  26  -2    8.92    0.97
  -7  26   2    0.27    0.47
   7  26  -2    0.77    0.51
   6  26  -2    1.12    0.49
  -6  26   2    1.27    0.45
  -5  26   2    7.00    0.76
   5  26  -2    6.69    0.73
   4  26  -2    3.00    0.52
  -4  26   2    2.16    0.48
  -3 -26   2   10.81    0.74
   3  26  -2   10.62    0.83
  -3  26   2   10.22    0.87
  -2 -26   2   11.54    0.80
   2  26  -2   11.12    0.80
  -2  26   2    9.98    0.81
   1  26  -2    3.82    0.50
  -1  26   2    3.99    0.52
   0  26  -2    1.67    0.39
   0  26   2    1.99    0.41
  -1 -26  -2   11.69    0.83
   1  26   2   11.07    0.81
  -1  26  -2   13.28    0.87
  -2 -26  -2    0.41    0.36
   2  26   2    0.29    0.32
  -2  26  -2    0.20    0.32
  -3 -26  -2   21.50    1.21
  -3  26  -2   25.79    1.30
   3  26   2   20.78    1.24
  -4 -26  -2    0.77    0.32
  -4  26  -2    0.73    0.34
   4  26   2    0.78    0.40
  -5  26  -2    6.06    0.70
   5  26   2    8.01    0.75
   6  26   2    7.56    0.77
  -6  26  -2    7.22    0.76
   7  26   2    0.18    0.46
  -7  26  -2    0.70    0.45
   8  26   2    6.96    0.82
   9  26   2   -0.41    0.56
  10  26   2    2.83    0.74
  11  26   2    1.06    0.68
  11  27  -2    2.38    0.73
  10  27  -2   12.06    1.15
   9  27  -2   12.42    1.13
  -8  27   2    4.24    0.71
   8  27  -2    3.41    0.76
   7  27  -2    3.48    0.67
  -7  27   2    4.66    0.74
  -6  27   2    6.51    0.78
   6  27  -2    7.11    0.80
   5  27  -2   -0.42    0.39
  -5  27   2    0.84    0.42
  -4  27   2    0.53    0.39
   4  27  -2    1.01    0.44
  -3 -27   2   18.22    1.00
   3  27  -2   17.28    1.08
  -3  27   2   15.78    1.08
  -2 -27   2    8.84    0.74
   2  27  -2    7.79    0.72
  -2  27   2    9.49    0.83
  -1  27   2    6.07    0.63
   1  27  -2    5.74    0.61
   0  27  -2    1.54    0.39
   0  27   2    2.51    0.45
  -1 -27  -2   22.46    1.30
   1  27   2   23.04    1.27
  -1  27  -2   24.32    1.28
  -2 -27  -2   22.98    1.27
  -2  27  -2   23.82    1.27
   2  27   2   22.07    1.26
  -3 -27  -2    2.85    0.46
   3  27   2    2.48    0.50
  -3  27  -2    2.03    0.42
  -4 -27  -2    8.62    0.68
   4  27   2    8.46    0.76
  -4  27  -2    6.71    0.71
  -5  27  -2   11.01    0.91
   5  27   2   13.70    0.96
  -6  27  -2    5.93    0.70
   6  27   2    6.27    0.76
  -7  27  -2    5.22    0.69
   7  27   2    5.65    0.75
   8  27   2   -0.07    0.47
   9  27   2    0.61    0.56
  10  27   2    0.93    0.59
  11  27   2   -0.38    0.57
  11  28  -2    9.46    1.15
  10  28  -2    0.36    0.60
   9  28  -2    6.90    0.90
   8  28  -2    1.21    0.59
  -8  28   2    0.71    0.51
  -7  28   2    0.01    0.44
   7  28  -2   -0.18    0.47
   6  28  -2    0.21    0.48
  -6  28   2   -0.23    0.38
  -5  28   2    0.12    0.39
   5  28  -2    0.49    0.46
  -4  28   2    0.19    0.37
   4  28  -2   -0.53    0.36
   3  28  -2    5.51    0.65
  -3  28   2    5.97    0.68
  -2 -28   2    0.15    0.35
   2  28  -2    0.40    0.37
  -2  28   2    0.60    0.37
  -1  28   2    6.50    0.68
   1  28  -2    6.46    0.65
   0  28   2    1.02    0.39
   0  28  -2    0.73    0.35
  -1 -28  -2   32.58    1.67
  -1  28  -2   33.94    1.64
   1  28   2   30.53    1.61
  -2 -28  -2   12.77    0.88
   2  28   2   12.89    0.91
  -2  28  -2   13.43    0.90
  -3 -28  -2    1.14    0.37
   3  28   2    1.01    0.40
  -3  28  -2    1.01    0.36
  -4  28  -2    0.36    0.33
   4  28   2   -0.26    0.37
   5  28   2    9.00    0.83
  -5  28  -2    5.65    0.71
   6  28   2    3.01    0.60
  -6  28  -2    2.20    0.53
   7  28   2    4.21    0.69
  -7  28  -2    4.97    0.72
   8  28   2    0.26    0.51
   9  28   2    1.99    0.69
  10  28   2   -0.64    0.61
  11  28   2    8.26    1.07
  10  29  -2   11.18    1.20
   9  29  -2    9.25    1.08
   8  29  -2    0.39    0.57
  -8  29   2   -0.24    0.53
   7  29  -2   -0.64    0.56
  -7  29   2   -0.97    0.44
  -6  29   2   10.43    1.03
   6  29  -2   13.07    1.08
  -5  29   2    2.48    0.58
   5  29  -2    3.01    0.59
   4  29  -2    0.86    0.45
  -4  29   2   -0.24    0.36
   3  29  -2    0.43    0.40
  -3  29   2    0.37    0.38
  -2 -29   2   22.85    1.25
   2  29  -2   23.66    1.32
  -2  29   2   23.89    1.36
   1  29  -2    0.71    0.37
  -1  29   2    1.04    0.41
   0 -29  -2    1.37    0.46
   0  29   2    0.76    0.37
   0  29  -2    1.07    0.41
  -1 -29  -2    1.02    0.45
   1  29   2    0.90    0.38
  -1  29  -2    0.95    0.37
  -2 -29  -2   57.44    2.62
   2  29   2   58.45    2.65
  -2  29  -2   58.31    2.64
  -3 -29  -2    6.92    0.68
   3  29   2    5.93    0.67
  -3  29  -2    6.67    0.71
  -4  29  -2    1.28    0.45
   4  29   2    0.98    0.47
  -5  29  -2    1.34    0.49
   5  29   2    2.50    0.55
   6  29   2    4.93    0.70
  -6  29  -2    3.25    0.62
   7  29   2    0.18    0.50
   8  29   2    1.10    0.57
   9  29   2    1.86    0.66
  10  29   2   -0.16    0.56
  10  30  -2   -0.75    0.60
   9  30  -2    0.81    0.65
   8  30  -2    4.22    0.80
  -8  30   2    3.88    0.79
  -7  30   2    3.54    0.69
   7  30  -2    2.37    0.67
  -6  30   2    0.01    0.40
   6  30  -2    0.41    0.53
  -5  30   2    1.14    0.53
   5  30  -2    1.74    0.55
  -4  30   2    0.65    0.42
   4  30  -2    0.27    0.46
   3  30  -2    2.02    0.54
  -3  30   2    1.90    0.49
  -2 -30   2   10.11    0.81
  -2  30   2    8.97    0.82
   2  30  -2    6.82    0.73
   1  30  -2    0.31    0.38
  -1  30   2   -0.10    0.36
   0 -30  -2   15.37    1.15
   0  30   2   17.60    1.10
   0  30  -2   18.31    1.08
  -1 -30  -2    1.68    0.47
  -1  30  -2    1.70    0.43
   1  30   2    1.72    0.45
  -2 -30  -2   10.79    0.82
   2  30   2    8.99    0.83
  -2  30  -2   11.47    0.85
  -3 -30  -2    0.66    0.39
   3  30   2    0.36    0.41
  -3  30  -2    0.66    0.37
  -4  30  -2    9.13    0.85
   4  30   2    9.07    0.84
  -5  30  -2    4.13    0.65
   5  30   2    3.42    0.61
   6  30   2    0.15    0.48
  -6  30  -2   -0.59    0.37
   7  30   2    4.82    0.73
   8  30   2    0.44    0.56
   9  30   2   -0.97    0.60
  10  30   2    1.27    0.66
   9  31  -2   17.88    1.44
   8  31  -2   -0.30    0.64
  -8  31   2   -0.25    0.53
  -7  31   2    9.43    1.07
   7  31  -2    9.60    1.03
  -6  31   2    1.72    0.56
   6  31  -2    4.49    0.74
  -5  31   2    9.06    0.95
   5  31  -2   11.42    1.01
   4  31  -2    1.06    0.49
  -4  31   2    0.63    0.45
  -3  31   2    9.09    0.90
   3  31  -2   10.67    0.91
  -2 -31   2    2.86    0.54
  -2  31   2    3.59    0.59
   2  31  -2    2.99    0.54
  -1 -31   2    1.67    0.46
  -1  31   2    2.42    0.52
   1  31  -2    1.65    0.47
   0 -31  -2   -0.31    0.41
   0  31   2    0.89    0.42
   0  31  -2    0.02    0.35
  -1 -31  -2   15.86    1.09
   1  31   2   14.08    1.05
  -1  31  -2   13.36    0.97
  -2 -31  -2    0.37    0.38
   2  31   2    0.58    0.41
  -2  31  -2    0.27    0.36
  -3 -31  -2   63.23    2.79
  -3  31  -2   60.71    2.81
   3  31   2   59.45    2.80
   4  31   2   -0.23    0.41
  -4  31  -2    0.20    0.35
   5  31   2    0.19    0.46
  -5  31  -2   -0.10    0.36
   6  31   2   -0.60    0.45
  -6  31  -2   -0.61    0.38
   7  31   2    0.88    0.58
   8  31   2    0.69    0.60
   9  31   2    1.17    0.64
   9  32  -2    5.68    0.94
  -8  32   2    6.53    0.94
   8  32  -2    7.15    0.95
   7  32  -2    0.45    0.66
  -7  32   2    0.22    0.53
   6  32  -2   13.80    1.17
  -6  32   2   10.28    1.08
  -5  32   2   -0.30    0.42
   5  32  -2    0.69    0.53
   4  32  -2    2.99    0.61
  -4  32   2    3.40    0.63
  -3  32   2    2.18    0.53
   3  32  -2    2.58    0.56
  -2  32   2   13.02    1.00
   2  32  -2   12.90    0.98
  -1 -32   2    8.66    0.84
   1  32  -2    8.85    0.81
  -1  32   2   10.30    0.89
   0 -32  -2    4.78    0.72
   0  32   2    4.65    0.63
   0  32  -2    5.03    0.64
  -1 -32  -2   15.20    1.11
   1  32   2   14.65    1.05
  -1  32  -2   14.28    1.01
  -2 -32  -2   29.23    1.54
   2  32   2   26.01    1.53
  -2  32  -2   30.61    1.58
   3  32   2    4.18    0.63
  -3  32  -2    4.61    0.61
   4  32   2    1.90    0.54
  -4  32  -2    2.35    0.55
  -5  32  -2    5.92    0.74
   5  32   2    5.12    0.74
   6  32   2    2.29    0.67
  -6  32  -2    0.99    0.50
   7  32   2    0.64    0.63
   8  32   2    7.89    0.96
   9  32   2   -0.64    0.65
   8  33  -2    4.89    0.87
   7  33  -2   20.46    1.40
  -7  33   2   12.78    1.29
  -6  33   2    1.22    0.55
   6  33  -2    2.09    0.66
   5  33  -2    0.70    0.55
  -5  33   2    1.31    0.52
   4  33  -2    0.23    0.49
  -4  33   2    0.44    0.47
   3  33  -2    6.73    0.82
  -3  33   2    8.28    0.90
   2  33  -2    2.74    0.56
  -2  33   2    2.89    0.58
  -1 -33   2    1.98    0.54
   1  33  -2    1.28    0.47
  -1  33   2    2.08    0.56
   0 -33  -2    2.31    0.56
   0  33   2    2.26    0.53
   0  33  -2    3.32    0.60
  -1 -33  -2    3.59    0.62
  -1  33  -2    2.92    0.52
   1  33   2    2.72    0.57
  -2 -33  -2   10.89    0.90
   2  33   2    7.61    0.81
  -2  33  -2   10.05    0.91
   3  33   2   26.81    1.52
  -3  33  -2   25.79    1.50
  -4  33  -2    3.31    0.59
   4  33   2    3.34    0.63
  -5  33  -2    3.03    0.64
   5  33   2    2.67    0.63
  -6  33  -2   -0.47    0.42
   6  33   2    0.47    0.54
   7  33   2    4.94    0.80
   8  33   2    0.23    0.66
  -7  34   2    5.09    0.85
   7  34  -2    8.35    0.99
  -6  34   2    2.86    0.68
   6  34  -2    2.58    0.69
  -5  34   2    1.77    0.62
   5  34  -2    2.19    0.63
   4  34  -2    0.15    0.50
  -4  34   2    0.64    0.50
   3  34  -2   10.01    0.93
  -3  34   2    8.27    0.89
   2  34  -2    9.70    0.95
  -2  34   2   11.08    0.97
   1 -34  -2    1.62    0.59
  -1 -34   2    2.40    0.60
  -1  34   2    2.15    0.54
   1  34  -2    1.17    0.48
   0 -34  -2    0.31    0.54
   0  34  -2   -0.09    0.39
   0  34   2    0.48    0.44
  -1 -34  -2   17.65    1.19
   1  34   2   14.18    1.15
  -1  34  -2   14.88    1.07
  -2 -34  -2   10.72    0.95
  -2  34  -2   11.01    0.95
   2  34   2    9.91    0.92
  -3  34  -2    5.76    0.71
   3  34   2    6.10    0.74
  -4  34  -2   23.07    1.42
   4  34   2   23.82    1.45
  -5  34  -2    1.23    0.50
   5  34   2    2.84    0.68
  -6  34  -2    0.09    0.49
   6  34   2    0.67    0.57
   7  34   2    6.73    0.92
  -7  35   2    0.49    0.61
   7  35  -2    3.37    0.80
  -6  35   2    4.53    0.85
   6  35  -2    6.90    0.91
   5  35  -2    7.31    0.90
  -5  35   2    6.69    0.87
   4  35  -2    0.58    0.55
  -4  35   2   -0.06    0.47
  -3  35   2    1.12    0.51
   3  35  -2    0.34    0.50
   2  35  -2    0.86    0.47
  -2  35   2    1.05    0.49
   1 -35  -2    1.46    0.58
   1  35  -2    1.35    0.50
  -1  35   2    2.31    0.56
   0 -35  -2    2.16    0.63
   0  35   2    1.14    0.52
   0  35  -2    1.79    0.51
  -1 -35  -2    7.58    0.81
  -1  35  -2    6.82    0.76
   1  35   2    5.74    0.75
   2  35   2    4.03    0.68
  -2  35  -2    5.74    0.70
   3  35   2   13.20    1.06
  -3  35  -2   13.55    1.04
  -4  35  -2    7.86    0.88
   4  35   2    7.81    0.87
   5  35   2    2.11    0.65
  -5  35  -2    3.08    0.67
   6  35   2    1.40    0.62
   7  35   2   11.24    1.18
  -7  36   2    0.13    0.62
   6  36  -2   -0.05    0.58
  -6  36   2    0.34    0.53
  -5  36   2    0.07    0.56
   5  36  -2    0.20    0.59
  -4  36   2    1.49    0.58
   4  36  -2    2.06    0.64
   3  36  -2    3.34    0.67
  -3  36   2    4.67    0.73
   2  36  -2   -0.19    0.44
  -2  36   2    0.31    0.48
   1 -36  -2    1.09    0.66
   1  36  -2    0.48    0.47
  -1  36   2    0.71    0.54
   0 -36  -2    3.35    0.67
   0 -36   2    3.19    0.67
   0  36   2    1.50    0.54
   0  36  -2    1.76    0.54
  -1 -36  -2    5.39    0.77
  -1  36  -2    4.02    0.70
   1  36   2    5.05    0.72
  -2  36  -2    6.03    0.79
   2  36   2    5.75    0.78
   3  36   2    3.26    0.63
  -3  36  -2    3.43    0.65
   4  36   2    1.07    0.56
  -4  36  -2    1.05    0.52
   5  36   2    3.88    0.73
  -5  36  -2    1.95    0.61
   6  36   2    5.80    0.91
  -7  37   2    2.96    0.81
  -6  37   2   14.58    1.35
   5  37  -2    0.49    0.67
  -5  37   2    0.96    0.57
  -4  37   2    3.57    0.77
   4  37  -2    2.93    0.67
   3  37  -2   -0.44    0.50
  -3  37   2    0.49    0.48
   2 -37  -2    0.93    0.63
  -2  37   2    0.45    0.48
   2  37  -2    0.06    0.48
   1 -37  -2    1.39    0.67
  -1  37   2    0.48    0.50
   1  37  -2   -0.10    0.46
   0 -37   2    1.51    0.61
   0 -37  -2    0.93    0.61
   0  37  -2    0.09    0.42
   0  37   2   -0.38    0.45
  -1 -37  -2    1.90    0.57
   1  37   2    2.40    0.66
  -1  37  -2    2.31    0.56
  -2  37  -2    9.65    0.95
   2  37   2   10.69    1.02
  -3  37  -2    9.79    0.99
   3  37   2    9.34    1.00
  -4  37  -2    0.67    0.52
   4  37   2    0.80    0.57
  -5  37  -2    5.01    0.76
   5  37   2    4.04    0.78
  -5  38   2    3.05    0.72
   4  38  -2    2.59    0.71
  -4  38   2    2.65    0.70
   3  38  -2    0.03    0.61
  -3  38   2    1.22    0.54
   2 -38  -2    1.46    0.67
  -2  38   2    0.99    0.59
   2  38  -2    1.60    0.59
   1 -38  -2    0.76    0.66
  -1  38   2    1.79    0.56
   1  38  -2    0.91    0.52
   0 -38  -2   19.31    1.33
   0  38  -2   15.82    1.24
   0  38   2   13.30    1.21
   1  38   2    2.16    0.62
  -1  38  -2    2.16    0.62
  -2  38  -2    2.70    0.64
   2  38   2    2.10    0.68
  -3  38  -2    4.07    0.69
   3  38   2    3.27    0.73
  -4  38  -2    0.39    0.55
   4  38   2    0.28    0.57
  -5  38  -2    6.17    0.84
  -4  39   2    2.24    0.65
  -3  39   2    3.29    0.70
   2 -39  -2    1.47    0.66
  -2  39   2    1.85    0.58
   2  39  -2   -0.09    0.54
   1 -39  -2    1.29    0.63
  -1  39   2    1.40    0.64
   1  39  -2    2.27    0.62
   0 -39  -2    1.54    0.66
   0  39   2    0.93    0.57
   0  39  -2    1.36    0.55
  -1  39  -2    1.95    0.58
   1  39   2    1.82    0.62
  -2  39  -2   14.76    1.12
   2  39   2   11.15    1.14
  -3  39  -2    2.37    0.61
  -4  39  -2    4.90    0.83
  -5  39  -2   23.19    1.59
   2 -40  -2    1.16    0.65
   1 -40  -2    0.50    0.61
   0 -40  -2    6.96    0.90
   0  40  -2    7.99    0.92
   1 -40   2    2.92    0.72
  -1  40  -2    5.52    0.77
  -2  40  -2    0.66    0.57
   1 -41  -2    2.57    0.75
  12   0  -3   -0.37    0.39
  11   0  -3    3.40    0.55
  10   0  -3   -0.28    0.36
  -9   0   3   -0.03    0.24
   9   0  -3   -0.10    0.34
   8   0  -3    0.26    0.31
  -8   0   3   -0.16    0.22
   7   0  -3   66.11    2.75
  -7   0   3   61.62    2.63
  -6   0   3    0.08    0.16
   6   0  -3    0.15    0.21
   5   0  -3   74.58    3.33
  -5   0   3   86.94    3.25
  -4   0   3   -0.08    0.10
  -3   0   3   83.66    3.36
  -3   0   3   82.78    3.28
  -2   0   3   -0.12    0.10
   1   0  -3   69.91    2.72
  -1   0   3   69.66    2.77
   0   0   3   -0.24    0.04
   0   0  -3   -0.13    0.06
  -1   0  -3  232.35    9.03
   2   0   3    0.01    0.05
  -2   0  -3   -0.02    0.10
   3   0   3    3.52    0.23
  -3   0  -3    3.85    0.29
   4   0   3   -0.06    0.11
  -4   0  -3   -0.02    0.15
   5   0   3   83.29    3.17
  -5   0  -3   73.05    3.19
   6   0   3   -0.32    0.15
  -6   0  -3    0.13    0.22
  -7   0  -3   12.94    0.79
   7   0   3   13.96    0.73
   8   0   3    0.00    0.21
  -8   0  -3   -0.29    0.23
  -9   0  -3    2.80    0.44
   9   0   3    2.97    0.39
 -10   0  -3    0.00    0.32
 -11   0  -3   20.13    1.21
  12  -1  -3    4.26    0.60
  12   1  -3    3.90    0.62
  11  -1  -3    9.21    0.82
  11   1  -3    8.28    0.80
  10  -1  -3   13.95    0.96
  10   1  -3   13.78    0.96
   9  -1  -3    1.61    0.40
  -9  -1   3    1.22    0.31
   9   1  -3    1.95    0.40
  -9   1   3    1.53    0.33
   8  -1  -3  126.53    5.04
  -8  -1   3  124.23    4.90
   8   1  -3  115.24    5.00
  -8   1   3  121.07    4.92
   7  -1  -3    2.33    0.37
  -7  -1   3    2.37    0.28
  -7   1   3    2.97    0.33
   7   1  -3    2.37    0.38
  -6  -1   3   10.13    0.53
   6  -1  -3    8.26    0.60
   6   1  -3   10.31    0.64
  -6   1   3    9.24    0.54
  -5  -1   3   11.26    0.55
  -5   1   3   11.71    0.58
   5   1  -3   10.19    0.63
  -5   1   3   10.73    0.62
  -4  -1   3   -0.01    0.10
   4   1  -3   -0.01    0.15
  -4   1   3    0.12    0.12
  -4   1   3    0.20    0.15
  -3  -1   3   34.01    1.26
  -3   1   3   31.70    1.33
  -3   1   3   32.48    1.29
   3   1  -3   25.40    1.32
   2   1  -3    4.44    0.31
  -2   1   3    5.14    0.31
   1  -1  -3    2.80    0.16
  -1   1   3    2.66    0.18
   1   1  -3    2.51    0.13
   0  -1  -3   18.21    0.75
   0   1  -3   17.75    0.74
   0   1  -3   18.81    0.75
  -1  -1  -3   23.36    0.93
  -1   1  -3   22.29    0.94
   1   1   3   21.76    0.89
  -2  -1  -3   18.22    0.80
   2  -1   3   17.88    0.74
  -2   1  -3   18.54    0.81
   2   1   3   18.16    0.74
  -3  -1  -3    0.32    0.14
   3  -1   3    0.61    0.10
   3   1   3    0.60    0.11
  -3   1  -3    0.57    0.15
   4  -1   3  438.06   17.99
  -4  -1  -3  459.08   17.94
  -4   1  -3  442.10   17.95
   4   1   3  506.15   18.01
   5  -1   3   14.92    0.69
  -5  -1  -3   15.10    0.75
   5   1   3   12.53    0.68
  -5   1  -3   15.24    0.77
  -6  -1  -3   41.31    1.85
   6  -1   3   44.74    1.81
   6   1   3   42.27    1.80
  -6   1  -3   41.16    1.86
  -7  -1  -3    0.00    0.23
   7  -1   3    0.06    0.20
   7   1   3    0.00    0.20
  -7   1  -3    0.09    0.26
  -8  -1  -3    0.29    0.28
   8  -1   3   -0.10    0.22
   8   1   3   -0.32    0.21
  -8   1  -3    0.23    0.26
   9  -1   3    9.61    0.66
  -9  -1  -3    8.95    0.70
   9   1   3    8.40    0.64
  -9   1  -3    9.73    0.73
 -10  -1  -3    7.48    0.70
 -10   1  -3    8.01    0.73
 -11   1  -3    2.31    0.49
  12  -2  -3    0.17    0.39
  12   2  -3    0.03    0.46
  11  -2  -3    1.16    0.41
  11   2  -3    1.48    0.43
  10  -2  -3    1.27    0.45
 -10   2   3    1.78    0.37
  10   2  -3    1.32    0.43
   9  -2  -3    3.27    0.50
   9   2  -3    3.06    0.50
  -9   2   3    3.65    0.44
   8  -2  -3    4.74    0.55
  -8  -2   3    4.59    0.41
  -8   2   3    5.33    0.48
   8   2  -3    4.55    0.50
  -7  -2   3   34.91    1.50
   7  -2  -3   33.59    1.62
   7   2  -3   38.03    1.64
  -7   2   3   32.76    1.54
  -6  -2   3    5.32    0.36
  -6   2   3    5.94    0.47
  -6   2   3    4.98    0.40
   6   2  -3    5.12    0.48
  -5  -2   3    3.70    0.27
  -5   2   3    3.73    0.32
  -5   2   3    3.43    0.34
   5   2  -3    3.23    0.35
  -4  -2   3   76.76    3.02
  -4   2   3   76.57    3.07
  -4   2   3   75.82    3.12
  -3  -2   3  132.86    5.12
  -3   2   3  126.33    5.17
   3   2  -3  134.79    5.24
  -3   2   3  132.84    5.23
   2   2  -3   12.17    0.59
  -2   2   3   12.46    0.58
  -1   2   3    2.88    0.20
   1   2  -3    3.04    0.15
   1   2  -3    2.98    0.20
   0  -2  -3   33.00    1.35
   0   2  -3   35.90    1.35
   0   2  -3   32.82    1.34
   0   2   3   32.30    1.34
  -1  -2  -3   25.90    1.06
  -1   2  -3   26.39    1.01
  -1   2  -3   25.92    1.07
   1   2   3   24.74    1.04
  -2  -2  -3    6.43    0.34
  -2   2  -3    6.36    0.36
  -2   2  -3    6.37    0.28
   2   2   3    6.17    0.29
  -3  -2  -3   71.57    2.88
  -3   2  -3   70.79    2.84
   3   2   3   75.38    2.86
  -3   2  -3   69.15    2.90
  -4  -2  -3    5.92    0.39
   4   2   3    5.87    0.34
  -4   2  -3    5.89    0.41
   5  -2   3   16.76    0.81
  -5  -2  -3   17.47    0.85
  -5   2  -3   16.59    0.86
   5   2   3   17.99    0.81
  -6  -2  -3    3.70    0.38
   6  -2   3    3.17    0.30
  -6   2  -3    3.59    0.38
   6   2   3    3.04    0.31
  -7  -2  -3    1.50    0.29
   7  -2   3    1.59    0.27
  -7   2  -3    1.46    0.30
   7   2   3    1.19    0.25
  -8  -2  -3    9.83    0.69
   8  -2   3   11.60    0.65
  -8   2  -3    9.48    0.72
   8   2   3   10.05    0.65
  -9  -2  -3    1.64    0.38
   9  -2   3    1.30    0.31
   9   2   3    1.86    0.34
  -9   2  -3    1.72    0.41
 -10  -2  -3    2.12    0.43
 -10   2  -3    2.64    0.49
 -11   2  -3    2.91    0.54
  12  -3  -3    0.16    0.48
  12   3  -3   -0.54    0.43
  11  -3  -3    0.80    0.43
  11   3  -3    0.47    0.43
  10  -3  -3    7.75    0.72
  10   3  -3    8.65    0.76
 -10   3   3    9.55    0.71
   9  -3  -3   41.49    1.97
  -9   3   3   42.56    1.91
   9   3  -3   41.62    1.96
   8  -3  -3   51.16    2.16
  -8  -3   3   46.67    1.99
  -8   3   3   46.61    2.05
   8   3  -3   43.03    2.09
  -7  -3   3    1.58    0.23
   7   3  -3    1.63    0.33
  -7   3   3    1.04    0.28
  -7   3   3    1.61    0.30
  -6  -3   3    2.91    0.26
  -6   3   3    2.59    0.30
  -6   3   3    2.19    0.31
   6   3  -3    1.98    0.33
  -5  -3   3   53.38    2.09
   5   3  -3   50.19    2.21
  -5   3   3   51.91    2.20
  -5   3   3   51.66    2.16
  -4  -3   3   88.50    3.49
   4   3  -3   90.21    3.61
  -4   3   3   87.60    3.56
  -4   3   3   89.11    3.60
  -3  -3   3   16.25    0.63
  -3   3   3   16.56    0.73
   3   3  -3   12.90    0.73
  -3   3   3   14.67    0.71
   2   3  -3    0.14    0.11
  -2   3   3   -0.09    0.10
   1   3  -3    0.33    0.11
  -1   3   3    0.56    0.11
   1   3  -3    0.60    0.06
   0  -3  -3    6.06    0.31
   0   3   3    6.32    0.30
   0   3  -3    6.15    0.29
   0   3  -3    6.67    0.31
  -1  -3  -3  105.83    4.03
  -1   3  -3  102.92    4.02
   1   3   3  100.31    4.04
  -1   3  -3  102.47    4.05
  -2  -3  -3   15.33    0.69
  -2   3  -3   15.76    0.64
  -2   3  -3   15.16    0.71
   2   3   3   15.00    0.66
  -3  -3  -3   32.04    1.35
   3   3   3   31.43    1.31
  -3   3  -3   31.72    1.37
  -3   3  -3   32.37    1.30
  -4  -3  -3  133.51    5.09
   4   3   3  124.48    5.08
  -4   3  -3  129.79    5.06
  -4   3  -3  125.17    5.11
  -5  -3  -3   80.25    3.32
   5   3   3   85.97    3.31
  -5   3  -3   78.89    3.35
   6  -3   3   34.40    1.57
  -6  -3  -3   37.01    1.62
  -6   3  -3   36.79    1.65
   6   3   3   38.77    1.59
   7  -3   3   26.33    1.14
  -7  -3  -3   24.73    1.18
   7   3   3   22.35    1.12
  -7   3  -3   23.00    1.19
  -8  -3  -3   38.73    1.70
   8  -3   3   35.17    1.64
   8   3   3   37.52    1.65
  -8   3  -3   35.09    1.72
  -9  -3  -3    0.31    0.30
   9  -3   3    0.42    0.27
  -9   3  -3    0.23    0.29
   9   3   3    0.07    0.28
 -10  -3  -3    0.25    0.33
 -10   3  -3   -0.02    0.36
 -11   3  -3    0.15    0.37
  12   4  -3   -0.21    0.43
  11  -4  -3   -0.24    0.33
  11   4  -3    0.56    0.44
  10  -4  -3    2.52    0.47
 -10   4   3    2.69    0.47
  10   4  -3    3.42    0.52
   9  -4  -3    0.40    0.33
  -9   4   3    0.36    0.30
   9   4  -3   -0.08    0.32
  -8  -4   3    2.99    0.33
  -8   4   3    3.16    0.42
   8   4  -3    3.64    0.45
  -7  -4   3    7.75    0.47
  -7   4   3    8.23    0.57
  -7   4   3    8.67    0.60
   7   4  -3    6.74    0.59
  -6  -4   3    0.21    0.14
  -6   4   3    0.43    0.22
  -6   4   3    0.23    0.23
   6   4  -3    0.18    0.22
  -5  -4   3    2.26    0.20
  -5   4   3    2.21    0.30
  -5   4   3    2.31    0.29
   5   4  -3    2.05    0.29
  -4  -4   3   12.87    0.56
  -4   4   3   12.71    0.67
   4   4  -3   13.78    0.69
  -4   4   3   12.34    0.66
  -3  -4   3   23.14    0.91
  -3   4   3   23.16    1.02
   3   4  -3   21.79    1.03
  -3   4   3   23.50    1.02
  -2   4   3   78.68    3.08
   2   4  -3   74.87    3.09
   1   4  -3   18.95    0.81
  -1   4   3   19.21    0.80
   1   4  -3   18.36    0.76
   0  -4  -3    4.97    0.29
   0   4  -3    5.34    0.27
   0   4  -3    5.69    0.28
   0   4   3    5.60    0.28
  -1  -4  -3    0.30    0.10
  -1   4  -3    0.43    0.08
   1   4   3    0.26    0.09
  -1   4  -3    0.39    0.13
  -2  -4  -3    6.25    0.34
  -2   4  -3    5.71    0.36
  -2   4  -3    5.56    0.27
   2   4   3    5.97    0.31
  -3  -4  -3   58.23    2.37
  -3   4  -3   61.26    2.42
  -3   4  -3   58.75    2.34
   3   4   3   57.02    2.36
  -4  -4  -3    0.73    0.17
  -4   4  -3    0.74    0.14
   4   4   3    0.89    0.15
  -4   4  -3    0.34    0.18
  -5  -4  -3   45.49    1.93
   5   4   3   46.15    1.91
  -5   4  -3   46.71    1.89
  -5   4  -3   43.93    1.96
  -6  -4  -3   10.17    0.61
  -6   4  -3    9.31    0.64
   6   4   3   11.44    0.60
  -7  -4  -3    0.40    0.24
   7  -4   3    0.03    0.20
  -7   4  -3    0.19    0.28
   7   4   3   -0.05    0.19
   8  -4   3   28.04    1.39
  -8  -4  -3   32.63    1.46
  -8   4  -3   31.49    1.50
   8   4   3   30.48    1.42
   9  -4   3    7.22    0.58
  -9  -4  -3    7.23    0.61
   9   4   3    6.32    0.56
  -9   4  -3    7.25    0.68
 -10  -4  -3   13.48    0.87
 -10   4  -3   12.69    0.94
 -11   4  -3    0.87    0.45
 -12   4  -3    2.68    0.59
  12   5  -3    2.05    0.54
  11  -5  -3    1.55    0.48
  11   5  -3    1.71    0.47
  10  -5  -3    4.23    0.58
  10   5  -3    4.28    0.56
 -10   5   3    5.62    0.59
  -9   5   3   17.07    0.99
   9   5  -3   18.45    1.08
  -8  -5   3    0.44    0.20
   8   5  -3    0.66    0.33
  -8   5   3    0.07    0.24
  -8   5   3    0.77    0.29
  -7  -5   3    5.30    0.37
  -7   5   3    4.86    0.46
  -7   5   3    5.51    0.49
   7   5  -3    5.21    0.50
  -6  -5   3   33.85    1.37
   6   5  -3   31.93    1.51
  -6   5   3   31.88    1.50
  -6   5   3   33.06    1.49
  -5  -5   3    0.25    0.11
  -5   5   3    0.23    0.18
   5   5  -3   -0.16    0.18
  -5   5   3    0.25    0.18
  -4  -5   3    1.55    0.13
  -4   5   3    1.85    0.24
  -4   5   3    1.41    0.22
   4   5  -3    1.79    0.26
  -3  -5   3   62.53    2.34
   3   5  -3   56.19    2.46
  -3   5   3   61.35    2.46
  -3   5   3   58.87    2.45
  -2  -5   3   13.13    0.53
   2   5  -3   13.90    0.63
  -2   5   3   12.33    0.61
   1   5  -3    5.38    0.26
  -1   5   3    5.05    0.29
   1   5  -3    5.23    0.29
   0  -5  -3   67.33    2.72
   0   5   3   70.72    2.72
   0   5  -3   68.53    2.71
   0   5  -3   66.93    2.71
  -1  -5  -3   71.97    2.72
  -1   5  -3   69.67    2.74
   1   5   3   66.77    2.73
  -1   5  -3   65.60    2.71
  -2  -5  -3    0.84    0.13
  -2   5  -3    0.59    0.09
  -2   5  -3    0.73    0.14
   2   5   3    0.89    0.14
  -3  -5  -3    0.23    0.13
  -3   5  -3    0.33    0.10
  -3   5  -3    0.38    0.17
   3   5   3    0.16    0.10
  -4  -5  -3    0.21    0.15
  -4   5  -3    0.17    0.11
  -4   5  -3    0.03    0.17
   4   5   3    0.01    0.13
  -5  -5  -3  118.29    4.69
  -5   5  -3  116.37    4.67
  -5   5  -3  114.95    4.73
   5   5   3  118.95    4.68
  -6  -5  -3   17.38    0.87
  -6   5  -3   16.05    0.91
  -6   5  -3   16.88    0.83
   6   5   3   18.61    0.86
  -7  -5  -3   20.10    0.99
  -7   5  -3   18.04    1.02
   7   5   3   19.46    0.96
   8  -5   3   15.40    0.85
  -8  -5  -3   15.38    0.88
   8   5   3   16.56    0.87
  -8   5  -3   15.54    0.93
  -9  -5  -3    6.83    0.60
   9   5   3    6.97    0.57
  -9   5  -3    5.29    0.60
 -10   5  -3    0.24    0.38
  10   5   3    0.69    0.32
 -11   5  -3    4.05    0.60
 -12   5  -3    2.52    0.61
  12   6  -3    2.62    0.53
  11  -6  -3    2.78    0.54
  11   6  -3    4.02    0.57
 -11   6   3    4.14    0.58
  10  -6  -3    0.40    0.40
 -10   6   3    0.64    0.37
  10   6  -3    0.66    0.42
  -9   6   3    5.18    0.56
   9   6  -3    5.51    0.60
  -8   6   3    2.03    0.35
  -8   6   3    2.40    0.39
   8   6  -3    2.44    0.40
  -7  -6   3    0.10    0.15
  -7   6   3    0.17    0.23
   7   6  -3    0.38    0.30
  -7   6   3    0.29    0.26
  -6  -6   3    5.16    0.32
  -6   6   3    4.97    0.45
   6   6  -3    4.56    0.46
  -6   6   3    5.35    0.48
  -5  -6   3   18.05    0.75
  -5   6   3   18.42    0.90
   5   6  -3   15.96    0.88
  -5   6   3   16.88    0.87
  -4  -6   3   34.81    1.32
   4   6  -3   29.82    1.44
  -4   6   3   33.28    1.44
  -4   6   3   32.38    1.45
  -3  -6   3    8.43    0.35
   3   6  -3    7.50    0.47
  -3   6   3    8.17    0.46
  -3   6   3    7.93    0.48
  -2  -6   3   13.58    0.56
   2   6  -3   14.27    0.65
  -2   6   3   12.55    0.63
   1   6  -3    3.84    0.22
   1   6  -3    3.84    0.24
  -1   6   3    3.42    0.24
   0  -6  -3    0.88    0.15
   0   6  -3    1.13    0.13
   0   6  -3    1.22    0.14
   0   6   3    1.31    0.15
  -1  -6  -3   13.31    0.58
   1   6   3   11.80    0.58
  -1   6  -3   12.33    0.56
  -1   6  -3   12.69    0.60
  -2  -6  -3    5.95    0.33
  -2   6  -3    6.35    0.31
  -2   6  -3    6.29    0.39
   2   6   3    6.31    0.36
  -3  -6  -3   36.74    1.47
  -3   6  -3   33.88    1.52
   3   6   3   34.43    1.47
  -3   6  -3   35.54    1.44
  -4  -6  -3   73.24    2.95
  -4   6  -3   72.05    3.01
  -4   6  -3   73.54    2.94
   4   6   3   73.30    2.95
  -5  -6  -3   31.70    1.35
  -5   6  -3   30.69    1.32
   5   6   3   29.80    1.33
  -5   6  -3   30.23    1.41
  -6  -6  -3    1.17    0.24
  -6   6  -3    1.35    0.22
  -6   6  -3    1.03    0.29
   6   6   3    1.17    0.23
  -7  -6  -3   17.19    0.93
   7   6   3   19.12    0.93
  -7   6  -3   17.89    1.00
  -7   6  -3   18.77    0.91
  -8  -6  -3    1.77    0.34
   8   6   3    2.26    0.34
  -8   6  -3    1.17    0.36
  -9  -6  -3    5.78    0.55
  -9   6  -3    5.59    0.61
   9   6   3    6.11    0.54
 -10   6  -3   11.55    0.94
  10   6   3   13.22    0.82
 -11   6  -3   11.40    1.00
 -12   6  -3    5.04    0.75
  12   7  -3    0.19    0.42
  11  -7  -3    0.52    0.43
 -11   7   3   -0.07    0.37
  11   7  -3   -0.08    0.41
 -10   7   3    0.06    0.33
  10   7  -3   -0.57    0.31
  -9   7   3    1.01    0.32
   9   7  -3    1.09    0.41
  -9   7   3    1.23    0.37
  -8   7   3    4.79    0.52
  -8   7   3    4.47    0.48
   8   7  -3    4.94    0.54
  -7  -7   3   21.41    0.96
  -7   7   3   21.20    1.12
   7   7  -3   23.39    1.15
  -7   7   3   20.89    1.09
  -6  -7   3   25.31    1.02
  -6   7   3   23.10    1.15
   6   7  -3   21.52    1.15
  -6   7   3   24.93    1.17
  -5  -7   3   53.47    2.06
  -5   7   3   50.50    2.19
   5   7  -3   51.66    2.21
  -5   7   3   49.39    2.19
  -4  -7   3    0.82    0.10
  -4   7   3    0.70    0.21
  -4   7   3    0.56    0.18
   4   7  -3    0.48    0.19
  -3  -7   3   10.50    0.43
   3   7  -3    9.15    0.54
  -3   7   3   10.23    0.54
   2   7  -3   29.39    1.22
  -2   7   3   27.31    1.21
   1   7  -3    8.99    0.42
   1   7  -3    7.92    0.43
  -1   7   3    8.66    0.44
   0  -7  -3   19.87    0.88
   0   7   3   19.66    0.86
   0   7  -3   20.12    0.86
   0   7  -3   19.17    0.85
  -1  -7  -3   88.56    3.37
  -1   7  -3   81.30    3.38
   1   7   3   84.63    3.40
  -1   7  -3   84.97    3.39
  -2  -7  -3  138.81    5.53
   2   7   3  140.53    5.58
  -2   7  -3  138.77    5.58
  -2   7  -3  145.68    5.55
  -3  -7  -3    3.82    0.28
  -3   7  -3    3.56    0.33
   3   7   3    3.10    0.25
  -3   7  -3    3.10    0.23
  -4  -7  -3   22.10    0.99
   4   7   3   21.44    0.98
  -4   7  -3   22.25    0.96
  -4   7  -3   21.20    1.05
  -5  -7  -3   75.19    3.04
  -5   7  -3   74.39    3.03
  -5   7  -3   74.27    3.12
   5   7   3   74.98    3.05
  -6  -7  -3    8.74    0.54
   6   7   3    8.35    0.53
  -6   7  -3    8.56    0.64
  -6   7  -3    8.44    0.50
  -7  -7  -3    7.40    0.52
  -7   7  -3    6.75    0.48
   7   7   3    7.01    0.51
  -7   7  -3    5.90    0.58
  -8  -7  -3    5.97    0.53
   8   7   3    6.30    0.50
  -8   7  -3    6.74    0.65
  -9  -7  -3   11.49    0.78
   9   7   3   12.29    0.76
  -9   7  -3   11.33    0.84
 -10   7  -3   -0.38    0.40
  10   7   3    0.24    0.32
 -11   7  -3    1.18    0.48
 -12   7  -3    1.59    0.54
  12   8  -3   -0.14    0.46
  11  -8  -3   23.46    1.38
  11   8  -3   26.42    1.43
 -11   8   3   24.70    1.43
 -10   8   3    4.66    0.62
  10   8  -3    4.48    0.59
  -9   8   3    3.04    0.44
  -9   8   3    3.10    0.49
   9   8  -3    2.99    0.47
  -8   8   3   12.97    0.81
   8   8  -3   12.18    0.81
  -8   8   3   12.41    0.81
  -7  -8   3    0.43    0.16
   7   8  -3    0.43    0.27
  -7   8   3    0.55    0.28
  -7   8   3    0.32    0.26
  -6  -8   3   33.40    1.35
  -6   8   3   33.32    1.50
  -6   8   3   31.13    1.51
   6   8  -3   31.36    1.50
  -5  -8   3    1.98    0.17
   5   8  -3    1.93    0.30
  -5   8   3    2.05    0.30
  -5   8   3    1.97    0.31
  -4  -8   3    4.37    0.23
   4   8  -3    4.34    0.38
  -4   8   3    3.75    0.38
  -4   8   3    3.92    0.35
  -3  -8   3   22.67    0.91
   3   8  -3   23.39    1.04
  -3   8   3   21.77    1.02
  -2   8   3    6.20    0.38
   2   8  -3    6.49    0.39
   1   8  -3   13.52    0.66
  -1   8   3   14.64    0.67
   0   8   3    5.53    0.34
   0   8  -3    5.03    0.32
   0   8  -3    6.19    0.34
  -1  -8  -3   45.21    1.80
   1   8   3   42.85    1.82
  -1   8  -3   43.47    1.80
  -1   8  -3   43.71    1.82
  -2  -8  -3    3.10    0.25
   2   8   3    3.91    0.30
  -2   8  -3    3.20    0.30
  -2   8  -3    3.51    0.24
  -3  -8  -3    2.04    0.21
  -3   8  -3    2.30    0.20
   3   8   3    2.03    0.22
  -3   8  -3    1.53    0.26
  -4  -8  -3    2.99    0.28
  -4   8  -3    2.94    0.26
  -4   8  -3    2.80    0.34
   4   8   3    3.11    0.28
  -5  -8  -3    9.09    0.51
  -5   8  -3    7.61    0.57
  -5   8  -3    8.66    0.48
   5   8   3    8.18    0.51
  -6  -8  -3   15.11    0.78
   6   8   3   15.81    0.79
  -6   8  -3   14.24    0.75
  -6   8  -3   15.16    0.87
  -7  -8  -3   27.58    1.25
  -7   8  -3   25.08    1.33
   7   8   3   26.36    1.25
  -7   8  -3   25.90    1.22
  -8  -8  -3    0.35    0.26
  -8   8  -3    1.37    0.37
  -8   8  -3    0.54    0.25
   8   8   3    0.69    0.28
  -9  -8  -3   10.63    0.73
  -9   8  -3    9.49    0.85
   9   8   3   10.33    0.72
  10   8   3    3.45    0.48
 -10   8  -3    2.92    0.57
 -11   8  -3    3.58    0.65
 -12   8  -3   19.95    1.38
  13   9  -3    0.70    0.51
  12   9  -3    3.01    0.61
 -11   9   3    7.16    0.74
  11   9  -3    6.75    0.74
 -10   9   3    1.98    0.44
 -10   9   3    2.70    0.52
  10   9  -3    1.82    0.45
  -9   9   3   39.81    1.89
   9   9  -3   39.63    1.89
  -9   9   3   40.38    1.91
  -8   9   3    8.39    0.68
   8   9  -3    8.73    0.68
  -8   9   3    8.96    0.68
   7   9  -3   42.13    1.94
  -7   9   3   41.63    1.93
  -7   9   3   45.57    1.99
  -6  -9   3   12.81    0.57
  -6   9   3   11.53    0.70
  -6   9   3   11.10    0.73
   6   9  -3   11.66    0.73
  -5  -9   3   25.12    0.95
  -5   9   3   20.32    1.10
   5   9  -3   19.83    1.08
  -5   9   3   22.23    1.09
  -4  -9   3   64.64    2.47
  -4   9   3   59.22    2.62
   4   9  -3   65.78    2.62
  -4   9   3   59.43    2.59
  -3  -9   3    0.06    0.07
  -3   9   3    0.03    0.14
   3   9  -3   -0.04    0.16
  -2   9   3    2.85    0.26
   2   9  -3    2.65    0.26
  -1   9   3    5.33    0.35
   1   9  -3    5.55    0.34
   0   9  -3   12.45    0.62
   0   9   3   12.59    0.62
   0   9  -3   12.72    0.61
  -1  -9  -3   76.66    2.99
  -1   9  -3   74.53    3.01
  -1   9  -3   71.57    2.99
   1   9   3   74.63    3.02
  -2  -9  -3   17.87    0.82
  -2   9  -3   18.87    0.81
   2   9   3   17.95    0.84
  -2   9  -3   17.73    0.87
  -3  -9  -3  123.76    4.90
  -3   9  -3  125.52    4.91
   3   9   3  124.29    4.95
  -3   9  -3  122.22    4.97
  -4  -9  -3   16.41    0.77
  -4   9  -3   16.03    0.86
   4   9   3   16.54    0.80
  -4   9  -3   15.97    0.76
  -5  -9  -3   11.32    0.62
  -5   9  -3   11.24    0.60
   5   9   3   12.12    0.65
  -5   9  -3   12.29    0.73
  -6  -9  -3   25.86    1.18
  -6   9  -3   26.30    1.17
   6   9   3   25.89    1.19
  -6   9  -3   24.29    1.27
  -7  -9  -3    9.57    0.62
   7   9   3    9.70    0.62
  -7   9  -3    9.14    0.57
  -7   9  -3    8.67    0.70
  -8  -9  -3   24.96    1.21
  -8   9  -3   23.75    1.35
   8   9   3   25.22    1.23
  -8   9  -3   24.84    1.19
  -9   9  -3    3.28    0.54
   9   9   3    2.61    0.42
  10   9   3    0.15    0.33
 -10   9  -3   -0.16    0.37
 -11   9  -3   -0.70    0.38
 -12   9  -3    1.15    0.61
 -13   9  -3    0.38    0.58
  13  10  -3    2.28    0.60
  12  10  -3   12.01    0.94
  11  10  -3    3.28    0.55
 -11  10   3    3.15    0.57
 -10  10   3    8.28    0.75
 -10  10   3    8.75    0.82
  10  10  -3    8.55    0.76
   9  10  -3    2.27    0.47
  -9  10   3    2.95    0.48
  -9  10   3    2.16    0.40
  -8  10   3   54.83    2.46
   8  10  -3   52.08    2.41
  -8  10   3   56.23    2.42
   7  10  -3   26.21    1.29
  -7  10   3   24.96    1.31
  -7  10   3   25.35    1.26
  -6 -10   3  104.05    3.91
  -6  10   3   96.32    4.10
  -6  10   3   96.47    4.08
   6  10  -3   98.41    4.10
  -5 -10   3    2.82    0.21
  -5  10   3    2.43    0.36
  -5  10   3    2.10    0.31
   5  10  -3    2.65    0.34
  -4 -10   3   15.17    0.65
   4  10  -3   15.66    0.79
  -4  10   3   14.36    0.78
  -3 -10   3   13.87    0.58
  -3  10   3   14.47    0.69
   3  10  -3   11.37    0.67
  -2  10   3    3.41    0.30
   2  10  -3    2.94    0.28
  -1  10   3   18.08    0.84
   1  10  -3   17.73    0.82
   0  10  -3   51.20    2.12
   0  10   3   50.82    2.12
   0  10  -3   51.57    2.11
  -1 -10  -3    5.39    0.38
  -1  10  -3    5.91    0.39
   1  10   3    5.45    0.37
  -1  10  -3    5.21    0.35
  -2 -10  -3   46.22    1.87
   2  10   3   42.50    1.90
  -2  10  -3   45.13    1.92
  -2  10  -3   46.52    1.87
  -3 -10  -3    2.45    0.24
  -3  10  -3    2.64    0.32
   3  10   3    2.19    0.27
  -3  10  -3    2.73    0.24
  -4 -10  -3    1.68    0.22
  -4  10  -3    1.75    0.21
   4  10   3    1.56    0.24
  -4  10  -3    2.26    0.33
  -5 -10  -3   10.65    0.58
   5  10   3   10.23    0.61
  -5  10  -3    9.21    0.67
  -5  10  -3   11.21    0.58
  -6 -10  -3   13.26    0.72
   6  10   3   14.41    0.76
  -6  10  -3   13.53    0.72
  -6  10  -3   12.68    0.83
  -7 -10  -3    2.54    0.34
  -7  10  -3    2.05    0.30
   7  10   3    2.12    0.32
  -7  10  -3    1.62    0.39
  -8 -10  -3    6.11    0.52
  -8  10  -3    5.68    0.48
  -8  10  -3    5.31    0.61
   8  10   3    5.28    0.50
   9  10   3   -0.15    0.29
  -9  10  -3   -0.63    0.37
 -10  10  -3    9.93    0.88
  10  10   3    7.97    0.70
 -11  10  -3    1.75    0.60
 -12  10  -3   21.88    1.43
 -13  10  -3    0.47    0.61
  13  11  -3    2.00    0.54
  12  11  -3    2.42    0.56
 -12  11   3    2.46    0.62
 -11  11   3    4.99    0.63
  11  11  -3    4.23    0.60
 -11  11   3    5.26    0.72
 -10  11   3    7.53    0.71
 -10  11   3    6.78    0.73
  10  11  -3    6.65    0.69
  -9  11   3   17.43    1.04
  -9  11   3   18.96    1.15
   9  11  -3   18.82    1.08
   8  11  -3   49.11    2.21
  -8  11   3   48.16    2.19
  -8  11   3   47.81    2.23
  -7  11   3   57.61    2.57
   7  11  -3   59.68    2.59
  -7  11   3   61.14    2.64
  -6 -11   3    0.68    0.16
   6  11  -3    0.74    0.29
  -6  11   3    0.32    0.23
  -6  11   3    0.73    0.33
  -5 -11   3   14.60    0.63
   5  11  -3   13.54    0.77
  -5  11   3   13.04    0.76
  -5  11   3   13.74    0.82
  -4 -11   3   50.98    2.02
  -4  11   3   48.79    2.15
   4  11  -3   51.65    2.16
  -3 -11   3   27.90    1.15
   3  11  -3   27.17    1.25
  -3  11   3   28.12    1.25
   2  11  -3   31.97    1.48
  -2  11   3   36.52    1.49
  -1  11   3    1.66    0.23
   1  11  -3    1.94    0.23
   0  11   3    5.04    0.36
   0  11  -3    4.77    0.35
   0  11  -3    5.25    0.37
  -1 -11  -3   82.45    3.25
  -1  11  -3   77.18    3.25
  -1  11  -3   80.80    3.27
   1  11   3   81.29    3.28
  -2 -11  -3    9.91    0.52
   2  11   3    9.61    0.55
  -2  11  -3    9.48    0.52
  -2  11  -3    9.39    0.57
  -3 -11  -3  157.52    6.41
  -3  11  -3  162.50    6.50
   3  11   3  162.29    6.49
  -3  11  -3  169.44    6.45
  -4 -11  -3   55.51    2.27
   4  11   3   54.29    2.30
  -4  11  -3   54.36    2.37
  -4  11  -3   55.67    2.27
  -5 -11  -3   24.36    1.10
  -5  11  -3   24.09    1.09
   5  11   3   23.00    1.12
  -5  11  -3   23.89    1.21
  -6 -11  -3    7.60    0.50
  -6  11  -3    7.40    0.49
   6  11   3    8.09    0.54
  -6  11  -3    6.68    0.61
  -7 -11  -3   27.86    1.27
  -7  11  -3   25.26    1.24
  -7  11  -3   28.38    1.41
   7  11   3   26.59    1.30
  -8 -11  -3    4.03    0.44
  -8  11  -3    3.35    0.53
  -8  11  -3    4.13    0.43
   8  11   3    4.36    0.46
   9  11   3    0.71    0.34
  -9  11  -3    0.37    0.38
  10  11   3    0.04    0.36
 -10  11  -3    0.06    0.40
 -11  11  -3    2.40    0.58
 -12  11  -3    0.15    0.49
 -13  11  -3   -0.12    0.59
  13  12  -3    1.48    0.58
  12  12  -3    1.91    0.54
 -12  12   3    0.56    0.46
 -11  12   3    5.46    0.74
  11  12  -3    5.40    0.65
 -11  12   3    4.46    0.61
 -10  12   3    4.64    0.57
  10  12  -3    4.91    0.60
 -10  12   3    5.26    0.69
  -9  12   3    1.14    0.34
  -9  12   3    1.28    0.46
   9  12  -3    1.09    0.39
   8  12  -3    3.84    0.50
  -8  12   3    4.55    0.56
  -8  12   3    3.65    0.48
  -7  12   3  124.04    5.30
  -7  12   3  129.30    5.35
   7  12  -3  135.67    5.32
  -6 -12   3   41.23    1.62
  -6  12   3   36.02    1.79
   6  12  -3   38.50    1.76
  -6  12   3   37.21    1.74
  -5 -12   3   11.83    0.54
   5  12  -3   11.90    0.70
  -5  12   3   10.99    0.73
  -5  12   3   10.15    0.68
  -4 -12   3   21.80    0.90
   4  12  -3   20.13    1.03
  -4  12   3   21.47    1.03
  -3 -12   3    7.38    0.38
  -3  12   3    6.94    0.46
   3  12  -3    6.60    0.47
  -2  12   3    5.87    0.41
   2  12  -3    5.74    0.41
   1  12  -3   51.17    2.18
  -1  12   3   53.64    2.20
   0  12   3    2.87    0.30
   0  12  -3    2.78    0.28
   0  12  -3    3.24    0.30
  -1 -12  -3    4.77    0.39
  -1  12  -3    4.80    0.37
   1  12   3    4.26    0.38
  -1  12  -3    5.07    0.39
  -2 -12  -3    3.83    0.33
  -2  12  -3    3.24    0.35
   2  12   3    3.21    0.32
  -2  12  -3    3.05    0.30
  -3 -12  -3   84.20    3.34
  -3  12  -3   84.26    3.35
   3  12   3   81.57    3.39
  -3  12  -3   81.11    3.42
  -4 -12  -3   34.86    1.54
  -4  12  -3   35.83    1.66
  -4  12  -3   36.63    1.56
   4  12   3   37.49    1.60
  -5 -12  -3    6.35    0.45
  -5  12  -3    7.03    0.46
   5  12   3    7.46    0.50
  -5  12  -3    7.47    0.62
  -6 -12  -3    1.35    0.26
  -6  12  -3    1.25    0.36
   6  12   3    1.49    0.31
  -6  12  -3    0.96    0.24
  -7 -12  -3   21.61    1.06
   7  12   3   22.60    1.12
  -7  12  -3   20.67    1.05
  -7  12  -3   21.33    1.21
  -8 -12  -3   13.16    0.77
   8  12   3   13.94    0.81
  -8  12  -3   12.44    0.75
  -8  12  -3   10.64    0.88
  -9  12  -3    4.84    0.69
   9  12   3    5.26    0.54
  10  12   3    2.36    0.45
 -10  12  -3    2.54    0.59
 -11  12  -3   11.68    1.08
 -12  12  -3    8.25    0.98
 -13  12  -3    1.81    0.73
  13  13  -3    3.27    0.69
  12  13  -3   19.52    1.24
 -11  13   3   -0.06    0.38
  11  13  -3    0.69    0.49
 -11  13   3    0.98    0.50
  10  13  -3    0.90    0.41
 -10  13   3    0.51    0.38
 -10  13   3    0.33    0.44
  -9  13   3    2.54    0.44
  -9  13   3    3.55    0.58
   9  13  -3    2.81    0.48
  -8  13   3   35.49    1.79
   8  13  -3   38.21    1.77
  -8  13   3   35.26    1.74
   7  13  -3    6.94    0.61
  -7  13   3    6.83    0.67
  -7  13   3    8.30    0.64
  -6  13   3   48.65    2.22
   6  13  -3   53.65    2.26
  -6  13   3   50.08    2.29
  -5 -13   3   20.96    0.90
  -5  13   3   20.08    1.06
   5  13  -3   21.98    1.08
  -4 -13   3    0.31    0.12
  -4  13   3    0.65    0.23
   4  13  -3    0.10    0.21
  -3 -13   3    4.15    0.30
  -3  13   3    5.21    0.40
   3  13  -3    5.35    0.41
   2  13  -3   99.80    4.17
  -2  13   3  106.72    4.19
   1  13  -3    1.30    0.23
  -1  13   3    1.27    0.24
   0  13  -3   63.77    2.60
   0  13   3   61.70    2.61
  -1 -13  -3   14.38    0.73
   1  13   3   14.50    0.74
  -1  13  -3   13.24    0.71
  -1  13  -3   14.42    0.75
  -2 -13  -3   33.22    1.36
   2  13   3   30.10    1.39
  -2  13  -3   29.20    1.36
  -2  13  -3   31.41    1.42
  -3 -13  -3    4.73    0.36
  -3  13  -3    3.89    0.42
  -3  13  -3    4.06    0.35
   3  13   3    3.79    0.37
  -4 -13  -3   44.85    1.88
   4  13   3   42.08    1.92
  -4  13  -3   45.84    1.89
  -4  13  -3   45.25    2.00
  -5 -13  -3   19.66    0.95
   5  13   3   19.68    1.00
  -5  13  -3   19.58    1.09
  -5  13  -3   20.87    0.97
  -6 -13  -3   18.00    0.88
  -6  13  -3   17.10    1.02
   6  13   3   17.46    0.94
  -6  13  -3   16.71    0.88
  -7 -13  -3   60.36    2.52
  -7  13  -3   61.21    2.70
   7  13   3   59.62    2.59
  -7  13  -3   58.22    2.54
  -8  13  -3   15.02    0.86
   8  13   3   14.99    0.90
  -8  13  -3   15.50    1.07
   9  13   3    0.19    0.36
  -9  13  -3    0.10    0.44
 -10  13  -3    4.40    0.67
  10  13   3    4.08    0.58
 -11  13  -3    0.74    0.52
 -12  13  -3    1.36    0.65
 -13  13  -3    5.74    0.94
  13  14  -3    1.56    0.61
  12  14  -3    0.59    0.47
  11  14  -3    8.74    0.83
 -10  14   3   11.28    0.87
  10  14  -3   10.65    0.88
 -10  14   3   11.96    1.01
  -9  14   3    4.63    0.59
   9  14  -3    5.02    0.61
  -9  14   3    4.27    0.65
   8  14  -3    0.29    0.32
  -8  14   3    0.03    0.37
  -8  14   3    0.39    0.33
  -7  14   3    4.85    0.50
   7  14  -3    5.65    0.55
  -7  14   3    3.74    0.56
   6  14  -3    2.11    0.37
  -6  14   3    2.42    0.37
  -5 -14   3   34.35    1.43
  -5  14   3   35.13    1.59
   5  14  -3   34.01    1.59
  -4 -14   3    5.96    0.35
   4  14  -3    5.76    0.49
  -4  14   3    6.36    0.48
  -3 -14   3    1.42    0.20
   3  14  -3    1.29    0.25
  -3  14   3    0.90    0.25
   2  14  -3   14.20    0.76
  -2  14   3   14.85    0.77
   1  14  -3   13.26    0.70
  -1  14   3   12.96    0.71
   0  14  -3    0.30    0.18
   0  14   3    0.09    0.17
  -1 -14  -3    2.69    0.34
   1  14   3    2.61    0.31
  -1  14  -3    2.44    0.32
  -1  14  -3    2.75    0.30
  -2 -14  -3    8.93    0.54
  -2  14  -3    9.14    0.58
   2  14   3    8.35    0.54
  -2  14  -3    7.79    0.51
  -3 -14  -3   35.18    1.55
   3  14   3   35.86    1.60
  -3  14  -3   36.68    1.57
  -3  14  -3   34.96    1.63
  -4 -14  -3    0.45    0.19
  -4  14  -3    0.45    0.20
   4  14   3    0.55    0.23
  -4  14  -3    0.45    0.28
  -5 -14  -3    7.56    0.49
  -5  14  -3    7.91    0.51
  -5  14  -3    7.67    0.66
   5  14   3    7.24    0.54
  -6 -14  -3   26.62    1.25
  -6  14  -3   26.45    1.26
  -6  14  -3   27.81    1.42
   6  14   3   27.88    1.31
  -7 -14  -3   10.70    0.67
  -7  14  -3   10.06    0.67
  -7  14  -3    9.90    0.81
   7  14   3   11.77    0.73
   8  14   3    2.20    0.42
  -8  14  -3    1.44    0.32
  -8  14  -3    2.32    0.49
   9  14   3   12.35    0.87
  -9  14  -3   12.00    0.96
  10  14   3    0.22    0.37
 -10  14  -3    0.50    0.46
 -11  14  -3   19.81    1.43
 -12  14  -3    0.17    0.55
 -13  14  -3    1.52    0.72
  13  15  -3    5.66    0.77
  12  15  -3    5.08    0.73
  11  15  -3    5.81    0.71
 -10  15   3    4.85    0.63
  10  15  -3    5.14    0.64
  -9  15   3    2.84    0.47
   9  15  -3    3.01    0.51
   8  15  -3    0.08    0.33
  -8  15   3    0.47    0.31
   7  15  -3   -0.43    0.31
  -7  15   3    0.28    0.31
  -6  15   3   29.07    1.43
   6  15  -3   30.19    1.45
  -5 -15   3    0.89    0.17
   5  15  -3    1.04    0.31
  -5  15   3    0.74    0.29
  -4 -15   3   52.37    2.18
   4  15  -3   55.67    2.33
  -4  15   3   53.33    2.33
  -3 -15   3   19.30    0.90
  -3  15   3   20.74    1.01
   3  15  -3   19.63    0.99
  -2  15   3    0.16    0.19
   2  15  -3    0.23    0.20
   1  15  -3    0.87    0.22
  -1  15   3    0.52    0.21
   0  15   3    0.28    0.19
   0  15  -3    0.19    0.18
  -1 -15  -3   17.85    0.93
  -1  15  -3   18.88    0.95
   1  15   3   19.32    0.94
  -1  15  -3   18.35    0.91
  -2 -15  -3    6.25    0.46
   2  15   3    6.59    0.47
  -2  15  -3    5.63    0.43
  -2  15  -3    5.87    0.51
  -3 -15  -3   48.12    1.99
  -3  15  -3   46.93    2.08
   3  15   3   44.83    2.03
  -3  15  -3   47.32    2.01
  -4 -15  -3    3.55    0.35
   4  15   3    3.72    0.42
  -4  15  -3    3.98    0.38
  -4  15  -3    3.29    0.43
  -5 -15  -3    6.19    0.47
   5  15   3    6.34    0.51
  -5  15  -3    7.15    0.49
  -5  15  -3    5.56    0.58
  -6 -15  -3    6.04    0.49
  -6  15  -3    5.95    0.50
  -6  15  -3    6.27    0.64
   6  15   3    6.41    0.55
  -7 -15  -3   24.42    1.19
  -7  15  -3   24.60    1.38
   7  15   3   25.45    1.26
  -7  15  -3   24.27    1.21
  -8  15  -3   11.17    0.92
   8  15   3   12.49    0.82
  -8  15  -3   12.62    0.77
   9  15   3    0.56    0.39
  -9  15  -3    0.44    0.45
  10  15   3    2.29    0.50
 -10  15  -3    1.16    0.53
 -11  15  -3    1.18    0.58
 -12  15  -3   -0.06    0.57
 -13  15  -3    3.65    0.85
 -14  15  -3   -0.47    0.64
  13  16  -3    1.02    0.57
  12  16  -3    1.50    0.53
  11  16  -3   -0.02    0.43
  10  16  -3    0.29    0.42
 -10  16   3    0.25    0.39
   9  16  -3    0.17    0.38
  -9  16   3    0.32    0.33
  -8  16   3    0.23    0.30
   8  16  -3   -0.09    0.33
   7  16  -3    1.74    0.39
  -7  16   3    2.09    0.38
   6  16  -3    0.15    0.32
  -6  16   3    0.12    0.25
  -5 -16   3    0.11    0.14
   5  16  -3    0.19    0.26
  -5  16   3    0.13    0.23
  -4 -16   3   38.02    1.59
  -4  16   3   40.03    1.74
   4  16  -3   35.77    1.71
  -3 -16   3   15.69    0.78
  -3  16   3   16.61    0.87
   3  16  -3   15.53    0.86
   2  16  -3    1.21    0.26
  -2  16   3    1.63    0.29
  -1  16   3   24.91    1.15
   1  16  -3   22.00    1.12
   0  16   3    4.82    0.43
   0  16  -3    4.08    0.39
  -1 -16  -3    1.15    0.26
  -1  16  -3    1.09    0.24
  -1  16  -3    0.99    0.25
   1  16   3    1.36    0.29
  -2 -16  -3   15.03    0.81
   2  16   3   17.61    0.86
  -2  16  -3   15.48    0.82
  -2  16  -3   15.67    0.88
  -3 -16  -3    9.25    0.54
  -3  16  -3    9.03    0.58
   3  16   3    8.46    0.59
  -3  16  -3    7.91    0.62
  -4 -16  -3    5.72    0.44
   4  16   3    4.90    0.47
  -4  16  -3    5.76    0.46
  -4  16  -3    4.85    0.53
  -5 -16  -3    0.11    0.19
  -5  16  -3   -0.26    0.28
   5  16   3    0.22    0.28
  -5  16  -3   -0.06    0.21
  -6 -16  -3    3.53    0.38
  -6  16  -3    3.32    0.51
  -6  16  -3    3.48    0.39
   6  16   3    2.94    0.42
  -7 -16  -3    0.34    0.25
  -7  16  -3    0.22    0.38
   7  16   3    0.44    0.31
  -7  16  -3    0.33    0.26
  -8  16  -3    2.58    0.53
   8  16   3    2.38    0.47
   9  16   3    0.53    0.37
  -9  16  -3    0.42    0.47
 -10  16  -3   -0.55    0.45
  10  16   3    0.03    0.43
 -11  16  -3    0.47    0.60
 -12  16  -3    4.32    0.87
 -13  16  -3    4.90    0.89
 -14  16  -3   16.37    1.52
  13  17  -3    3.29    0.68
  12  17  -3    0.23    0.49
  11  17  -3    0.57    0.53
  10  17  -3   12.20    0.97
 -10  17   3   12.92    0.97
   9  17  -3    9.59    0.83
  -9  17   3    9.45    0.81
  -8  17   3    2.71    0.45
   8  17  -3    2.52    0.48
  -7  17   3    0.78    0.33
   7  17  -3    1.09    0.38
   6  17  -3   11.40    0.82
  -6  17   3   13.40    0.81
  -5  17   3   65.45    2.85
   5  17  -3   66.57    2.85
  -4 -17   3    0.41    0.17
  -4  17   3    0.49    0.25
   4  17  -3    0.32    0.26
  -3 -17   3   24.03    1.15
   3  17  -3   27.12    1.26
  -3  17   3   26.49    1.27
   2  17  -3    5.64    0.49
  -2  17   3    6.16    0.52
   1  17  -3   14.79    0.82
  -1  17   3   15.14    0.83
   0  17  -3    0.81    0.24
   0  17   3    0.70    0.24
  -1 -17  -3    0.39    0.26
  -1  17  -3    1.06    0.24
   1  17   3    1.27    0.27
  -2 -17  -3    9.39    0.62
   2  17   3    9.24    0.61
  -2  17  -3   10.12    0.67
  -2  17  -3    9.22    0.61
  -3 -17  -3    6.92    0.49
  -3  17  -3    6.87    0.53
  -3  17  -3    8.11    0.62
   3  17   3    7.55    0.55
  -4 -17  -3   46.53    2.04
   4  17   3   47.90    2.13
  -4  17  -3   47.36    2.18
  -4  17  -3   49.74    2.09
  -5 -17  -3    7.48    0.52
   5  17   3    7.32    0.58
  -5  17  -3    7.81    0.54
  -5  17  -3    6.71    0.67
  -6 -17  -3   37.08    1.63
  -6  17  -3   36.99    1.68
   6  17   3   35.00    1.72
  -6  17  -3   37.28    1.83
   7  17   3    0.55    0.37
  -7  17  -3    0.63    0.42
  -7  17  -3    0.63    0.27
   8  17   3    1.23    0.39
  -8  17  -3    1.14    0.53
   9  17   3   37.05    1.78
  -9  17  -3   34.54    1.92
 -10  17  -3   -0.18    0.55
  10  17   3   -0.60    0.41
 -11  17  -3    1.61    0.63
 -12  17  -3    3.57    0.84
 -13  17  -3    4.80    0.93
  13  18  -3   -0.15    0.54
  12  18  -3    0.21    0.51
  11  18  -3    6.82    0.80
  10  18  -3   -0.01    0.43
 -10  18   3    0.52    0.39
   9  18  -3    1.68    0.53
  -9  18   3    1.50    0.44
   8  18  -3    2.80    0.54
  -8  18   3    2.04    0.43
   7  18  -3    2.31    0.46
  -7  18   3    3.06    0.47
  -6  18   3    0.99    0.35
   6  18  -3    0.92    0.39
   5  18  -3   44.70    1.99
  -5  18   3   41.70    1.98
  -4 -18   3    5.13    0.39
  -4  18   3    6.11    0.55
   4  18  -3    5.78    0.53
  -3 -18   3    2.82    0.32
  -3  18   3    3.43    0.41
   3  18  -3    2.90    0.38
   2  18  -3   31.30    1.49
  -2  18   3   32.75    1.51
   1  18  -3    1.77    0.30
  -1  18   3    1.15    0.30
   0  18   3   16.98    0.93
   0  18  -3   18.31    0.93
  -1 -18  -3   19.51    1.03
  -1  18  -3   21.51    1.04
   1  18   3   19.87    1.03
  -2 -18  -3    6.06    0.52
   2  18   3    6.79    0.52
  -2  18  -3    6.10    0.55
  -2  18  -3    5.99    0.48
  -3 -18  -3    5.25    0.46
  -3  18  -3    5.29    0.47
  -3  18  -3    5.12    0.54
   3  18   3    5.14    0.49
  -4 -18  -3    6.45    0.50
  -4  18  -3    6.29    0.63
  -4  18  -3    6.67    0.51
   4  18   3    6.24    0.56
  -5 -18  -3   -0.15    0.20
   5  18   3    0.55    0.28
  -5  18  -3    0.03    0.32
  -5  18  -3   -0.13    0.22
  -6 -18  -3    0.11    0.23
  -6  18  -3    0.27    0.23
  -6  18  -3    0.11    0.37
   6  18   3    0.64    0.37
   7  18   3    0.30    0.31
  -7  18  -3    1.10    0.33
  -7  18  -3    0.70    0.45
  -8  18  -3    0.70    0.47
   8  18   3    0.95    0.40
   9  18   3    0.70    0.44
  -9  18  -3    0.50    0.50
 -10  18  -3   11.27    1.07
  10  18   3   10.94    0.93
 -11  18  -3    0.63    0.61
  11  18   3    1.75    0.54
 -12  18  -3    1.67    0.70
 -13  18  -3   11.31    1.25
  13  19  -3    0.23    0.57
  12  19  -3    0.32    0.60
  11  19  -3   -0.33    0.47
 -10  19   3   26.42    1.49
  10  19  -3   24.22    1.46
  -9  19   3    1.65    0.48
   9  19  -3    2.07    0.52
  -8  19   3   28.84    1.56
   8  19  -3   30.58    1.58
  -7  19   3    6.06    0.63
   7  19  -3    5.19    0.61
  -6  19   3   13.07    0.91
   6  19  -3   14.29    0.91
  -5  19   3    1.82    0.37
   5  19  -3    2.05    0.39
  -4 -19   3   59.09    2.51
  -4  19   3   61.80    2.68
   4  19  -3   62.45    2.66
  -3 -19   3    0.34    0.21
   3  19  -3    0.45    0.27
  -3  19   3    0.69    0.28
   2  19  -3    0.67    0.27
  -2  19   3    0.83    0.28
   1  19  -3    1.82    0.32
  -1  19   3    1.85    0.34
   0  19   3    0.97    0.27
   0  19  -3    1.12    0.27
  -1 -19  -3    7.14    0.60
   1  19   3    8.27    0.58
  -1  19  -3    7.73    0.55
  -2 -19  -3   10.53    0.66
  -2  19  -3   10.58    0.65
   2  19   3    9.78    0.66
  -3 -19  -3    3.41    0.40
  -3  19  -3    3.04    0.45
  -3  19  -3    2.95    0.38
   3  19   3    2.88    0.39
  -4 -19  -3   15.77    0.87
   4  19   3   16.99    0.95
  -4  19  -3   17.74    1.04
  -4  19  -3   15.91    0.91
  -5 -19  -3   38.56    1.69
   5  19   3   33.26    1.75
  -5  19  -3   37.43    1.86
  -5  19  -3   42.25    1.78
  -6 -19  -3   53.37    2.27
  -6  19  -3   50.76    2.46
  -6  19  -3   53.54    2.33
   6  19   3   51.87    2.38
  -7  19  -3   13.40    1.02
   7  19   3   13.05    0.89
  -7  19  -3   13.02    0.84
  -8  19  -3    5.96    0.78
   8  19   3    7.43    0.70
  -9  19  -3    7.59    0.91
   9  19   3    8.35    0.80
  10  19   3    9.95    0.91
 -10  19  -3   10.09    1.10
  11  19   3   12.31    1.05
 -11  19  -3   11.84    1.25
 -12  19  -3    2.98    0.82
 -13  19  -3   -1.02    0.62
  13  20  -3   -0.11    0.57
  12  20  -3    0.01    0.59
  11  20  -3    2.12    0.66
  10  20  -3    0.42    0.49
 -10  20   3    0.31    0.39
  -9  20   3    0.91    0.46
   9  20  -3    1.37    0.50
  -8  20   3    1.03    0.44
   8  20  -3    1.00    0.49
   7  20  -3    0.16    0.37
  -7  20   3    0.27    0.33
  -6  20   3   52.50    2.41
   6  20  -3   51.71    2.37
   5  20  -3   25.22    1.36
  -5  20   3   27.97    1.41
  -4 -20   3   36.14    1.63
  -4  20   3   39.07    1.80
   4  20  -3   38.42    1.78
  -3 -20   3    0.99    0.25
   3  20  -3    0.91    0.32
  -3  20   3    0.32    0.27
   2  20  -3    4.30    0.46
  -2  20   3    3.74    0.46
  -1  20   3    5.03    0.50
   1  20  -3    4.58    0.47
   0  20   3   18.44    1.01
   0  20  -3   18.85    0.99
  -1 -20  -3   23.55    1.25
   1  20   3   25.20    1.25
  -1  20  -3   26.54    1.24
  -2 -20  -3    0.06    0.26
  -2  20  -3    0.48    0.23
   2  20   3    0.61    0.27
  -3 -20  -3   58.32    2.40
   3  20   3   57.65    2.45
  -3  20  -3   56.88    2.52
  -3  20  -3   50.20    2.41
  -4 -20  -3   26.58    1.25
  -4  20  -3   23.40    1.26
   4  20   3   26.91    1.34
  -4  20  -3   26.24    1.40
  -5 -20  -3    9.91    0.64
   5  20   3    8.78    0.71
  -5  20  -3   10.44    0.68
  -5  20  -3    8.85    0.81
  -6 -20  -3    0.75    0.28
  -6  20  -3    0.48    0.29
   6  20   3   -0.01    0.36
  -6  20  -3    1.00    0.45
   7  20   3    5.08    0.60
  -7  20  -3    4.89    0.54
  -7  20  -3    5.02    0.70
   8  20   3    3.42    0.55
  -8  20  -3    4.45    0.71
   9  20   3   21.21    1.29
  -9  20  -3   19.00    1.38
  10  20   3    0.43    0.51
 -10  20  -3    0.78    0.61
 -11  20  -3    2.67    0.77
  11  20   3    3.46    0.68
 -12  20  -3   11.66    1.25
  13  21  -3   -0.28    0.56
  12  21  -3    6.91    0.92
  11  21  -3    7.79    0.92
  10  21  -3   29.23    1.62
 -10  21   3   26.71    1.61
   9  21  -3   17.62    1.20
  -9  21   3   18.82    1.23
  -8  21   3    0.14    0.40
   8  21  -3   -0.42    0.40
   7  21  -3   27.82    1.47
  -7  21   3   25.82    1.44
  -6  21   3    4.38    0.56
   6  21  -3    2.87    0.51
   5  21  -3    5.60    0.59
  -5  21   3    4.72    0.56
  -4 -21   3    3.51    0.37
   4  21  -3    4.85    0.53
  -4  21   3    3.59    0.49
  -3 -21   3    4.61    0.44
   3  21  -3    3.89    0.48
  -3  21   3    4.05    0.52
  -2  21   3   30.90    1.52
   2  21  -3   31.12    1.50
  -1  21   3   11.08    0.72
   1  21  -3    9.04    0.66
   0  21   3    6.48    0.58
   0  21  -3    6.07    0.54
  -1 -21  -3   31.52    1.56
   1  21   3   34.60    1.58
  -1  21  -3   33.48    1.55
  -2 -21  -3   28.57    1.44
   2  21   3   30.82    1.48
  -2  21  -3   31.48    1.46
  -3 -21  -3   35.19    1.62
   3  21   3   38.18    1.68
  -3  21  -3   32.09    1.63
  -4 -21  -3   18.87    0.97
  -4  21  -3   17.35    0.99
   4  21   3   17.18    1.02
  -4  21  -3   18.39    1.12
  -5 -21  -3   25.75    1.25
  -5  21  -3   26.45    1.33
   5  21   3   25.50    1.35
  -5  21  -3   25.18    1.43
  -6  21  -3    0.40    0.43
  -6  21  -3    0.64    0.34
   6  21   3    0.66    0.37
   7  21   3   28.60    1.53
  -7  21  -3   28.91    1.45
  -7  21  -3   27.63    1.62
  -8  21  -3   15.31    1.19
   8  21   3   14.95    1.04
   9  21   3    2.94    0.57
  -9  21  -3    2.04    0.64
 -10  21  -3    0.46    0.60
  10  21   3    1.80    0.59
  11  21   3    0.15    0.55
 -11  21  -3    0.09    0.60
 -12  21  -3    1.19    0.79
  13  22  -3    1.06    0.66
  12  22  -3    0.32    0.66
  11  22  -3    7.99    0.94
 -10  22   3    2.55    0.62
  10  22  -3    2.76    0.68
  -9  22   3    7.35    0.80
   9  22  -3    6.24    0.77
   8  22  -3    4.17    0.63
  -8  22   3    3.24    0.60
  -7  22   3    5.20    0.66
   7  22  -3    3.97    0.60
  -6  22   3   16.74    1.05
   6  22  -3   15.41    1.03
   5  22  -3    0.70    0.38
  -5  22   3    0.35    0.33
  -4  22   3   65.23    2.91
   4  22  -3   65.29    2.87
  -3 -22   3    7.87    0.58
  -3  22   3    7.95    0.68
   3  22  -3    6.72    0.63
   2  22  -3    0.48    0.29
  -2  22   3    0.18    0.29
   1  22  -3   16.97    0.98
  -1  22   3   19.02    1.04
   0  22   3   30.28    1.52
   0  22  -3   32.29    1.50
  -1 -22  -3   26.39    1.33
   1  22   3   25.69    1.30
  -1  22  -3   25.42    1.28
  -2 -22  -3    0.44    0.28
   2  22   3    0.85    0.31
  -2  22  -3    0.77    0.29
  -3 -22  -3    0.21    0.27
   3  22   3    0.21    0.29
  -3  22  -3    0.71    0.27
  -4 -22  -3    0.27    0.27
  -4  22  -3    0.07    0.27
   4  22   3    0.41    0.32
  -4  22  -3    0.20    0.35
  -5 -22  -3    3.11    0.38
   5  22   3    2.38    0.45
  -5  22  -3    3.14    0.56
  -5  22  -3    2.82    0.45
   6  22   3    0.39    0.38
  -6  22  -3    0.19    0.42
  -6  22  -3    0.50    0.29
  -7  22  -3    2.87    0.46
  -7  22  -3    4.05    0.68
   7  22   3    3.77    0.60
  -8  22  -3    2.57    0.66
   8  22   3    2.35    0.52
  -9  22  -3    2.15    0.66
   9  22   3    1.37    0.53
 -10  22  -3    9.24    1.06
  10  22   3    8.21    0.87
 -11  22  -3   14.39    1.38
  11  22   3   14.19    1.13
 -12  22  -3    0.21    0.74
  12  23  -3    2.96    0.76
  11  23  -3    8.48    0.98
  10  23  -3    1.68    0.66
  -9  23   3   40.40    2.09
   9  23  -3   39.33    2.05
   8  23  -3    2.81    0.57
  -8  23   3    2.59    0.54
   7  23  -3    0.75    0.46
  -7  23   3    1.24    0.43
   6  23  -3    3.42    0.55
  -6  23   3    2.78    0.51
   5  23  -3    0.29    0.37
  -5  23   3   -0.24    0.31
  -4  23   3    6.47    0.67
   4  23  -3    6.25    0.64
  -3 -23   3    6.71    0.53
  -3  23   3    6.04    0.63
   3  23  -3    6.21    0.62
  -2  23   3    7.19    0.66
   2  23  -3    7.33    0.64
   1  23  -3    6.91    0.61
  -1  23   3    7.08    0.64
   0  23   3   33.93    1.66
   0  23  -3   35.50    1.64
  -1 -23  -3    3.87    0.50
  -1  23  -3    5.41    0.51
   1  23   3    4.98    0.52
  -2 -23  -3    0.21    0.30
  -2  23  -3    0.28    0.28
   2  23   3    0.26    0.29
  -3 -23  -3  102.89    4.26
  -3  23  -3   97.03    4.29
   3  23   3  109.59    4.34
  -4 -23  -3    0.97    0.33
  -4  23  -3    0.79    0.33
   4  23   3    1.07    0.37
   5  23   3   40.55    1.92
  -5  23  -3   39.39    2.00
  -5  23  -3   39.13    1.88
   6  23   3   12.03    0.91
  -6  23  -3   13.74    0.91
  -6  23  -3   12.92    1.03
   7  23   3    2.11    0.51
  -7  23  -3    1.28    0.41
  -7  23  -3    1.22    0.54
  -8  23  -3    2.74    0.67
   8  23   3    3.13    0.62
   9  23   3    3.60    0.62
  -9  23  -3    3.42    0.75
  10  23   3    2.55    0.60
 -10  23  -3    1.72    0.69
 -11  23  -3    0.63    0.64
  11  23   3    0.25    0.60
  12  24  -3    0.43    0.66
  11  24  -3    1.98    0.70
  10  24  -3    0.19    0.61
   9  24  -3    1.50    0.58
  -9  24   3    2.22    0.60
   8  24  -3    8.56    0.88
  -8  24   3    9.05    0.92
  -7  24   3    1.52    0.52
   7  24  -3    1.96    0.54
  -6  24   3    6.12    0.70
   6  24  -3    4.87    0.64
  -5  24   3    8.35    0.80
   5  24  -3    9.06    0.79
   4  24  -3   18.22    1.08
  -4  24   3   16.09    1.06
  -3 -24   3    8.80    0.64
   3  24  -3    9.31    0.74
  -3  24   3    8.05    0.75
  -2  24   3    4.55    0.56
   2  24  -3    3.72    0.50
  -1  24   3    4.90    0.54
   1  24  -3    2.94    0.44
   0  24  -3   20.55    1.09
   0  24   3   19.13    1.10
  -1 -24  -3    1.09    0.39
  -1  24  -3    1.14    0.32
   1  24   3    1.14    0.35
  -2 -24  -3   45.34    2.19
   2  24   3   50.42    2.23
  -2  24  -3   50.85    2.22
  -3 -24  -3   10.41    0.73
   3  24   3   12.88    0.83
  -3  24  -3   11.02    0.80
  -4 -24  -3    1.42    0.36
  -4  24  -3    0.92    0.32
   4  24   3    1.45    0.41
  -5 -24  -3   19.75    1.06
   5  24   3   20.80    1.16
  -5  24  -3   16.69    1.10
  -6  24  -3   -0.09    0.43
  -6  24  -3   -0.26    0.33
   6  24   3    0.46    0.42
   7  24   3   12.29    0.96
  -7  24  -3   11.75    1.07
  -7  24  -3   12.16    0.93
  -8  24  -3    2.88    0.74
   8  24   3    4.05    0.65
  -9  24  -3    5.96    0.86
   9  24   3    5.40    0.79
  10  24   3    0.19    0.58
 -10  24  -3    0.38    0.68
  11  24   3    1.31    0.68
  12  25  -3   -1.05    0.56
  11  25  -3    2.40    0.77
  10  25  -3    4.50    0.75
   9  25  -3   18.35    1.38
  -9  25   3   19.37    1.35
   8  25  -3    0.18    0.50
  -8  25   3    0.76    0.47
   7  25  -3   36.24    1.89
  -7  25   3   35.35    1.93
   6  25  -3    9.43    0.88
  -6  25   3    7.15    0.80
  -5  25   3    7.36    0.77
   5  25  -3    7.48    0.74
   4  25  -3    0.08    0.37
  -4  25   3    0.25    0.34
  -3 -25   3    0.58    0.30
   3  25  -3    0.50    0.36
  -3  25   3    0.61    0.36
   2  25  -3    0.77    0.34
  -2  25   3    0.42    0.33
  -1  25   3    1.64    0.38
   1  25  -3    1.16    0.35
   0  25  -3    0.29    0.29
   0  25   3    0.61    0.33
  -1 -25  -3    4.82    0.59
  -1  25  -3    6.00    0.56
   1  25   3    5.37    0.57
  -2 -25  -3   -0.37    0.26
   2  25   3    0.35    0.30
  -2  25  -3    0.65    0.32
  -3 -25  -3    8.50    0.69
  -3  25  -3    8.72    0.69
   3  25   3    8.83    0.74
  -4 -25  -3    6.59    0.60
  -4  25  -3    5.49    0.59
   4  25   3    5.30    0.61
  -5  25  -3   51.22    2.54
   5  25   3   60.96    2.59
   6  25   3    0.82    0.44
  -6  25  -3    0.42    0.38
   7  25   3   51.69    2.46
   8  25   3    1.23    0.52
   9  25   3    0.29    0.51
  10  25   3    0.38    0.54
  11  25   3    2.82    0.69
  11  26  -3   -0.04    0.68
  10  26  -3    0.29    0.65
   9  26  -3    1.46    0.66
  -9  26   3    0.46    0.51
  -8  26   3    0.26    0.50
   8  26  -3    0.57    0.53
   7  26  -3    0.22    0.49
  -7  26   3    1.05    0.53
   6  26  -3   15.19    1.13
  -6  26   3   12.08    1.01
  -5  26   3    0.65    0.41
   5  26  -3    0.48    0.42
  -4  26   3   16.88    1.13
   4  26  -3   18.37    1.14
  -3 -26   3   11.87    0.77
   3  26  -3   12.17    0.87
  -3  26   3   10.16    0.85
  -2  26   3    0.27    0.34
   2  26  -3    0.36    0.34
   1  26  -3    0.74    0.33
  -1  26   3    0.74    0.34
   0 -26  -3    0.41    0.37
   0  26   3    0.36    0.33
   0  26  -3    0.02    0.28
  -1 -26  -3    1.21    0.40
   1  26   3    1.13    0.37
  -1  26  -3    1.22    0.35
  -2 -26  -3   14.57    0.98
  -2  26  -3   18.00    1.01
   2  26   3   15.48    0.99
  -3 -26  -3    1.14    0.37
  -3  26  -3    1.72    0.41
   3  26   3    1.56    0.41
  -4 -26  -3    7.54    0.67
  -4  26  -3    5.56    0.62
   4  26   3    7.73    0.71
  -5  26  -3   -0.13    0.33
   5  26   3    0.60    0.45
   6  26   3   10.99    0.93
  -6  26  -3   10.86    0.85
   7  26   3    0.02    0.45
   8  26   3   18.73    1.32
   9  26   3    3.28    0.72
  10  26   3    0.53    0.63
  11  26   3    4.25    0.85
  11  27  -3    0.76    0.70
  10  27  -3   -0.08    0.66
  -9  27   3    1.91    0.64
   9  27  -3    1.93    0.65
  -8  27   3    5.70    0.85
   8  27  -3    4.89    0.77
   7  27  -3   10.20    0.98
  -7  27   3   10.34    1.03
   6  27  -3    0.02    0.50
  -6  27   3   -0.37    0.44
  -5  27   3   11.77    1.05
   5  27  -3   12.20    1.00
   4  27  -3    0.69    0.40
  -4  27   3   -0.19    0.33
   3  27  -3   -0.18    0.33
  -3  27   3    0.20    0.36
  -2 -27   3   12.09    0.81
   2  27  -3   10.35    0.81
  -2  27   3   10.61    0.85
   1  27  -3    5.83    0.62
  -1  27   3    7.10    0.68
   0 -27  -3    1.17    0.44
   0  27  -3    1.46    0.37
   0  27   3    1.54    0.40
  -1 -27  -3    2.97    0.50
   1  27   3    2.35    0.45
  -1  27  -3    2.58    0.44
  -2 -27  -3    4.25    0.55
   2  27   3    5.29    0.59
  -2  27  -3    5.25    0.58
  -3 -27  -3   12.44    0.88
  -3  27  -3   15.95    0.95
   3  27   3   14.48    0.95
  -4 -27  -3    1.00    0.38
   4  27   3    1.31    0.44
  -4  27  -3    1.40    0.42
   5  27   3    8.90    0.80
  -5  27  -3    5.52    0.69
   6  27   3   31.53    1.62
  -6  27  -3   27.20    1.59
   7  27   3    6.29    0.76
   8  27   3   -0.15    0.48
   9  27   3    1.89    0.61
  10  27   3    1.23    0.60
  11  27   3    0.37    0.58
  10  28  -3   -1.09    0.63
   9  28  -3    2.39    0.69
  -9  28   3    2.36    0.73
   8  28  -3   10.03    1.01
  -8  28   3   10.76    1.07
   7  28  -3    8.99    0.93
  -7  28   3    7.60    0.91
  -6  28   3    7.24    0.85
   6  28  -3    7.33    0.84
   5  28  -3    5.18    0.70
  -5  28   3    4.17    0.65
   4  28  -3    1.33    0.48
  -4  28   3    1.06    0.44
  -3  28   3    4.14    0.63
   3  28  -3    4.37    0.59
  -2 -28   3    0.85    0.37
   2  28  -3    0.42    0.36
  -2  28   3    0.05    0.33
   1  28  -3    3.66    0.51
  -1  28   3    3.68    0.54
   0 -28  -3    0.52    0.40
   0  28   3    0.12    0.37
   0  28  -3   -0.04    0.34
  -1 -28  -3    0.13    0.38
   1  28   3    0.04    0.33
  -1  28  -3   -0.02    0.30
  -2 -28  -3   12.69    0.94
  -2  28  -3   14.78    0.92
   2  28   3   12.75    0.93
  -3 -28  -3    2.49    0.47
   3  28   3    2.80    0.50
  -3  28  -3    3.62    0.51
  -4 -28  -3    3.30    0.53
   4  28   3    6.13    0.68
  -4  28  -3    4.60    0.58
  -5  28  -3    3.31    0.56
   5  28   3    6.14    0.69
  -6  28  -3    6.76    0.76
   6  28   3    8.47    0.83
   7  28   3    0.06    0.46
   8  28   3    0.39    0.57
   9  28   3    3.09    0.67
  10  28   3    7.59    0.94
  11  28   3    2.36    0.81
  10  29  -3    4.43    0.85
   9  29  -3    5.11    0.84
  -9  29   3    3.60    0.77
  -8  29   3    0.87    0.55
   8  29  -3    1.13    0.62
  -7  29   3    1.56    0.56
   7  29  -3    2.22    0.64
  -6  29   3    6.86    0.90
   6  29  -3    6.68    0.84
   5  29  -3    0.81    0.50
  -5  29   3    1.55    0.51
  -4  29   3    4.43    0.65
   4  29  -3    4.31    0.64
   3  29  -3   -0.60    0.34
  -3  29   3    0.86    0.42
  -2 -29   3   12.05    0.88
   2  29  -3   12.73    0.91
  -2  29   3   11.35    0.91
  -1  29   3    3.25    0.53
   1  29  -3    3.03    0.50
   0 -29  -3    1.09    0.50
   0  29   3    0.88    0.39
   0  29  -3    0.55    0.35
  -1 -29  -3    6.67    0.72
  -1  29  -3    6.86    0.67
   1  29   3    7.30    0.71
  -2 -29  -3    1.79    0.49
   2  29   3    2.70    0.49
  -2  29  -3    2.90    0.47
  -3 -29  -3   45.64    2.16
   3  29   3   46.84    2.21
  -3  29  -3   44.77    2.17
  -4  29  -3    1.79    0.46
   4  29   3    1.10    0.45
  -5  29  -3    2.46    0.54
   5  29   3    5.83    0.69
   6  29   3    2.14    0.57
  -6  29  -3    0.85    0.45
   7  29   3    7.69    0.86
   8  29   3    2.05    0.62
   9  29   3   -0.57    0.51
  10  29   3   -0.29    0.57
  10  30  -3    1.74    0.74
   9  30  -3    8.89    1.04
   8  30  -3    6.60    0.95
  -8  30   3    6.03    0.92
   7  30  -3    1.26    0.62
  -7  30   3    1.27    0.57
  -6  30   3   11.71    1.12
   6  30  -3   11.87    1.08
  -5  30   3    0.80    0.48
   5  30  -3    1.86    0.58
   4  30  -3   -0.23    0.39
  -4  30   3    0.22    0.41
  -3  30   3    0.56    0.41
   3  30  -3    0.13    0.41
  -2 -30   3    0.64    0.39
   2  30  -3    0.51    0.40
  -2  30   3    0.79    0.42
   1  30  -3    2.21    0.48
  -1  30   3    2.20    0.50
   0 -30  -3    0.92    0.48
   0  30  -3    2.05    0.45
   0  30   3    1.92    0.47
  -1 -30  -3   44.85    2.10
  -1  30  -3   39.78    2.01
   1  30   3   42.25    2.08
  -2 -30  -3    3.78    0.55
  -2  30  -3    4.24    0.56
   2  30   3    3.64    0.55
  -3 -30  -3    0.26    0.38
  -3  30  -3    0.64    0.35
   3  30   3    0.36    0.45
  -4  30  -3    2.19    0.47
   4  30   3    2.42    0.53
   5  30   3    4.61    0.71
  -5  30  -3    4.55    0.67
  -6  30  -3    1.53    0.51
   6  30   3    2.83    0.60
   7  30   3    4.19    0.77
   8  30   3    4.47    0.75
   9  30   3    2.17    0.74
  10  30   3    1.23    0.73
   9  31  -3    0.27    0.64
  -8  31   3    4.55    0.81
   8  31  -3    5.41    0.87
  -7  31   3    3.78    0.79
   7  31  -3    3.34    0.74
   6  31  -3   12.40    1.09
  -6  31   3   10.42    1.07
   5  31  -3   -0.07    0.53
  -5  31   3   -0.16    0.41
  -4  31   3    1.56    0.56
   4  31  -3    2.04    0.56
  -3  31   3   16.23    1.14
   3  31  -3   15.55    1.09
   2  31  -3    0.49    0.41
  -2  31   3    0.34    0.41
   1  31  -3    0.33    0.38
  -1  31   3    0.17    0.38
   0 -31  -3    2.87    0.59
   0  31   3    1.93    0.49
   0  31  -3    2.32    0.47
  -1 -31  -3    6.67    0.76
   1  31   3    6.53    0.72
  -1  31  -3    6.84    0.69
  -2 -31  -3   58.26    2.65
  -2  31  -3   57.26    2.66
   2  31   3   57.49    2.66
  -3 -31  -3    0.41    0.40
  -3  31  -3   -0.10    0.38
   3  31   3    0.41    0.42
  -4  31  -3   17.15    1.14
   4  31   3   14.68    1.10
   5  31   3    0.59    0.47
  -5  31  -3    0.45    0.42
  -6  31  -3   -0.77    0.36
   6  31   3   -0.25    0.48
   7  31   3    2.78    0.64
   8  31   3    2.09    0.71
   9  31   3    0.48    0.60
   8  32  -3   10.14    1.09
  -8  32   3    6.60    1.01
  -7  32   3   10.77    1.16
   7  32  -3   16.50    1.30
  -6  32   3   -1.12    0.38
   6  32  -3    0.38    0.54
   5  32  -3   25.15    1.50
  -5  32   3   21.20    1.51
  -4  32   3    1.18    0.49
   4  32  -3    0.37    0.47
  -3  32   3    1.73    0.56
   3  32  -3    1.87    0.54
   2  32  -3    0.29    0.42
  -2  32   3    0.93    0.45
   1 -32  -3    1.72    0.56
   1  32  -3    1.78    0.48
  -1  32   3    1.56    0.53
   0 -32  -3    8.41    0.85
   0  32  -3    8.36    0.79
   0  32   3    8.66    0.83
  -1 -32  -3   16.56    1.12
  -1  32  -3   16.40    1.12
   1  32   3   16.67    1.11
  -2 -32  -3    9.24    0.84
  -2  32  -3    9.23    0.82
   2  32   3    8.17    0.81
  -3  32  -3    6.98    0.75
   3  32   3    6.61    0.75
  -4  32  -3    2.63    0.52
   4  32   3    1.87    0.55
  -5  32  -3    0.53    0.41
   5  32   3    0.61    0.50
   6  32   3    1.69    0.59
   7  32   3   23.34    1.51
   8  32   3    2.43    0.69
   9  32   3    1.69    0.72
  -8  33   3    3.54    0.79
   8  33  -3    7.44    0.97
   7  33  -3    4.16    0.80
  -7  33   3    3.39    0.76
   6  33  -3   38.27    1.94
  -6  33   3   26.80    1.83
   5  33  -3    2.21    0.62
  -5  33   3    2.25    0.64
  -4  33   3    4.66    0.72
   4  33  -3    4.34    0.71
  -3  33   3    0.27    0.46
   3  33  -3    1.16    0.51
   2  33  -3    1.81    0.51
  -2  33   3    2.09    0.53
   1 -33  -3    0.24    0.57
  -1 -33   3    0.64    0.49
  -1  33   3    0.42    0.43
   1  33  -3    0.00    0.39
   0 -33  -3    0.23    0.48
   0  33  -3    0.38    0.40
   0  33   3    0.53    0.44
  -1 -33  -3    0.91    0.48
   1  33   3    1.12    0.48
  -1  33  -3    0.52    0.39
  -2 -33  -3   29.25    1.56
   2  33   3   28.11    1.58
  -2  33  -3   27.86    1.55
  -3  33  -3   15.23    1.12
   3  33   3   16.18    1.14
   4  33   3    4.11    0.67
  -4  33  -3    3.63    0.60
  -5  33  -3    0.97    0.50
   5  33   3    0.82    0.53
   6  33   3   17.53    1.33
   7  33   3    0.17    0.64
   8  33   3    0.56    0.59
  -8  34   3    5.12    0.89
  -7  34   3   -0.43    0.48
   7  34  -3    0.21    0.60
   6  34  -3   22.94    1.59
  -6  34   3   19.92    1.54
   5  34  -3   16.00    1.24
  -5  34   3   15.65    1.25
  -4  34   3    1.86    0.59
   4  34  -3    0.71    0.55
  -3  34   3    1.40    0.52
   3  34  -3    0.47    0.49
  -2  34   3    9.68    0.94
   2  34  -3    9.96    0.94
   1 -34  -3    2.85    0.65
   1  34  -3    2.10    0.53
  -1  34   3    2.31    0.57
   0 -34  -3    3.49    0.67
   0  34   3    5.70    0.76
   0  34  -3    4.21    0.66
  -1 -34  -3    2.30    0.62
  -1  34  -3    1.34    0.46
   1  34   3    2.28    0.55
  -2 -34  -3    4.62    0.68
  -2  34  -3    3.58    0.62
   2  34   3    4.50    0.68
  -3  34  -3    5.15    0.67
   3  34   3    6.30    0.76
  -4  34  -3    2.01    0.55
   4  34   3    1.52    0.55
   5  34   3   10.97    1.02
  -5  34  -3    9.46    0.94
   6  34   3    0.86    0.57
   7  34   3    6.77    0.90
  -8  35   3   -0.87    0.49
   7  35  -3   14.48    1.31
  -7  35   3   12.60    1.29
   6  35  -3   13.34    1.22
  -6  35   3   12.61    1.28
   5  35  -3    2.20    0.66
  -5  35   3    2.72    0.71
  -4  35   3    4.61    0.78
   4  35  -3    3.40    0.69
  -3  35   3    3.79    0.68
   3  35  -3    2.04    0.59
  -2  35   3    0.83    0.50
   2  35  -3    0.87    0.50
   1 -35  -3    1.35    0.58
   1  35  -3    1.24    0.48
  -1  35   3    1.84    0.56
   0 -35  -3    0.88    0.58
   0  35   3   -0.15    0.44
   0  35  -3    0.76    0.45
  -1 -35  -3    5.88    0.76
   1  35   3    6.05    0.76
  -1  35  -3    7.06    0.76
  -2 -35  -3    8.18    0.88
   2  35   3    7.25    0.82
  -2  35  -3    6.87    0.77
  -3  35  -3    3.34    0.59
   3  35   3    3.49    0.66
   4  35   3    5.20    0.75
  -4  35  -3    4.54    0.71
  -5  35  -3    0.51    0.43
   5  35   3    0.06    0.53
   6  35   3   13.89    1.21
   7  35   3    0.57    0.61
  -7  36   3   -0.34    0.60
   6  36  -3    3.58    0.75
  -6  36   3    2.69    0.70
  -5  36   3    1.35    0.61
   5  36  -3    1.02    0.65
  -4  36   3   -0.38    0.44
   4  36  -3    0.89    0.57
   3  36  -3    5.70    0.79
  -3  36   3    8.09    0.91
   2 -36  -3    1.58    0.66
   2  36  -3    0.25    0.49
  -2  36   3    0.45    0.49
   1 -36  -3    3.77    0.75
   1  36  -3    2.63    0.58
  -1  36   3    2.26    0.60
   0 -36  -3    4.19    0.73
   0  36   3    3.97    0.69
   0  36  -3    4.11    0.64
  -1 -36  -3    4.69    0.75
   1  36   3    4.55    0.72
  -1  36  -3    6.09    0.74
   2  36   3    6.39    0.80
  -2  36  -3    7.32    0.79
   3  36   3    1.51    0.58
  -3  36  -3    0.77    0.47
  -4  36  -3    1.61    0.56
   4  36   3    1.68    0.58
   5  36   3    0.62    0.57
  -5  36  -3    0.48    0.51
   6  36   3    0.34    0.58
  -6  37   3    0.03    0.61
   5  37  -3    8.69    1.02
  -5  37   3    9.21    1.11
  -4  37   3    0.33    0.53
   4  37  -3   -0.25    0.55
   3  37  -3    1.27    0.64
  -3  37   3    1.92    0.60
   2 -37  -3    1.36    0.67
   2  37  -3    1.35    0.56
  -2  37   3    1.65    0.58
   1 -37  -3   -0.01    0.63
  -1  37   3    1.10    0.54
   1  37  -3    1.84    0.57
   0 -37  -3    0.91    0.63
   0  37   3    0.15    0.48
   0  37  -3   -0.33    0.42
  -1 -37  -3    1.10    0.61
  -1  37  -3    1.08    0.55
   1  37   3    1.20    0.54
   2  37   3    6.07    0.79
  -2  37  -3    5.04    0.74
  -3  37  -3   12.23    1.08
   3  37   3   13.30    1.14
  -4  37  -3   16.08    1.24
   4  37   3   15.21    1.23
  -5  37  -3    0.65    0.54
   5  37   3    0.77    0.66
  -5  38   3   10.40    1.11
   4  38  -3    0.73    0.63
  -4  38   3    1.43    0.62
  -3  38   3    3.80    0.72
   3  38  -3    3.17    0.68
   2 -38  -3    3.10    0.76
  -2  38   3    4.73    0.75
   2  38  -3    2.67    0.66
   1 -38  -3    5.35    0.82
  -1  38   3    5.36    0.78
   1  38  -3    5.23    0.76
   0 -38  -3    1.46    0.62
   0  38  -3    1.55    0.54
   0  38   3    2.73    0.65
  -1 -38  -3    1.25    0.62
  -1  38  -3    1.15    0.52
   1  38   3    0.69    0.54
  -2  38  -3    8.13    0.88
   2  38   3    7.88    0.90
   3  38   3    0.33    0.53
  -3  38  -3    1.00    0.53
   4  38   3    2.16    0.67
  -4  38  -3    2.12    0.62
   3 -39  -3    0.84    0.80
  -3  39   3    0.89    0.55
   2 -39  -3    0.43    0.62
   2  39  -3    0.46    0.54
  -2  39   3    0.10    0.50
   1 -39  -3    0.10    0.58
  -1  39   3    1.08    0.56
   1  39  -3   -0.20    0.48
   0 -39  -3    9.35    1.00
   0  39   3   10.01    0.99
   0  39  -3    6.87    0.85
   1  39   3    3.66    0.71
  -1  39  -3    2.43    0.61
  -2  39  -3    1.52    0.58
   2  39   3    1.56    0.69
  -3  39  -3    6.81    0.84
  -4  39  -3    4.37    0.77
   2 -40  -3    1.31    0.77
   1 -40  -3    7.15    0.98
   0 -40  -3    2.09    0.74
   0  40  -3    3.27    0.72
  -1  40  -3   -0.98    0.49
  -2  40  -3    0.91    0.52
  -3  40  -3    0.27    0.49
  12   0  -4   -0.01    0.46
  11   0  -4   -0.03    0.41
  10   0  -4    5.77    0.64
   9   0  -4    0.07    0.33
  -9   0   4    0.26    0.25
   8   0  -4   42.65    2.06
  -8   0   4   47.47    1.96
   7   0  -4   -0.18    0.24
  -7   0   4    0.07    0.18
   6   0  -4   41.13    1.84
  -6   0   4   40.74    1.72
  -5   0   4    0.14    0.13
  -4   0   4  190.28    7.53
  -4   0   4  195.77    7.65
  -3   0   4   -0.14    0.12
  -2   0   4    7.81    0.42
   1   0  -4   -0.01    0.05
  -1   0   4    0.05    0.07
   0   0  -4   18.34    0.76
   0   0   4   18.16    0.75
  -1   0  -4    0.04    0.09
   1   0   4    0.04    0.03
  -2   0  -4    0.44    0.14
   2   0   4    0.47    0.06
  -3   0  -4    0.05    0.14
   3   0   4    0.13    0.07
  -4   0  -4  123.75    4.98
   4   0   4  125.85    4.93
   5   0   4    0.02    0.12
  -5   0  -4    0.11    0.21
  -6   0  -4   16.52    0.86
   6   0   4   15.70    0.77
  -7   0  -4    0.06    0.25
   7   0   4    0.17    0.17
  -8   0  -4   28.23    1.43
   8   0   4   30.59    1.37
   9   0   4   -0.02    0.25
  -9   0  -4   -0.08    0.30
 -10   0  -4    3.30    0.50
 -11   0  -4   -0.07    0.38
  12  -1  -4    1.50    0.54
  12   1  -4    0.73    0.50
  11  -1  -4    2.79    0.52
  11   1  -4    3.07    0.57
  10  -1  -4    7.57    0.74
  10   1  -4    6.83    0.70
   9  -1  -4  100.12    4.74
  -9   1   4  115.39    4.65
   9   1  -4  128.09    4.82
  -8  -1   4    7.23    0.51
   8  -1  -4    6.84    0.63
   8   1  -4    6.59    0.62
  -8   1   4    6.61    0.51
   7  -1  -4    7.39    0.63
  -7  -1   4    7.35    0.46
   7   1  -4    6.55    0.57
  -7   1   4    6.94    0.48
  -6  -1   4    9.01    0.49
   6   1  -4    7.15    0.57
  -6   1   4    8.66    0.50
  -5  -1   4   11.71    0.61
  -5   1   4   13.67    0.66
   5   1  -4   14.33    0.75
  -5   1   4   13.59    0.72
  -4  -1   4    4.96    0.27
  -4   1   4    4.50    0.35
  -4   1   4    4.32    0.31
   4   1  -4    3.44    0.36
  -3   1   4    4.73    0.33
   2   1  -4   34.67    1.30
  -2   1   4   30.07    1.37
   1  -1  -4   14.72    0.64
   1   1  -4   15.79    0.63
  -1   1   4   15.46    0.67
   0  -1  -4    5.58    0.28
   0   1  -4    5.43    0.28
   0   1   4    5.63    0.26
  -1  -1  -4   45.11    1.73
  -1   1  -4   41.18    1.72
   1   1   4   41.61    1.67
  -2  -1  -4   12.47    0.58
   2   1   4   11.91    0.51
  -2   1  -4   12.25    0.59
   3  -1   4  117.65    4.44
  -3  -1  -4  108.66    4.49
   3   1   4  114.18    4.44
  -3   1  -4  111.21    4.50
  -4  -1  -4    9.76    0.56
   4  -1   4    9.78    0.48
  -4   1  -4   10.02    0.57
   4   1   4   10.98    0.49
  -5  -1  -4  172.77    7.22
   5  -1   4  199.79    7.20
  -5   1  -4  173.43    7.23
   6  -1   4    9.11    0.52
  -6  -1  -4    9.83    0.63
   6   1   4    9.56    0.54
  -6   1  -4   10.26    0.63
  -7  -1  -4   22.03    1.15
   7  -1   4   23.44    1.07
  -7   1  -4   22.81    1.16
   7   1   4   22.81    1.07
  -8  -1  -4    0.06    0.25
   8  -1   4    0.10    0.20
   8   1   4    0.58    0.23
  -8   1  -4    0.53    0.32
  -9  -1  -4    0.13    0.28
   9   1   4   -0.23    0.24
  -9   1  -4    0.03    0.31
 -10  -1  -4    1.38    0.40
 -10   1  -4    0.48    0.36
 -11  -1  -4    0.59    0.42
 -11   1  -4    1.21    0.44
  12  -2  -4    8.19    0.85
  12   2  -4    7.38    0.81
  11  -2  -4    0.32    0.43
  11   2  -4    0.72    0.40
  10  -2  -4    0.41    0.40
  10   2  -4    0.04    0.34
   9  -2  -4    0.54    0.39
  -9   2   4    0.40    0.27
   9   2  -4    0.59    0.34
  -8  -2   4   21.49    1.02
   8  -2  -4   21.70    1.19
   8   2  -4   19.83    1.13
  -8   2   4   21.67    1.08
  -7  -2   4   -0.15    0.15
  -7   2   4    0.22    0.21
   7   2  -4   -0.14    0.27
  -6  -2   4   96.32    3.76
   6   2  -4   98.36    3.91
  -6   2   4   90.38    3.80
  -6   2   4   92.42    3.88
  -5  -2   4   -0.07    0.11
   5   2  -4    0.40    0.21
  -5   2   4    0.22    0.16
  -5   2   4   -0.02    0.18
  -4  -2   4  100.02    3.96
  -4   2   4  101.70    4.08
  -4   2   4   98.43    4.01
   4   2  -4  103.77    4.09
  -3   2   4   53.77    2.22
   3   2  -4   53.57    2.22
   2   2  -4    8.56    0.34
   2   2  -4    7.40    0.43
  -2   2   4    8.28    0.44
   1  -2  -4  144.19    5.77
   1   2  -4  149.43    5.83
   1   2  -4  149.69    5.75
  -1   2   4  148.78    5.82
   0  -2  -4   16.29    0.70
   0   2  -4   17.30    0.70
   0   2   4   15.94    0.69
   0   2  -4   16.33    0.69
  -1  -2  -4    1.29    0.14
  -1   2  -4    1.42    0.08
   1   2   4    1.32    0.11
  -1   2  -4    1.40    0.16
  -2  -2  -4   28.02    1.17
  -2   2  -4   27.71    1.10
  -2   2  -4   28.06    1.19
   2   2   4   27.11    1.12
  -3  -2  -4   68.54    2.74
   3   2   4   67.18    2.68
  -3   2  -4   67.28    2.75
  -4  -2  -4    0.22    0.17
   4  -2   4    0.05    0.11
  -4   2  -4    0.09    0.18
   4   2   4    0.12    0.11
  -5  -2  -4   55.83    2.39
   5  -2   4   56.63    2.33
  -5   2  -4   55.52    2.41
   5   2   4   60.33    2.34
   6  -2   4   45.53    1.87
  -6  -2  -4   41.34    1.92
   6   2   4   48.92    1.88
  -6   2  -4   40.75    1.93
   7  -2   4    9.45    0.56
  -7  -2  -4    9.09    0.64
  -7   2  -4    8.22    0.62
   7   2   4    9.49    0.56
  -8  -2  -4    0.11    0.28
   8  -2   4   -0.08    0.21
  -8   2  -4   -0.18    0.29
   8   2   4   -0.14    0.23
  -9  -2  -4    0.01    0.29
  -9   2  -4    0.16    0.29
   9   2   4   -0.13    0.24
 -10  -2  -4    2.88    0.50
 -10   2  -4    2.88    0.52
 -11   2  -4    2.17    0.51
  12  -3  -4    0.53    0.49
  12   3  -4    1.37    0.54
  11  -3  -4    6.85    0.73
  11   3  -4    6.80    0.76
  10  -3  -4    6.29    0.70
 -10   3   4    8.34    0.67
  10   3  -4    6.74    0.71
   9  -3  -4   22.01    1.28
   9   3  -4   21.95    1.23
  -9   3   4   23.76    1.17
  -8  -3   4   53.55    2.23
   8   3  -4   51.15    2.37
  -8   3   4   54.85    2.31
  -7  -3   4   33.34    1.43
  -7   3   4   33.70    1.56
  -7   3   4   32.88    1.50
   7   3  -4   32.95    1.57
  -6  -3   4   31.28    1.30
  -6   3   4   30.13    1.43
   6   3  -4   30.95    1.44
  -6   3   4   30.97    1.38
  -5  -3   4    0.28    0.11
   5   3  -4    0.25    0.19
  -5   3   4    0.05    0.18
  -5   3   4    0.10    0.16
  -4  -3   4    0.10    0.08
   4   3  -4   -0.14    0.16
  -4   3   4   -0.01    0.14
  -4   3   4    0.25    0.16
   3   3  -4    5.84    0.42
  -3   3   4    7.94    0.43
   2   3  -4   35.73    1.52
  -2   3   4   36.65    1.52
   1  -3  -4    2.48    0.19
   1   3  -4    2.49    0.15
  -1   3   4    2.49    0.19
   1   3  -4    2.87    0.21
   0  -3  -4   23.73    0.92
   0   3  -4   21.31    0.91
   0   3   4   20.55    0.90
   0   3  -4   22.59    0.90
  -1  -3  -4    2.80    0.21
  -1   3  -4    2.66    0.22
   1   3   4    3.10    0.18
  -1   3  -4    2.87    0.15
  -2  -3  -4   20.01    0.86
  -2   3  -4   20.03    0.78
   2   3   4   18.39    0.81
  -2   3  -4   19.09    0.87
  -3  -3  -4   30.73    1.34
  -3   3  -4   29.52    1.35
  -3   3  -4   32.00    1.26
   3   3   4   31.98    1.28
  -4  -3  -4   39.19    1.61
  -4   3  -4   38.17    1.53
  -4   3  -4   34.98    1.61
   4   3   4   36.44    1.53
  -5  -3  -4  204.49    7.93
  -5   3  -4  205.33    7.97
   5   3   4  193.33    7.91
   6  -3   4   15.32    0.74
  -6  -3  -4   14.04    0.78
  -6   3  -4   14.92    0.83
   6   3   4   15.20    0.75
   7  -3   4   36.29    1.55
  -7  -3  -4   34.58    1.60
  -7   3  -4   35.41    1.64
   7   3   4   34.80    1.55
   8  -3   4   -0.07    0.21
  -8  -3  -4    0.91    0.29
   8   3   4    0.53    0.24
  -8   3  -4    0.51    0.33
  -9  -3  -4    7.40    0.66
  -9   3  -4    8.81    0.75
   9   3   4    7.70    0.61
 -10  -3  -4    0.75    0.37
 -10   3  -4    0.92    0.42
 -11   3  -4    0.28    0.42
 -12   3  -4   19.89    1.32
  13   4  -4   -0.47    0.49
  12  -4  -4   10.46    0.93
  12   4  -4    8.62    0.88
  11  -4  -4    0.40    0.43
  11   4  -4    0.21    0.39
  10  -4  -4    1.41    0.44
  10   4  -4    1.13    0.46
 -10   4   4    1.86    0.40
   9  -4  -4   22.56    1.26
   9   4  -4   23.85    1.27
  -9   4   4   21.80    1.17
   8   4  -4    1.14    0.34
  -8   4   4    0.64    0.29
  -7  -4   4   25.48    1.10
   7   4  -4   22.59    1.24
  -7   4   4   25.36    1.20
  -7   4   4   26.40    1.25
  -6  -4   4   21.46    0.93
   6   4  -4   20.25    1.07
  -6   4   4   21.34    1.03
  -6   4   4   22.49    1.09
  -5  -4   4   32.22    1.30
  -5   4   4   32.39    1.44
   5   4  -4   32.18    1.45
  -5   4   4   30.50    1.40
  -4  -4   4  104.99    4.02
  -4   4   4  106.00    4.17
  -4   4   4   97.05    4.12
   4   4  -4  103.84    4.18
   3   4  -4   54.04    2.22
  -3   4   4   52.57    2.21
   2   4  -4   49.86    2.16
  -2   4   4   54.97    2.16
   1   4  -4  144.08    5.75
   1   4  -4  154.80    5.84
  -1   4   4  145.79    5.83
   0  -4  -4   15.00    0.64
   0   4   4   14.19    0.62
   0   4  -4   14.50    0.61
   0   4  -4   13.62    0.62
  -1  -4  -4    9.19    0.46
  -1   4  -4   10.22    0.48
  -1   4  -4    9.48    0.42
   1   4   4    9.54    0.44
  -2  -4  -4   14.93    0.70
  -2   4  -4   15.43    0.73
   2   4   4   15.94    0.68
  -2   4  -4   15.77    0.64
  -3  -4  -4   48.16    2.02
  -3   4  -4   48.73    2.05
  -3   4  -4   50.20    1.96
   3   4   4   49.16    1.99
  -4  -4  -4   85.21    3.45
   4   4   4   85.87    3.41
  -4   4  -4   84.17    3.48
  -4   4  -4   86.25    3.40
  -5  -4  -4   22.11    1.03
   5   4   4   22.21    0.97
  -5   4  -4   20.13    1.05
  -5   4  -4   21.43    0.95
  -6  -4  -4    0.92    0.24
  -6   4  -4    0.79    0.29
   6   4   4    1.29    0.22
   7  -4   4    3.87    0.37
  -7  -4  -4    4.53    0.44
   7   4   4    4.46    0.39
  -7   4  -4    4.30    0.49
   8  -4   4   30.35    1.42
  -8  -4  -4   30.66    1.49
  -8   4  -4   30.96    1.55
   8   4   4   33.52    1.45
  -9  -4  -4    3.87    0.49
   9   4   4    4.59    0.45
  -9   4  -4    3.32    0.50
 -10  -4  -4   10.29    0.79
 -10   4  -4   10.71    0.91
 -11   4  -4    0.25    0.43
 -12   4  -4    0.77    0.52
  13   5  -4    0.38    0.50
  12  -5  -4    2.69    0.62
  12   5  -4    3.19    0.62
  11  -5  -4   -0.09    0.43
  11   5  -4    0.52    0.42
  10  -5  -4   -0.43    0.38
  10   5  -4    0.12    0.36
 -10   5   4   -0.09    0.30
   9   5  -4   28.69    1.48
  -9   5   4   28.47    1.40
   8   5  -4   46.31    2.12
  -8   5   4   45.60    2.09
  -8   5   4   46.87    2.06
  -7  -5   4    4.92    0.34
  -7   5   4    4.84    0.46
  -7   5   4    4.66    0.47
   7   5  -4    5.65    0.53
  -6  -5   4    0.36    0.13
  -6   5   4    0.49    0.23
  -6   5   4    0.52    0.26
   6   5  -4    0.79    0.29
  -5  -5   4  114.87    4.42
   5   5  -4  110.50    4.60
  -5   5   4  111.82    4.55
  -5   5   4  114.68    4.59
  -4  -5   4   15.12    0.60
  -4   5   4   15.50    0.77
  -4   5   4   13.54    0.73
   4   5  -4   14.45    0.76
  -3   5   4    0.86    0.18
   3   5  -4    1.23    0.22
  -2   5   4   21.13    0.97
   2   5  -4   23.14    0.99
   1   5  -4   42.44    1.68
   1   5  -4   42.67    1.73
  -1   5   4   42.03    1.73
   0  -5  -4   20.67    0.86
   0   5   4   19.88    0.84
   0   5  -4   19.03    0.83
   0   5  -4   19.80    0.84
  -1  -5  -4  148.18    5.80
   1   5   4  146.01    5.82
  -1   5  -4  146.85    5.80
  -1   5  -4  151.15    5.82
  -2  -5  -4   81.55    3.26
   2   5   4   82.83    3.26
  -2   5  -4   81.24    3.22
  -2   5  -4   81.71    3.29
  -3  -5  -4   28.46    1.23
   3   5   4   28.72    1.20
  -3   5  -4   27.24    1.26
  -3   5  -4   29.04    1.17
  -4  -5  -4  117.51    4.69
   4   5   4  119.25    4.67
  -4   5  -4  120.35    4.65
  -4   5  -4  113.15    4.73
  -5  -5  -4   10.56    0.58
  -5   5  -4    9.95    0.52
   5   5   4   10.32    0.54
  -5   5  -4    9.51    0.62
  -6  -5  -4   32.45    1.51
  -6   5  -4   35.67    1.59
   6   5   4   34.23    1.47
  -6   5  -4   33.22    1.45
   7  -5   4   14.20    0.74
  -7  -5  -4   12.87    0.78
   7   5   4   14.50    0.74
  -7   5  -4   12.97    0.83
   8  -5   4    1.55    0.30
  -8  -5  -4    2.26    0.35
  -8   5  -4    1.78    0.41
   8   5   4    2.16    0.32
  -9  -5  -4   20.42    1.15
  -9   5  -4   21.51    1.23
   9   5   4   22.47    1.10
 -10  -5  -4   12.98    0.87
 -10   5  -4   12.97    0.97
 -11   5  -4    9.52    0.88
 -12   5  -4    1.64    0.58
  13   6  -4    1.90    0.58
  12  -6  -4    6.23    0.75
  12   6  -4    4.42    0.68
  11  -6  -4    9.33    0.89
  11   6  -4   11.45    0.92
  10  -6  -4    9.47    0.82
 -10   6   4    9.82    0.76
  10   6  -4    8.41    0.78
  -9   6   4   13.56    0.89
   9   6  -4   16.64    1.00
  -9   6   4   14.18    0.88
  -8   6   4    6.15    0.58
  -8   6   4    7.03    0.59
   8   6  -4    6.59    0.61
  -7  -6   4    0.63    0.16
  -7   6   4    0.66    0.28
   7   6  -4    0.73    0.29
  -7   6   4    0.83    0.28
  -6  -6   4   -0.12    0.11
   6   6  -4    0.18    0.24
  -6   6   4    0.17    0.21
  -6   6   4    0.03    0.21
  -5  -6   4    6.20    0.30
  -5   6   4    5.31    0.43
  -5   6   4    5.77    0.45
   5   6  -4    6.02    0.47
  -4  -6   4   11.07    0.45
   4   6  -4   10.85    0.63
  -4   6   4   10.82    0.61
  -3   6   4  229.45    9.17
   3   6  -4  235.56    9.18
  -2   6   4   18.74    0.84
   2   6  -4   17.96    0.84
  -1   6   4    7.74    0.39
   1   6  -4    7.35    0.35
   1   6  -4    6.82    0.38
   0  -6  -4  136.92    5.40
   0   6   4  140.26    5.42
   0   6  -4  135.27    5.38
   0   6  -4  136.81    5.40
  -1  -6  -4   29.79    1.23
  -1   6  -4   28.82    1.24
   1   6   4   29.32    1.22
  -1   6  -4   28.84    1.21
  -2  -6  -4    7.19    0.39
  -2   6  -4    7.09    0.43
  -2   6  -4    7.13    0.34
   2   6   4    6.68    0.38
  -3  -6  -4    0.96    0.17
  -3   6  -4    1.18    0.22
   3   6   4    0.88    0.16
  -3   6  -4    1.05    0.12
  -4  -6  -4    4.27    0.35
  -4   6  -4    4.08    0.38
   4   6   4    4.00    0.28
  -4   6  -4    3.91    0.27
  -5  -6  -4   16.97    0.83
  -5   6  -4   17.23    0.78
  -5   6  -4   15.41    0.89
   5   6   4   17.79    0.80
  -6  -6  -4   -0.22    0.20
  -6   6  -4   -0.22    0.15
  -6   6  -4    0.11    0.24
   6   6   4   -0.04    0.17
  -7  -6  -4   10.42    0.65
  -7   6  -4    9.75    0.70
   7   6   4    9.78    0.60
  -8  -6  -4    7.98    0.61
   8  -6   4    7.41    0.54
   8   6   4    8.19    0.56
  -8   6  -4    6.99    0.66
  -9  -6  -4   29.82    1.50
   9   6   4   32.41    1.47
  -9   6  -4   30.52    1.58
 -10   6  -4    0.05    0.41
 -11   6  -4   -0.23    0.44
 -12   6  -4    0.24    0.45
  13   7  -4    0.90    0.54
  12  -7  -4    1.30    0.48
  12   7  -4    1.50    0.49
  11  -7  -4    0.96    0.47
  11   7  -4    1.12    0.48
 -11   7   4    0.63    0.39
  10   7  -4    8.64    0.76
 -10   7   4    7.17    0.70
   9   7  -4    3.31    0.53
  -9   7   4    4.20    0.53
  -9   7   4    3.17    0.46
  -8   7   4   -0.02    0.29
   8   7  -4   -0.66    0.30
  -8   7   4   -0.19    0.28
  -7   7   4    1.58    0.32
   7   7  -4    2.19    0.37
  -7   7   4    1.36    0.31
  -6  -7   4   18.80    0.80
   6   7  -4   19.03    0.99
  -6   7   4   18.21    0.96
  -6   7   4   18.49    0.97
  -5  -7   4   13.44    0.56
  -5   7   4   13.74    0.74
  -5   7   4   11.62    0.73
   5   7  -4   12.83    0.74
  -4  -7   4   71.25    2.74
  -4   7   4   71.00    2.91
   4   7  -4   68.30    2.91
  -3  -7   4    2.23    0.12
   3   7  -4    1.68    0.25
  -3   7   4    1.89    0.25
   2   7  -4   30.07    1.26
  -2   7   4   27.83    1.24
   1   7  -4   19.85    0.82
   1   7  -4   19.14    0.85
  -1   7   4   19.02    0.86
   0  -7  -4    2.50    0.24
   0   7  -4    2.19    0.19
   0   7  -4    2.50    0.21
   0   7   4    2.33    0.21
  -1  -7  -4  146.24    5.53
  -1   7  -4  140.54    5.54
  -1   7  -4  135.71    5.53
   1   7   4  139.27    5.55
  -2  -7  -4   20.64    0.93
  -2   7  -4   21.28    0.97
  -2   7  -4   21.71    0.89
   2   7   4   20.79    0.94
  -3  -7  -4   36.77    1.52
   3   7   4   35.25    1.51
  -3   7  -4   36.86    1.47
  -3   7  -4   34.63    1.56
  -4  -7  -4   81.10    3.24
   4   7   4   81.49    3.23
  -4   7  -4   80.33    3.20
  -4   7  -4   76.56    3.29
  -5  -7  -4   33.74    1.44
   5   7   4   32.31    1.42
  -5   7  -4   32.29    1.51
  -5   7  -4   32.60    1.39
  -6  -7  -4    2.78    0.33
   6   7   4    2.12    0.27
  -6   7  -4    1.36    0.32
  -6   7  -4    1.60    0.23
  -7  -7  -4    9.72    0.59
  -7   7  -4    8.07    0.66
  -7   7  -4    8.47    0.54
   7   7   4    9.16    0.58
  -8  -7  -4   47.53    2.05
  -8   7  -4   44.98    2.12
   8   7   4   45.17    2.01
  -9  -7  -4    0.43    0.30
  -9   7  -4   -0.20    0.33
   9   7   4    0.33    0.30
 -10   7  -4    3.09    0.58
 -11   7  -4   -0.10    0.44
 -12   7  -4    0.07    0.50
  13   8  -4    1.24    0.59
  12   8  -4   13.66    1.03
  11  -8  -4    3.25    0.58
  11   8  -4    1.93    0.53
 -11   8   4    2.23    0.52
  10   8  -4    5.44    0.66
 -10   8   4    6.27    0.66
 -10   8   4    6.67    0.67
   9   8  -4    0.37    0.34
  -9   8   4    0.18    0.29
  -9   8   4    0.05    0.29
   8   8  -4    6.75    0.64
  -8   8   4    6.91    0.63
  -8   8   4    5.30    0.55
   7   8  -4   54.89    2.45
  -7   8   4   56.74    2.45
  -7   8   4   56.13    2.45
  -6  -8   4   36.59    1.45
  -6   8   4   33.85    1.64
  -6   8   4   34.95    1.63
   6   8  -4   37.39    1.66
  -5  -8   4    7.02    0.31
   5   8  -4    5.38    0.49
  -5   8   4    6.21    0.51
  -5   8   4    5.31    0.48
  -4  -8   4   15.37    0.60
   4   8  -4   14.74    0.77
  -4   8   4   13.17    0.75
  -3  -8   4   76.85    2.97
  -3   8   4   76.72    3.11
   3   8  -4   74.81    3.12
   2   8  -4   14.30    0.70
  -2   8   4   14.64    0.70
   1   8  -4    0.72    0.12
   1   8  -4    0.58    0.14
  -1   8   4    0.40    0.12
   0  -8  -4    0.26    0.14
   0   8  -4    0.02    0.12
   0   8  -4    0.13    0.10
   0   8   4    0.03    0.11
  -1  -8  -4    5.69    0.37
   1   8   4    5.81    0.36
  -1   8  -4    5.42    0.37
  -1   8  -4    6.18    0.35
  -2  -8  -4    0.22    0.12
  -2   8  -4    0.03    0.09
  -2   8  -4   -0.18    0.15
   2   8   4    0.04    0.14
  -3  -8  -4   19.80    0.87
  -3   8  -4   17.74    0.91
   3   8   4   18.83    0.86
  -3   8  -4   18.65    0.82
  -4  -8  -4    0.29    0.17
  -4   8  -4    0.52    0.14
  -4   8  -4    0.65    0.23
   4   8   4    0.34    0.17
  -5  -8  -4   22.29    1.02
  -5   8  -4   21.41    0.97
  -5   8  -4   20.63    1.09
   5   8   4   22.20    1.00
  -6  -8  -4    5.80    0.46
   6   8   4    4.82    0.41
  -6   8  -4    5.51    0.38
  -6   8  -4    4.49    0.49
  -7  -8  -4    5.60    0.48
   7   8   4    5.27    0.45
  -7   8  -4    5.36    0.42
  -7   8  -4    5.50    0.57
  -8  -8  -4    3.40    0.43
  -8   8  -4    3.11    0.51
  -8   8  -4    3.10    0.35
   8   8   4    3.78    0.41
  -9  -8  -4   12.96    0.87
   9   8   4   15.96    0.86
  -9   8  -4   13.06    0.94
 -10   8  -4   23.81    1.42
 -11   8  -4    4.78    0.70
 -12   8  -4    2.59    0.67
 -13   8  -4    0.44    0.53
  13   9  -4    0.54    0.55
  12   9  -4    1.82    0.57
  11   9  -4    1.81    0.54
 -11   9   4    2.84    0.56
  10   9  -4    1.48    0.43
 -10   9   4    1.50    0.42
 -10   9   4    0.92    0.41
  -9   9   4    0.44    0.35
  -9   9   4    0.99    0.35
   9   9  -4    0.42    0.34
   8   9  -4   75.72    3.15
  -8   9   4   72.29    3.12
  -8   9   4   69.53    3.12
  -7   9   4    4.06    0.49
  -7   9   4    4.46    0.49
   7   9  -4    4.17    0.48
  -6  -9   4    9.84    0.44
   6   9  -4    9.86    0.65
  -6   9   4    9.00    0.62
  -6   9   4    8.12    0.62
  -5  -9   4   27.52    1.09
   5   9  -4   27.18    1.28
  -5   9   4   25.87    1.27
  -4  -9   4    2.83    0.17
   4   9  -4    3.26    0.34
  -4   9   4    2.72    0.31
  -3  -9   4   35.50    1.37
  -3   9   4   34.21    1.49
   3   9  -4   32.80    1.50
   2   9  -4   28.90    1.29
  -2   9   4   30.58    1.30
  -1   9   4    1.54    0.20
   1   9  -4    1.46    0.19
   1   9  -4    1.74    0.18
   0  -9  -4    2.18    0.26
   0   9  -4    2.68    0.24
   0   9   4    2.39    0.24
   0   9  -4    2.50    0.23
  -1  -9  -4    1.29    0.21
  -1   9  -4    1.44    0.21
  -1   9  -4    1.39    0.19
   1   9   4    1.18    0.20
  -2  -9  -4   46.81    1.91
  -2   9  -4   45.24    1.95
   2   9   4   43.33    1.92
  -2   9  -4   48.85    1.90
  -3  -9  -4    2.70    0.27
   3   9   4    2.71    0.27
  -3   9  -4    2.70    0.23
  -3   9  -4    2.85    0.32
  -4  -9  -4   85.45    3.39
   4   9   4   83.87    3.40
  -4   9  -4   81.56    3.36
  -4   9  -4   84.96    3.47
  -5  -9  -4    5.15    0.40
  -5   9  -4    5.12    0.36
   5   9   4    4.56    0.37
  -5   9  -4    4.84    0.48
  -6  -9  -4    0.17    0.20
  -6   9  -4    0.30    0.18
   6   9   4    0.52    0.22
  -6   9  -4    0.07    0.26
  -7  -9  -4    1.37    0.29
   7   9   4    1.11    0.29
  -7   9  -4    1.24    0.36
  -7   9  -4    1.42    0.25
  -8  -9  -4    2.21    0.36
   8   9   4    2.20    0.36
  -8   9  -4    2.63    0.33
  -8   9  -4    2.05    0.43
  -9  -9  -4   15.46    0.93
   9   9   4   15.46    0.90
  -9   9  -4   14.74    1.06
 -10   9  -4    0.70    0.43
 -11   9  -4    1.18    0.57
 -12   9  -4    0.95    0.55
 -13   9  -4    0.25    0.55
  13  10  -4    1.08    0.56
  12  10  -4    4.41    0.68
  11  10  -4   11.95    0.97
 -11  10   4   11.78    0.92
  10  10  -4    1.09    0.42
 -10  10   4    0.97    0.39
 -10  10   4    0.39    0.36
  -9  10   4    4.89    0.56
  -9  10   4    6.57    0.64
   9  10  -4    4.76    0.58
  -8  10   4   14.34    0.90
   8  10  -4   14.23    0.94
  -8  10   4   13.89    0.93
   7  10  -4  187.94    7.40
  -7  10   4  177.78    7.37
  -7  10   4  183.40    7.39
  -6 -10   4   16.73    0.69
  -6  10   4   13.81    0.85
   6  10  -4   15.66    0.89
  -6  10   4   15.58    0.90
  -5 -10   4  123.68    4.49
  -5  10   4  113.27    4.67
   5  10  -4  105.69    4.67
  -4 -10   4   30.82    1.23
  -4  10   4   29.47    1.38
   4  10  -4   31.50    1.40
  -3 -10   4    0.47    0.09
   3  10  -4    0.71    0.19
  -3  10   4    0.46    0.19
  -2  10   4    4.30    0.31
   2  10  -4    4.22    0.33
   1  10  -4    1.36    0.18
  -1  10   4    1.38    0.21
   1  10  -4    1.42    0.20
   0 -10  -4    0.23    0.17
   0  10   4    0.22    0.16
   0  10  -4    0.35    0.15
   0  10  -4    0.20    0.14
  -1 -10  -4    0.75    0.19
  -1  10  -4    0.66    0.16
  -1  10  -4    0.57    0.17
   1  10   4    0.78    0.18
  -2 -10  -4    1.19    0.19
  -2  10  -4    0.69    0.20
  -2  10  -4    0.71    0.15
   2  10   4    0.98    0.19
  -3 -10  -4   88.62    3.63
   3  10   4   89.10    3.68
  -3  10  -4   92.29    3.72
  -3  10  -4   93.13    3.63
  -4 -10  -4   31.08    1.37
  -4  10  -4   31.14    1.34
   4  10   4   31.75    1.39
  -4  10  -4   31.60    1.46
  -5 -10  -4   10.17    0.60
   5  10   4   11.13    0.62
  -5  10  -4   10.98    0.70
  -5  10  -4   10.42    0.56
  -6 -10  -4    3.12    0.34
   6  10   4    2.46    0.32
  -6  10  -4    2.55    0.28
  -6  10  -4    3.27    0.44
  -7 -10  -4   49.16    2.06
   7  10   4   47.34    2.05
  -7  10  -4   45.85    2.16
  -7  10  -4   46.15    2.02
  -8 -10  -4    9.12    0.65
   8  10   4   10.29    0.69
  -8  10  -4    9.90    0.82
   9  10   4    0.11    0.31
  -9  10  -4    0.21    0.36
  10  10   4    0.14    0.33
 -10  10  -4   -0.10    0.38
 -11  10  -4   14.91    1.12
 -12  10  -4   -0.34    0.55
 -13  10  -4    1.76    0.63
  13  11  -4   -0.33    0.44
  12  11  -4    0.96    0.47
 -11  11   4   -0.34    0.36
  11  11  -4   -0.20    0.38
 -10  11   4    1.37    0.42
  10  11  -4    1.50    0.46
 -10  11   4    1.47    0.43
  -9  11   4   34.23    1.64
  -9  11   4   33.97    1.67
   9  11  -4   30.38    1.62
   8  11  -4   12.94    0.86
  -8  11   4   13.11    0.87
  -8  11   4   11.75    0.81
   7  11  -4   28.71    1.50
  -7  11   4   32.45    1.51
  -7  11   4   32.56    1.55
   6  11  -4   42.95    1.90
  -6  11   4   40.58    1.88
  -5 -11   4    6.60    0.33
   5  11  -4    6.89    0.52
  -5  11   4    5.58    0.50
  -4 -11   4    7.88    0.36
  -4  11   4    7.24    0.51
   4  11  -4    7.41    0.52
  -3 -11   4   27.46    1.11
   3  11  -4   26.09    1.22
  -3  11   4   26.93    1.22
  -2  11   4   35.05    1.53
   2  11  -4   35.48    1.53
   1  11  -4    5.17    0.36
  -1  11   4    5.43    0.36
   0 -11  -4   66.03    2.67
   0  11  -4   61.96    2.63
   0  11   4   64.85    2.66
   0  11  -4   65.15    2.63
  -1 -11  -4   11.65    0.61
  -1  11  -4   10.65    0.61
   1  11   4   11.84    0.61
  -1  11  -4   11.65    0.59
  -2 -11  -4  192.09    7.36
  -2  11  -4  179.69    7.38
   2  11   4  187.56    7.42
  -2  11  -4  188.50    7.40
  -3 -11  -4   66.74    2.81
   3  11   4   65.20    2.84
  -3  11  -4   72.57    2.81
  -3  11  -4   72.40    2.90
  -4 -11  -4   30.65    1.41
  -4  11  -4   33.14    1.51
   4  11   4   32.69    1.43
  -4  11  -4   33.30    1.39
  -5 -11  -4   27.20    1.27
  -5  11  -4   28.61    1.39
  -5  11  -4   29.65    1.26
   5  11   4   27.98    1.30
  -6 -11  -4   23.07    1.10
   6  11   4   24.33    1.13
  -6  11  -4   23.23    1.07
  -6  11  -4   21.91    1.22
  -7 -11  -4    0.12    0.23
  -7  11  -4    0.24    0.34
  -7  11  -4    0.01    0.19
   7  11   4    0.32    0.24
  -8 -11  -4    5.91    0.52
   8  11   4    5.80    0.55
  -8  11  -4    5.05    0.62
  -9  11  -4    0.97    0.43
   9  11   4    0.61    0.34
 -10  11  -4    0.86    0.47
  10  11   4    0.58    0.39
 -11  11  -4   -0.59    0.47
 -12  11  -4    1.64    0.59
 -13  11  -4    1.60    0.68
  13  12  -4    0.29    0.57
  12  12  -4    4.25    0.68
  11  12  -4    0.42    0.43
 -11  12   4    1.08    0.40
  10  12  -4    3.74    0.55
 -10  12   4    3.54    0.53
  -9  12   4   17.32    1.07
   9  12  -4   17.59    1.05
  -9  12   4   15.71    1.03
  -8  12   4   69.97    3.08
   8  12  -4   72.76    3.06
  -8  12   4   67.91    3.04
   7  12  -4    2.68    0.42
  -7  12   4    2.87    0.41
  -6  12   4  127.18    5.24
   6  12  -4  129.24    5.24
  -5 -12   4   70.47    2.62
   5  12  -4   62.45    2.79
  -5  12   4   64.02    2.79
  -4 -12   4   29.07    1.17
  -4  12   4   26.86    1.31
   4  12  -4   29.17    1.34
  -3 -12   4   12.16    0.57
  -3  12   4   11.93    0.67
   3  12  -4   12.87    0.68
   2  12  -4    9.78    0.57
  -2  12   4   10.43    0.58
  -1  12   4    1.26    0.20
   1  12  -4    1.31    0.21
   0 -12  -4    9.47    0.55
   0  12   4    8.27    0.51
   0  12  -4    8.71    0.50
   0  12  -4    8.00    0.49
  -1 -12  -4    8.25    0.50
  -1  12  -4    8.52    0.48
   1  12   4    7.95    0.50
  -1  12  -4    8.50    0.51
  -2 -12  -4    2.43    0.28
   2  12   4    2.00    0.26
  -2  12  -4    1.87    0.24
  -2  12  -4    2.17    0.30
  -3 -12  -4    0.40    0.17
  -3  12  -4    0.38    0.23
   3  12   4    0.48    0.21
  -3  12  -4    0.55    0.17
  -4 -12  -4    7.92    0.48
  -4  12  -4    7.76    0.47
   4  12   4    8.65    0.52
  -4  12  -4    7.69    0.58
  -5 -12  -4    2.81    0.32
  -5  12  -4    2.04    0.38
  -5  12  -4    3.01    0.30
   5  12   4    3.54    0.37
  -6 -12  -4   10.30    0.65
   6  12   4   12.12    0.70
  -6  12  -4   12.04    0.65
  -6  12  -4   10.87    0.78
  -7 -12  -4    4.80    0.45
   7  12   4    5.30    0.48
  -7  12  -4    5.19    0.44
  -7  12  -4    4.62    0.61
  -8 -12  -4    8.12    0.60
   8  12   4    7.64    0.63
  -8  12  -4    7.33    0.74
   9  12   4    6.28    0.58
  -9  12  -4    5.24    0.68
 -10  12  -4   -0.37    0.40
  10  12   4   -0.25    0.36
 -11  12  -4    0.75    0.51
 -12  12  -4   12.82    1.17
 -13  12  -4    9.55    1.11
  13  13  -4    0.00    0.47
  12  13  -4    1.18    0.48
 -11  13   4    0.51    0.42
  11  13  -4    0.38    0.42
 -10  13   4    1.03    0.43
  10  13  -4    1.43    0.44
   9  13  -4    0.27    0.35
  -9  13   4   -0.64    0.31
   8  13  -4    1.87    0.41
  -8  13   4    1.90    0.39
  -7  13   4    2.60    0.40
   7  13  -4    3.27    0.45
   6  13  -4   27.74    1.34
  -6  13   4   25.64    1.31
  -5 -13   4   25.01    1.01
  -5  13   4   22.06    1.17
   5  13  -4   25.03    1.21
  -4 -13   4    8.39    0.41
   4  13  -4    7.88    0.56
  -4  13   4    8.55    0.56
  -3 -13   4   27.93    1.17
  -3  13   4   27.87    1.28
   3  13  -4   26.91    1.27
   2  13  -4   -0.05    0.17
  -2  13   4    0.05    0.18
   1  13  -4    5.31    0.40
  -1  13   4    6.06    0.43
   0  13  -4    6.92    0.45
   0  13  -4    6.65    0.44
   0  13   4    7.25    0.47
  -1 -13  -4  186.68    7.46
  -1  13  -4  192.74    7.48
   1  13   4  188.29    7.50
  -1  13  -4  187.35    7.48
  -2 -13  -4   45.73    1.86
  -2  13  -4   40.06    1.84
   2  13   4   42.93    1.88
  -2  13  -4   46.97    1.92
  -3 -13  -4   65.43    2.70
  -3  13  -4   66.17    2.78
  -3  13  -4   65.09    2.69
   3  13   4   65.78    2.74
  -4 -13  -4    7.62    0.49
   4  13   4    8.22    0.53
  -4  13  -4    7.30    0.59
  -4  13  -4    7.30    0.47
  -5 -13  -4    5.05    0.43
  -5  13  -4    5.24    0.54
   5  13   4    5.95    0.46
  -5  13  -4    5.29    0.41
  -6 -13  -4   41.84    1.88
  -6  13  -4   44.69    2.03
   6  13   4   44.25    1.92
  -6  13  -4   42.92    1.87
  -7 -13  -4    9.09    0.62
   7  13   4    9.64    0.69
  -7  13  -4   11.06    0.82
  -7  13  -4   10.51    0.62
  -8 -13  -4   30.52    1.44
   8  13   4   30.54    1.45
  -8  13  -4   28.21    1.60
  -9  13  -4   11.87    0.97
   9  13   4   12.77    0.86
 -10  13  -4    8.21    0.94
  10  13   4   11.27    0.83
 -11  13  -4   10.68    1.03
 -12  13  -4    7.85    0.99
 -13  13  -4    2.21    0.75
  13  14  -4    6.62    0.81
  12  14  -4   -0.63    0.51
 -11  14   4    0.48    0.44
  11  14  -4    0.43    0.50
 -10  14   4    4.38    0.57
  10  14  -4    3.42    0.57
  -9  14   4    3.93    0.52
   9  14  -4    2.50    0.51
   8  14  -4   14.08    0.92
  -8  14   4   14.16    0.92
   7  14  -4   19.70    1.09
  -7  14   4   19.47    1.09
  -6  14   4    1.14    0.32
   6  14  -4    0.71    0.31
  -5 -14   4   18.32    0.79
  -5  14   4   17.98    0.99
   5  14  -4   18.78    0.99
  -4 -14   4   30.47    1.28
  -4  14   4   30.27    1.43
   4  14  -4   31.90    1.44
  -3 -14   4   44.42    1.85
  -3  14   4   45.02    1.97
   3  14  -4   46.13    1.97
  -2  14   4   37.57    1.65
   2  14  -4   36.57    1.63
   1  14  -4   59.94    2.51
  -1  14   4   60.01    2.53
   0  14  -4    1.19    0.23
   0  14  -4    1.01    0.23
   0  14   4    1.04    0.23
  -1 -14  -4   14.96    0.81
  -1  14  -4   14.84    0.83
  -1  14  -4   17.01    0.82
   1  14   4   16.69    0.83
  -2 -14  -4    2.24    0.29
   2  14   4    2.11    0.29
  -2  14  -4    1.58    0.29
  -2  14  -4    1.49    0.23
  -3 -14  -4   -0.01    0.16
  -3  14  -4    0.20    0.23
   3  14   4    0.20    0.20
  -3  14  -4    0.05    0.16
  -4 -14  -4    5.02    0.41
  -4  14  -4    3.96    0.47
  -4  14  -4    5.18    0.39
   4  14   4    4.19    0.41
  -5 -14  -4   40.45    1.80
  -5  14  -4   39.34    1.92
   5  14   4   42.66    1.86
  -5  14  -4   43.53    1.81
  -6 -14  -4   -0.10    0.21
  -6  14  -4    0.36    0.33
  -6  14  -4    0.26    0.21
   6  14   4    0.18    0.28
  -7 -14  -4    1.44    0.31
  -7  14  -4    1.94    0.45
   7  14   4    1.37    0.36
  -7  14  -4    2.49    0.33
   8  14   4   14.62    0.89
  -8  14  -4   12.83    0.99
   9  14   4    0.06    0.32
  -9  14  -4    0.25    0.43
 -10  14  -4    3.90    0.68
  10  14   4    5.64    0.63
 -11  14  -4    9.02    0.98
 -12  14  -4    6.12    0.88
 -13  14  -4   -0.89    0.66
 -14  14  -4    1.47    0.76
  13  15  -4    0.87    0.58
  12  15  -4    7.76    0.83
 -11  15   4    0.18    0.45
  11  15  -4    0.21    0.44
 -10  15   4    9.65    0.84
  10  15  -4    9.70    0.86
  -9  15   4    1.57    0.40
   9  15  -4    1.44    0.48
   8  15  -4    0.31    0.34
  -8  15   4   -0.11    0.26
   7  15  -4    4.06    0.51
  -7  15   4    5.44    0.55
   6  15  -4    1.89    0.37
  -6  15   4    1.89    0.35
  -5 -15   4   81.15    3.12
  -5  15   4   76.43    3.30
   5  15  -4   76.77    3.30
  -4 -15   4   13.46    0.62
  -4  15   4   13.16    0.76
   4  15  -4   12.15    0.74
  -3 -15   4    3.70    0.31
  -3  15   4    3.58    0.39
   3  15  -4    3.87    0.39
   2  15  -4   28.20    1.32
  -2  15   4   29.23    1.34
  -1  15   4   12.78    0.72
   1  15  -4   12.42    0.69
   0  15   4   36.17    1.64
   0  15  -4   37.69    1.63
  -1 -15  -4    5.46    0.46
  -1  15  -4    5.82    0.43
   1  15   4    6.35    0.46
  -1  15  -4    4.98    0.45
  -2 -15  -4    2.26    0.29
  -2  15  -4    2.17    0.27
   2  15   4    1.79    0.29
  -2  15  -4    2.58    0.37
  -3 -15  -4   12.38    0.69
  -3  15  -4   12.56    0.70
  -3  15  -4   13.64    0.79
   3  15   4   13.16    0.74
  -4 -15  -4   19.71    0.86
  -4  15  -4   16.65    0.96
   4  15   4   14.88    0.87
  -4  15  -4   15.33    0.83
  -5 -15  -4    5.25    0.44
  -5  15  -4    3.80    0.51
  -5  15  -4    5.23    0.43
   5  15   4    5.80    0.51
  -6 -15  -4  104.32    4.21
  -6  15  -4  101.90    4.22
  -6  15  -4  105.03    4.38
   6  15   4  102.38    4.26
  -7 -15  -4   28.14    1.32
   7  15   4   26.49    1.38
  -7  15  -4   26.57    1.49
  -7  15  -4   29.64    1.33
   8  15   4    1.15    0.35
  -8  15  -4    1.21    0.46
   9  15   4   19.92    1.18
  -9  15  -4   21.65    1.38
 -10  15  -4    7.25    0.86
  10  15   4    8.13    0.75
 -11  15  -4    0.81    0.56
 -12  15  -4   -0.04    0.56
 -13  15  -4    2.54    0.72
 -14  15  -4    0.30    0.69
  13  16  -4    0.56    0.59
  12  16  -4    1.21    0.54
 -11  16   4    0.41    0.46
  11  16  -4    1.06    0.55
  10  16  -4    1.72    0.56
 -10  16   4    2.82    0.51
  -9  16   4    0.12    0.31
   9  16  -4   -0.10    0.37
  -8  16   4    1.46    0.39
   8  16  -4    1.50    0.42
   7  16  -4    1.20    0.41
  -7  16   4    1.95    0.39
  -6  16   4   13.57    0.83
   6  16  -4   12.67    0.84
  -5  16   4   37.46    1.80
   5  16  -4   40.54    1.81
  -4 -16   4   25.72    1.13
  -4  16   4   27.77    1.31
   4  16  -4   25.74    1.28
  -3 -16   4    1.18    0.21
  -3  16   4    1.19    0.28
   3  16  -4    0.77    0.25
  -2  16   4   48.13    2.07
   2  16  -4   46.16    2.04
   1  16  -4    1.16    0.26
  -1  16   4    1.52    0.29
   0  16  -4   51.64    2.22
   0  16   4   52.28    2.24
  -1 -16  -4   21.82    1.11
  -1  16  -4   23.46    1.10
  -1  16  -4   22.90    1.13
   1  16   4   24.31    1.13
  -2 -16  -4    7.90    0.54
   2  16   4    7.71    0.53
  -2  16  -4    7.08    0.56
  -2  16  -4    7.55    0.52
  -3 -16  -4    7.43    0.49
  -3  16  -4    5.50    0.45
   3  16   4    5.11    0.47
  -3  16  -4    5.48    0.54
  -4 -16  -4   17.51    0.90
  -4  16  -4   19.80    1.05
   4  16   4   16.78    0.95
  -4  16  -4   19.13    0.93
  -5 -16  -4   -0.15    0.20
  -5  16  -4    0.09    0.30
   5  16   4    0.24    0.25
  -5  16  -4   -0.11    0.20
  -6 -16  -4    0.08    0.23
   6  16   4    0.26    0.28
  -6  16  -4   -0.14    0.21
  -6  16  -4   -0.12    0.33
  -7 -16  -4    7.25    0.56
  -7  16  -4    7.96    0.58
  -7  16  -4    8.43    0.78
   7  16   4    6.96    0.62
  -8  16  -4    4.67    0.66
   8  16   4    5.44    0.57
   9  16   4    4.48    0.59
  -9  16  -4    3.30    0.63
  10  16   4   -0.02    0.42
 -10  16  -4    0.33    0.57
 -11  16  -4    1.97    0.65
 -12  16  -4    1.07    0.68
 -13  16  -4    1.01    0.67
  13  17  -4    2.53    0.71
  12  17  -4    1.49    0.61
  11  17  -4    0.66    0.49
 -11  17   4    1.19    0.45
 -10  17   4   20.65    1.27
  10  17  -4   22.36    1.31
   9  17  -4    5.10    0.64
  -9  17   4    5.06    0.63
   8  17  -4    0.58    0.39
  -8  17   4    1.10    0.37
   7  17  -4   12.97    0.90
  -7  17   4   11.05    0.81
  -6  17   4    7.16    0.63
   6  17  -4    7.33    0.64
   5  17  -4    0.38    0.28
  -5  17   4    0.50    0.28
  -4 -17   4   51.01    2.11
  -4  17   4   52.64    2.29
   4  17  -4   51.47    2.27
  -3 -17   4    0.40    0.18
   3  17  -4   -0.18    0.22
  -3  17   4    0.08    0.22
  -2  17   4    3.22    0.40
   2  17  -4    3.22    0.37
  -1  17   4    0.24    0.23
   1  17  -4    0.43    0.22
   0  17   4    0.48    0.22
   0  17  -4    0.77    0.25
  -1 -17  -4    2.67    0.36
   1  17   4    2.47    0.34
  -1  17  -4    3.04    0.35
  -1  17  -4    2.91    0.36
  -2 -17  -4   29.78    1.39
  -2  17  -4   32.24    1.46
  -2  17  -4   28.92    1.38
   2  17   4   30.27    1.41
  -3 -17  -4   14.80    0.79
  -3  17  -4   14.41    0.79
  -3  17  -4   15.64    0.90
   3  17   4   15.50    0.84
  -4 -17  -4    0.21    0.22
  -4  17  -4    0.56    0.32
  -4  17  -4    0.48    0.23
   4  17   4    0.18    0.27
  -5 -17  -4   73.13    3.03
  -5  17  -4   71.61    3.18
  -5  17  -4   74.06    3.06
   5  17   4   72.74    3.11
  -6 -17  -4   14.42    0.82
   6  17   4   14.06    0.87
  -6  17  -4   15.36    0.84
  -6  17  -4   14.42    0.98
  -7 -17  -4   29.50    1.43
  -7  17  -4   30.46    1.45
  -7  17  -4   29.96    1.63
   7  17   4   31.87    1.51
  -8  17  -4   12.13    0.98
   8  17   4   11.56    0.82
  -9  17  -4   -0.59    0.43
   9  17   4    0.34    0.42
  10  17   4    3.23    0.59
 -10  17  -4    3.45    0.71
 -11  17  -4    0.27    0.62
 -12  17  -4   -0.18    0.65
 -13  17  -4    0.30    0.64
  13  18  -4    7.92    0.99
  12  18  -4    0.25    0.59
  11  18  -4    0.94    0.51
  10  18  -4    0.30    0.52
 -10  18   4   -0.72    0.38
  -9  18   4    3.97    0.60
   9  18  -4    3.87    0.59
  -8  18   4    0.62    0.39
   8  18  -4    0.50    0.38
   7  18  -4    5.95    0.64
  -7  18   4    6.53    0.67
  -6  18   4   23.64    1.23
   6  18  -4   21.86    1.22
  -5  18   4    5.06    0.54
   5  18  -4    5.11    0.54
  -4 -18   4   18.90    0.91
   4  18  -4   20.89    1.07
  -4  18   4   20.46    1.10
  -3 -18   4   16.84    0.82
  -3  18   4   16.87    0.94
   3  18  -4   15.96    0.91
  -2  18   4    0.20    0.24
   2  18  -4    0.04    0.22
  -1  18   4    8.74    0.62
   1  18  -4    9.29    0.61
   0  18  -4    6.83    0.51
   0  18   4    7.24    0.55
  -1 -18  -4   23.39    1.15
  -1  18  -4   23.17    1.12
   1  18   4   22.33    1.14
  -2 -18  -4    3.45    0.41
  -2  18  -4    3.11    0.44
   2  18   4    3.02    0.38
  -2  18  -4    2.89    0.34
  -3 -18  -4   61.52    2.54
  -3  18  -4   60.91    2.64
   3  18   4   61.81    2.59
  -3  18  -4   56.15    2.55
  -4 -18  -4   32.32    1.44
  -4  18  -4   30.60    1.43
  -4  18  -4   30.92    1.55
   4  18   4   29.81    1.47
  -5 -18  -4    0.44    0.26
  -5  18  -4    0.89    0.39
   5  18   4    0.26    0.28
  -5  18  -4    1.19    0.29
  -6 -18  -4    5.60    0.50
  -6  18  -4    4.61    0.62
  -6  18  -4    6.40    0.55
   6  18   4    5.95    0.58
  -7  18  -4    0.50    0.43
  -7  18  -4    0.87    0.32
   7  18   4    1.11    0.38
   8  18   4    7.09    0.68
  -8  18  -4    5.55    0.75
   9  18   4    7.42    0.75
  -9  18  -4    6.87    0.85
 -10  18  -4    0.48    0.55
  10  18   4    0.07    0.45
 -11  18  -4    0.94    0.60
 -12  18  -4   11.28    1.22
 -13  18  -4    1.55    0.75
  13  19  -4    6.59    0.94
  12  19  -4    2.62    0.64
  11  19  -4    3.66    0.72
 -10  19   4    0.63    0.41
  10  19  -4    0.79    0.51
  -9  19   4   12.81    0.96
   9  19  -4   13.71    1.01
  -8  19   4    7.25    0.72
   8  19  -4    8.01    0.76
  -7  19   4    4.33    0.56
   7  19  -4    4.41    0.58
   6  19  -4    9.35    0.75
  -6  19   4    8.84    0.72
  -5  19   4    0.12    0.28
   5  19  -4    0.23    0.31
  -4 -19   4    0.52    0.19
  -4  19   4    0.11    0.26
   4  19  -4    0.84    0.32
  -3 -19   4   12.96    0.70
   3  19  -4   13.66    0.80
  -3  19   4   12.56    0.81
  -2  19   4   13.67    0.82
   2  19  -4   13.58    0.81
   1  19  -4    1.00    0.27
  -1  19   4    0.45    0.27
   0  19  -4    5.47    0.48
   0  19   4    5.09    0.49
  -1 -19  -4    9.97    0.67
   1  19   4    9.78    0.66
  -1  19  -4   10.57    0.64
  -2 -19  -4    4.10    0.44
  -2  19  -4    4.76    0.50
  -2  19  -4    4.23    0.44
   2  19   4    4.24    0.44
  -3 -19  -4   16.96    0.90
   3  19   4   17.16    0.92
  -3  19  -4   16.12    0.97
  -3  19  -4   14.64    0.87
  -4 -19  -4   21.48    1.08
  -4  19  -4   22.03    1.22
   4  19   4   21.35    1.15
  -4  19  -4   21.08    1.08
  -5 -19  -4   30.57    1.43
  -5  19  -4   30.93    1.46
   5  19   4   29.25    1.49
  -5  19  -4   31.87    1.61
  -6 -19  -4    8.98    0.64
  -6  19  -4    7.64    0.79
   6  19   4    9.00    0.70
  -6  19  -4    9.14    0.65
  -7  19  -4    5.07    0.68
   7  19   4    4.20    0.54
  -7  19  -4    3.85    0.48
  -8  19  -4   10.66    0.99
   8  19   4   10.44    0.83
   9  19   4    8.38    0.79
  -9  19  -4    5.79    0.84
 -10  19  -4    3.10    0.72
  10  19   4    1.83    0.56
 -11  19  -4   -0.52    0.65
 -12  19  -4    0.18    0.65
 -13  19  -4    1.04    0.80
  13  20  -4    0.95    0.68
  12  20  -4    4.49    0.76
  11  20  -4    1.45    0.58
  10  20  -4    2.13    0.58
 -10  20   4    2.34    0.56
   9  20  -4    0.09    0.44
  -9  20   4    0.29    0.43
  -8  20   4    0.24    0.36
   8  20  -4   -0.62    0.37
  -7  20   4    2.25    0.46
   7  20  -4    1.79    0.47
  -6  20   4   24.98    1.36
   6  20  -4   25.84    1.37
   5  20  -4   25.91    1.34
  -5  20   4   25.17    1.35
  -4 -20   4   18.17    0.91
   4  20  -4   19.63    1.07
  -4  20   4   20.27    1.10
  -3 -20   4   18.61    0.97
   3  20  -4   20.07    1.07
  -3  20   4   20.72    1.10
   2  20  -4    2.48    0.38
  -2  20   4    2.23    0.38
   1  20  -4   21.65    1.10
  -1  20   4   21.02    1.12
   0 -20  -4   21.95    1.17
   0  20   4   23.28    1.16
   0  20  -4   21.77    1.12
  -1 -20  -4    1.25    0.35
   1  20   4    1.41    0.31
  -1  20  -4    1.65    0.30
  -2 -20  -4   -0.11    0.23
  -2  20  -4    0.00    0.25
   2  20   4    0.10    0.24
  -2  20  -4   -0.15    0.19
  -3 -20  -4    2.31    0.36
   3  20   4    1.44    0.34
  -3  20  -4    1.44    0.29
  -3  20  -4    1.35    0.37
  -4 -20  -4   80.07    3.27
   4  20   4   79.69    3.33
  -4  20  -4   72.12    3.28
  -4  20  -4   81.01    3.42
  -5 -20  -4   -0.02    0.25
  -5  20  -4    0.19    0.24
  -5  20  -4   -0.44    0.34
   5  20   4    0.18    0.30
  -6 -20  -4    0.48    0.27
  -6  20  -4    0.04    0.26
   6  20   4    0.18    0.32
  -6  20  -4    0.05    0.40
  -7  20  -4    2.85    0.43
  -7  20  -4    3.03    0.59
   7  20   4    2.82    0.48
  -8  20  -4    1.87    0.63
   8  20   4    2.08    0.48
  -9  20  -4    9.29    1.02
   9  20   4   10.84    0.92
 -10  20  -4    1.35    0.66
  10  20   4    1.90    0.60
 -11  20  -4    0.42    0.64
 -12  20  -4    0.69    0.76
  13  21  -4    6.70    0.96
  12  21  -4   -0.13    0.55
  11  21  -4    0.05    0.52
  10  21  -4   15.42    1.16
 -10  21   4   16.18    1.20
  -9  21   4   10.83    0.98
   9  21  -4   10.17    0.93
   8  21  -4   12.02    0.95
  -8  21   4   10.79    0.95
   7  21  -4    7.97    0.76
  -7  21   4    7.40    0.75
   6  21  -4    0.84    0.39
  -6  21   4    0.33    0.35
   5  21  -4   10.85    0.79
  -5  21   4    9.35    0.76
   4  21  -4    0.24    0.31
  -4  21   4   -0.24    0.31
  -3 -21   4    3.32    0.37
  -3  21   4    2.87    0.45
   3  21  -4    3.42    0.45
  -2  21   4   18.49    1.03
   2  21  -4   17.45    0.99
   1  21  -4    2.70    0.41
  -1  21   4    3.00    0.42
   0 -21  -4    5.07    0.56
   0  21   4    4.42    0.49
   0  21  -4    5.28    0.48
  -1 -21  -4    6.23    0.59
   1  21   4    7.25    0.59
  -1  21  -4    8.02    0.57
  -2 -21  -4   37.09    1.80
   2  21   4   42.92    1.86
  -2  21  -4   39.42    1.81
  -3 -21  -4    7.30    0.60
  -3  21  -4    6.91    0.60
   3  21   4    7.57    0.60
  -3  21  -4    7.02    0.68
  -4 -21  -4   28.88    1.36
  -4  21  -4   26.98    1.39
  -4  21  -4   30.00    1.52
   4  21   4   27.68    1.41
  -5 -21  -4   25.29    1.25
  -5  21  -4   26.94    1.44
   5  21   4   24.24    1.32
  -5  21  -4   25.03    1.29
  -6 -21  -4   11.62    0.75
  -6  21  -4    9.25    0.90
   6  21   4   12.34    0.85
  -6  21  -4   10.96    0.77
   7  21   4    0.21    0.42
  -7  21  -4    0.60    0.47
  -8  21  -4    7.72    0.91
   8  21   4    7.41    0.75
   9  21   4    2.01    0.52
  -9  21  -4    2.51    0.69
 -10  21  -4    0.84    0.61
  10  21   4    0.25    0.46
 -11  21  -4    6.99    1.02
 -12  21  -4    1.71    0.82
  13  22  -4    1.32    0.75
  12  22  -4    0.27    0.57
  11  22  -4    0.33    0.53
  10  22  -4    0.02    0.50
 -10  22   4   -0.05    0.49
  -9  22   4    4.75    0.73
   9  22  -4    4.01    0.67
   8  22  -4    1.12    0.47
  -8  22   4    1.37    0.46
  -7  22   4    4.30    0.62
   7  22  -4    3.94    0.60
   6  22  -4    5.91    0.68
  -6  22   4    9.43    0.82
   5  22  -4   72.96    3.22
  -5  22   4   74.04    3.25
   4  22  -4    1.04    0.36
  -4  22   4    0.11    0.31
  -3 -22   4   32.90    1.49
  -3  22   4   31.19    1.61
   3  22  -4   33.65    1.61
  -2  22   4    3.01    0.46
   2  22  -4    4.75    0.50
  -1  22   4    0.21    0.28
   1  22  -4    0.24    0.27
   0 -22  -4    7.52    0.68
   0  22  -4    8.12    0.62
   0  22   4    9.34    0.67
  -1 -22  -4   20.67    1.14
   1  22   4   21.24    1.14
  -1  22  -4   22.67    1.14
  -2 -22  -4    8.22    0.70
  -2  22  -4   10.04    0.66
   2  22   4    9.30    0.68
  -3 -22  -4    6.91    0.62
  -3  22  -4    8.01    0.71
   3  22   4    7.31    0.63
  -3  22  -4    6.22    0.59
  -4 -22  -4    3.45    0.45
   4  22   4    3.05    0.45
  -4  22  -4    2.73    0.52
  -4  22  -4    2.44    0.40
  -5 -22  -4    2.98    0.41
  -5  22  -4    3.48    0.58
   5  22   4    2.85    0.47
  -5  22  -4    3.43    0.47
  -6  22  -4   -0.42    0.41
   6  22   4    0.31    0.36
  -6  22  -4    0.54    0.33
   7  22   4    0.09    0.39
  -7  22  -4   -0.61    0.42
   8  22   4    0.70    0.50
  -8  22  -4    0.28    0.54
  -9  22  -4    1.41    0.62
   9  22   4    1.49    0.50
 -10  22  -4    0.95    0.66
  10  22   4    0.60    0.50
 -11  22  -4   -1.22    0.66
 -12  22  -4    5.66    0.98
  12  23  -4    2.37    0.69
  11  23  -4    1.75    0.63
 -10  23   4   16.84    1.29
  10  23  -4   18.88    1.29
  -9  23   4    2.20    0.60
   9  23  -4    2.74    0.61
  -8  23   4   17.05    1.20
   8  23  -4   16.21    1.16
   7  23  -4    4.55    0.63
  -7  23   4    3.80    0.60
   6  23  -4    0.47    0.41
  -6  23   4    0.19    0.35
   5  23  -4    1.47    0.43
  -5  23   4    1.48    0.41
   4  23  -4    4.88    0.58
  -4  23   4    5.06    0.61
  -3 -23   4   18.13    0.95
   3  23  -4   16.77    1.02
  -3  23   4   17.67    1.06
  -2  23   4    6.12    0.61
   2  23  -4    5.90    0.61
   1  23  -4    0.75    0.30
  -1  23   4    0.54    0.32
   0 -23  -4    6.76    0.67
   0  23   4    9.27    0.68
   0  23  -4    8.30    0.63
  -1 -23  -4    4.13    0.52
  -1  23  -4    4.03    0.45
   1  23   4    3.56    0.46
  -2 -23  -4    4.89    0.56
  -2  23  -4    6.50    0.57
   2  23   4    6.16    0.58
  -3 -23  -4    3.50    0.45
   3  23   4    4.07    0.50
  -3  23  -4    4.18    0.48
  -4 -23  -4   68.76    2.82
  -4  23  -4   57.01    2.82
  -4  23  -4   70.45    2.97
   4  23   4   64.99    2.86
  -5 -23  -4    4.05    0.45
  -5  23  -4    3.61    0.51
   5  23   4    3.44    0.52
  -5  23  -4    3.38    0.59
  -6  23  -4   70.98    3.29
   6  23   4   73.14    3.19
  -6  23  -4   71.38    3.14
  -7  23  -4    3.14    0.68
   7  23   4    3.40    0.56
  -8  23  -4    0.32    0.53
   8  23   4    0.22    0.44
   9  23   4    2.93    0.64
  -9  23  -4    2.66    0.73
  10  23   4    8.12    0.90
 -10  23  -4    6.79    0.99
 -11  23  -4    0.86    0.71
  12  24  -4    0.08    0.60
  11  24  -4   -0.49    0.53
  10  24  -4    0.82    0.56
 -10  24   4    0.02    0.46
   9  24  -4    2.28    0.62
  -9  24   4    4.04    0.67
   8  24  -4    0.47    0.49
  -8  24   4   -0.55    0.37
  -7  24   4    3.76    0.66
   7  24  -4    3.44    0.65
  -6  24   4    0.12    0.36
   6  24  -4    0.31    0.40
   5  24  -4   48.09    2.28
  -5  24   4   48.06    2.31
  -4  24   4    3.59    0.54
   4  24  -4    3.65    0.53
  -3 -24   4    7.37    0.59
  -3  24   4    6.70    0.69
   3  24  -4    6.48    0.65
  -2  24   4    1.51    0.39
   2  24  -4    1.41    0.38
   1  24  -4   17.28    1.00
  -1  24   4   17.75    1.05
   0 -24  -4    1.79    0.44
   0  24  -4    1.39    0.34
   0  24   4    1.43    0.37
  -1 -24  -4    3.50    0.50
   1  24   4    3.90    0.48
  -1  24  -4    3.28    0.43
  -2 -24  -4    1.67    0.41
  -2  24  -4    2.04    0.37
   2  24   4    2.30    0.43
  -3 -24  -4    0.73    0.35
   3  24   4    1.03    0.36
  -3  24  -4    1.24    0.36
  -4 -24  -4   26.47    1.29
  -4  24  -4   19.82    1.26
   4  24   4   28.08    1.34
  -5 -24  -4    1.32    0.34
  -5  24  -4    0.61    0.31
   5  24   4    1.48    0.43
  -5  24  -4    1.13    0.48
   6  24   4    1.37    0.46
  -6  24  -4    1.18    0.53
  -6  24  -4    1.28    0.40
  -7  24  -4    8.27    0.92
   7  24   4    7.73    0.78
   8  24   4   13.99    1.03
  -8  24  -4   12.75    1.22
   9  24   4   -0.50    0.44
  -9  24  -4   -0.32    0.57
 -10  24  -4    3.87    0.84
  10  24   4    1.27    0.59
 -11  24  -4    3.12    0.82
  12  25  -4    7.88    1.03
  11  25  -4   -0.30    0.56
  10  25  -4   -0.86    0.50
 -10  25   4   -0.07    0.54
   9  25  -4    9.00    0.93
  -9  25   4    7.58    0.93
  -8  25   4    5.25    0.78
   8  25  -4    5.44    0.78
  -7  25   4   -0.60    0.45
   7  25  -4   -0.07    0.43
  -6  25   4   11.53    1.00
   6  25  -4   10.73    0.94
   5  25  -4    8.42    0.78
  -5  25   4    6.61    0.76
  -4  25   4   -0.71    0.31
   4  25  -4    0.22    0.38
  -3 -25   4    2.93    0.42
  -3  25   4    2.50    0.48
   3  25  -4    2.99    0.48
  -2  25   4   14.16    0.95
   2  25  -4   13.60    0.90
  -1  25   4    2.39    0.44
   1  25  -4    1.92    0.38
   0 -25  -4    6.10    0.66
   0  25  -4    6.15    0.59
   0  25   4    6.09    0.62
  -1 -25  -4    2.99    0.52
  -1  25  -4    3.60    0.45
   1  25   4    2.26    0.43
  -2 -25  -4    0.96    0.38
   2  25   4    0.46    0.34
  -2  25  -4    1.13    0.32
  -3 -25  -4    0.85    0.35
   3  25   4    0.08    0.32
  -3  25  -4    0.94    0.33
  -4 -25  -4   15.33    0.91
  -4  25  -4   11.93    0.91
   4  25   4   17.56    1.00
  -5 -25  -4    2.36    0.42
   5  25   4    2.45    0.48
  -5  25  -4    1.63    0.42
  -6  25  -4  102.35    4.38
  -6  25  -4  105.06    4.52
   6  25   4  101.16    4.38
  -7  25  -4    4.42    0.74
   7  25   4    5.79    0.70
   8  25   4    3.47    0.63
  -8  25  -4    3.40    0.75
   9  25   4    1.81    0.62
  -9  25  -4    0.96    0.65
 -10  25  -4   -0.02    0.64
  10  25   4    1.27    0.65
  11  26  -4   -0.97    0.54
  10  26  -4    0.37    0.59
   9  26  -4    6.87    0.88
  -9  26   4    8.01    0.97
   8  26  -4    4.79    0.77
  -8  26   4    2.37    0.66
  -7  26   4    1.19    0.55
   7  26  -4    1.37    0.53
   6  26  -4    0.27    0.45
  -6  26   4   -0.16    0.44
  -5  26   4   33.86    1.91
   5  26  -4   39.61    1.91
  -4  26   4    3.65    0.58
   4  26  -4    3.74    0.57
   3  26  -4   17.03    1.05
  -3  26   4   15.72    1.06
  -2  26   4    0.94    0.38
   2  26  -4    0.58    0.34
  -1  26   4   10.42    0.79
   1  26  -4    8.73    0.72
   0 -26  -4    2.74    0.51
   0  26  -4    3.34    0.46
   0  26   4    3.98    0.52
  -1 -26  -4   23.23    1.30
  -1  26  -4   24.15    1.25
   1  26   4   24.17    1.32
  -2 -26  -4    0.11    0.31
   2  26   4    0.09    0.31
  -2  26  -4    0.54    0.33
  -3 -26  -4    0.77    0.36
   3  26   4    1.08    0.39
  -3  26  -4    1.04    0.34
  -4 -26  -4    8.29    0.72
  -4  26  -4    7.35    0.71
   4  26   4    8.06    0.74
  -5  26  -4    9.92    0.83
   5  26   4   13.20    0.92
  -6  26  -4    1.20    0.43
   6  26   4    1.02    0.50
   7  26   4    7.59    0.81
   8  26   4    1.50    0.53
   9  26   4   10.64    1.00
  10  26   4    2.67    0.66
  11  27  -4   -0.46    0.61
  10  27  -4    2.10    0.69
  -9  27   4    0.03    0.51
   9  27  -4    0.50    0.59
   8  27  -4    0.76    0.62
  -8  27   4    1.04    0.59
   7  27  -4    1.63    0.58
  -7  27   4    2.82    0.66
  -6  27   4   22.01    1.40
   6  27  -4   22.00    1.38
  -5  27   4   -0.26    0.37
   5  27  -4    0.01    0.43
   4  27  -4    0.65    0.44
  -4  27   4    0.68    0.40
  -3  27   4    5.04    0.64
   3  27  -4    4.19    0.58
   2  27  -4    1.50    0.42
  -2  27   4    1.70    0.44
  -1  27   4    0.89    0.40
   1  27  -4    1.33    0.39
   0 -27  -4    8.55    0.79
   0  27  -4    8.19    0.70
   0  27   4    9.29    0.78
  -1 -27  -4    2.46    0.48
  -1  27  -4    2.37    0.44
   1  27   4    2.30    0.46
  -2 -27  -4   19.81    1.16
   2  27   4   17.82    1.12
  -2  27  -4   20.65    1.14
  -3 -27  -4    1.04    0.38
  -3  27  -4    0.43    0.34
   3  27   4    0.10    0.35
  -4 -27  -4    0.36    0.35
  -4  27  -4    0.88    0.35
   4  27   4    0.88    0.41
   5  27   4    8.28    0.76
  -5  27  -4    6.17    0.70
  -6  27  -4   10.53    0.93
   6  27   4   11.14    0.94
   7  27   4   11.04    0.99
   8  27   4    0.76    0.52
   9  27   4    0.41    0.60
  10  27   4    1.18    0.66
  10  28  -4    1.11    0.66
   9  28  -4    2.42    0.70
  -9  28   4    2.39    0.68
  -8  28   4    7.87    0.99
   8  28  -4    9.48    1.03
  -7  28   4   14.52    1.25
   7  28  -4   14.46    1.17
  -6  28   4   -0.50    0.40
   6  28  -4    1.17    0.53
   5  28  -4   22.56    1.34
  -5  28   4   18.03    1.28
   4  28  -4    9.98    0.89
  -4  28   4    9.74    0.94
   3  28  -4    1.62    0.46
  -3  28   4    1.26    0.45
   2  28  -4   11.22    0.86
  -2  28   4   13.00    0.94
   1  28  -4   17.35    1.09
  -1  28   4   17.42    1.11
   0 -28  -4    0.83    0.43
   0  28   4    0.01    0.34
   0  28  -4    0.22    0.32
  -1 -28  -4    9.57    0.83
   1  28   4   10.54    0.82
  -1  28  -4    9.85    0.76
  -2 -28  -4    0.81    0.38
   2  28   4    1.25    0.41
  -2  28  -4    0.68    0.32
  -3 -28  -4    1.26    0.43
  -3  28  -4    1.64    0.42
   3  28   4    1.24    0.41
  -4 -28  -4    0.94    0.36
   4  28   4    0.72    0.42
  -4  28  -4    1.15    0.41
  -5  28  -4   -0.35    0.33
   5  28   4    0.22    0.42
  -6  28  -4    3.26    0.57
   6  28   4    5.45    0.68
   7  28   4    7.30    0.83
   8  28   4    3.81    0.72
   9  28   4    7.59    0.87
  10  28   4    3.31    0.70
  10  29  -4    1.52    0.73
  -9  29   4    0.00    0.62
   9  29  -4    1.34    0.68
   8  29  -4   -0.35    0.62
  -8  29   4   -0.01    0.51
  -7  29   4    2.66    0.64
   7  29  -4    2.61    0.66
   6  29  -4    4.85    0.75
  -6  29   4    4.46    0.75
  -5  29   4   -0.38    0.39
   5  29  -4   -0.48    0.45
  -4  29   4    4.25    0.67
   4  29  -4    4.36    0.64
  -3  29   4    3.07    0.58
   3  29  -4    2.77    0.53
  -2 -29   4    0.27    0.35
   2  29  -4    0.59    0.39
  -2  29   4    0.34    0.37
   1 -29  -4    2.44    0.55
  -1  29   4    2.45    0.49
   1  29  -4    1.54    0.41
   0 -29  -4    1.27    0.48
   0  29   4    1.28    0.42
   0  29  -4    1.13    0.38
  -1 -29  -4    3.87    0.58
  -1  29  -4    4.13    0.53
   1  29   4    3.96    0.56
  -2 -29  -4   26.33    1.43
  -2  29  -4   24.61    1.36
   2  29   4   25.55    1.40
  -3 -29  -4    0.86    0.41
   3  29   4    0.64    0.46
  -3  29  -4    1.24    0.37
  -4 -29  -4    3.75    0.52
  -4  29  -4    3.24    0.51
   4  29   4    3.80    0.59
  -5  29  -4    7.53    0.79
   5  29   4   10.24    0.88
   6  29   4    2.99    0.64
   7  29   4    2.11    0.59
   8  29   4    9.81    0.97
   9  29   4    0.02    0.54
  10  29   4    0.21    0.61
   9  30  -4    0.95    0.64
  -9  30   4    1.01    0.69
  -8  30   4    4.10    0.81
   8  30  -4    7.14    0.92
  -7  30   4   10.03    1.10
   7  30  -4   12.72    1.14
   6  30  -4   13.24    1.15
  -6  30   4   13.66    1.26
  -5  30   4    0.35    0.50
   5  30  -4    1.12    0.53
   4  30  -4    0.31    0.45
  -4  30   4   -0.18    0.40
  -3  30   4    5.81    0.74
   3  30  -4    6.11    0.71
   2  30  -4    4.17    0.62
  -2  30   4    3.59    0.59
   1 -30  -4    0.28    0.47
   1  30  -4    0.04    0.37
  -1  30   4    0.29    0.39
   0 -30  -4    1.57    0.55
   0  30   4    1.07    0.43
   0  30  -4    1.53    0.42
  -1 -30  -4    2.68    0.54
  -1  30  -4    2.37    0.49
   1  30   4    1.49    0.47
  -2 -30  -4    9.19    0.83
  -2  30  -4    8.77    0.80
   2  30   4    8.17    0.79
  -3 -30  -4    1.21    0.45
  -3  30  -4    0.91    0.37
   3  30   4    0.49    0.42
   4  30   4    0.06    0.42
  -4  30  -4    0.17    0.37
   5  30   4    1.22    0.54
  -5  30  -4    1.71    0.49
   6  30   4    6.93    0.80
   7  30   4   18.37    1.32
   8  30   4    1.73    0.61
   9  30   4    0.45    0.64
  10  30   4    2.32    0.77
  -9  31   4    4.01    0.84
   9  31  -4    3.52    0.91
   8  31  -4    0.00    0.62
  -8  31   4    0.42    0.64
   7  31  -4    9.06    1.05
  -7  31   4    7.92    1.02
  -6  31   4    8.74    1.03
   6  31  -4    8.65    1.00
   5  31  -4    0.44    0.52
  -5  31   4   -0.29    0.42
   4  31  -4    2.88    0.60
  -4  31   4    2.89    0.61
   3  31  -4    0.71    0.49
  -3  31   4   -0.12    0.40
  -2  31   4   12.19    0.97
   2  31  -4   11.17    0.91
   1 -31  -4    2.75    0.61
  -1  31   4    3.33    0.58
   1  31  -4    2.57    0.51
   0 -31  -4    0.69    0.46
   0  31  -4    0.54    0.38
   0  31   4    0.45    0.40
  -1 -31  -4    8.59    0.82
  -1  31  -4    7.30    0.72
   1  31   4    6.56    0.72
  -2 -31  -4   10.64    0.95
  -2  31  -4   12.72    0.91
   2  31   4   13.31    0.97
  -3 -31  -4   25.32    1.48
   3  31   4   27.26    1.50
  -3  31  -4   27.34    1.46
  -4  31  -4    2.06    0.49
   4  31   4    2.49    0.55
  -5  31  -4    4.48    0.65
   5  31   4    5.81    0.76
   6  31   4   -0.14    0.47
   7  31   4   -0.33    0.49
   8  31   4    0.87    0.66
   9  31   4    1.34    0.62
  -8  32   4    8.60    1.06
   8  32  -4    9.10    1.08
   7  32  -4    6.96    0.92
  -7  32   4    4.88    0.85
   6  32  -4   41.36    2.03
  -6  32   4   28.49    1.97
  -5  32   4    3.34    0.69
   5  32  -4    2.55    0.65
   4  32  -4   10.13    0.95
  -4  32   4    9.20    0.99
   3  32  -4    0.54    0.47
  -3  32   4    0.95    0.54
   2  32  -4    0.96    0.46
  -2  32   4    0.82    0.46
   1 -32  -4   -0.56    0.46
  -1  32   4    0.60    0.43
   1  32  -4    0.58    0.41
   0 -32  -4    2.16    0.57
   0  32   4    2.10    0.52
   0  32  -4    2.25    0.48
  -1 -32  -4    1.54    0.51
   1  32   4    1.04    0.46
  -1  32  -4    1.88    0.46
  -2 -32  -4    5.65    0.70
  -2  32  -4    6.59    0.70
   2  32   4    5.95    0.72
  -3 -32  -4    0.95    0.47
   3  32   4    1.00    0.47
  -3  32  -4    1.18    0.42
  -4  32  -4    0.85    0.41
   4  32   4    0.69    0.49
   5  32   4    2.34    0.57
  -5  32  -4    2.00    0.52
   6  32   4    5.44    0.76
   7  32   4   -0.40    0.52
   8  32   4   17.76    1.33
   9  32   4    3.66    0.77
  -8  33   4    1.82    0.68
   8  33  -4    1.40    0.71
  -7  33   4    9.72    1.15
   7  33  -4   14.30    1.25
  -6  33   4    0.47    0.58
   6  33  -4    0.85    0.61
   5  33  -4    4.25    0.74
  -5  33   4    4.32    0.76
  -4  33   4    4.50    0.72
   4  33  -4    3.15    0.66
  -3  33   4    6.77    0.82
   3  33  -4    7.17    0.81
   2  33  -4    0.41    0.49
  -2  33   4   -0.02    0.41
   1 -33  -4    7.79    0.87
   1  33  -4    8.35    0.80
  -1  33   4    8.05    0.83
   0 -33  -4    0.28    0.55
   0  33  -4    1.00    0.42
   0  33   4    1.24    0.48
  -1 -33  -4   23.92    1.38
   1  33   4   22.49    1.35
  -1  33  -4   20.49    1.32
  -2 -33  -4   17.82    1.16
  -2  33  -4   17.48    1.17
   2  33   4   16.39    1.16
   3  33   4   22.63    1.36
  -3  33  -4   21.20    1.33
   4  33   4    4.38    0.68
  -4  33  -4    4.56    0.64
  -5  33  -4    4.18    0.66
   5  33   4    2.98    0.63
   6  33   4    0.99    0.57
   7  33   4   14.55    1.21
   8  33   4    4.13    0.78
  -8  34   4    0.04    0.65
   7  34  -4   11.80    1.16
  -7  34   4    8.47    1.10
   6  34  -4    6.41    0.95
  -6  34   4    6.95    0.98
   5  34  -4   16.28    1.27
  -5  34   4   15.17    1.35
   4  34  -4   20.99    1.40
  -4  34   4   21.47    1.49
   3  34  -4    0.30    0.47
  -3  34   4    0.11    0.46
   2 -34  -4    5.84    0.84
  -2  34   4    5.70    0.77
   2  34  -4    6.86    0.77
   1 -34  -4    0.70    0.60
  -1  34   4    0.24    0.46
   1  34  -4    0.92    0.46
   0 -34  -4    0.67    0.52
   0  34  -4    1.37    0.48
   0  34   4    1.50    0.53
  -1 -34  -4    9.58    0.94
   1  34   4    7.64    0.84
  -1  34  -4    9.21    0.84
  -2 -34  -4    2.85    0.56
   2  34   4    2.28    0.57
  -2  34  -4    2.38    0.52
   3  34   4    1.90    0.55
  -3  34  -4    1.42    0.48
   4  34   4    8.00    0.86
  -4  34  -4    7.19    0.82
  -5  34  -4    0.82    0.49
   5  34   4    0.69    0.53
   6  34   4    0.26    0.55
   7  34   4    3.60    0.81
  -8  35   4   -0.66    0.63
  -7  35   4    3.01    0.78
   6  35  -4   19.55    1.46
  -6  35   4   18.44    1.45
   5  35  -4    8.80    0.98
  -5  35   4    9.40    1.05
   4  35  -4    2.29    0.66
  -4  35   4    1.67    0.62
  -3  35   4    0.34    0.49
   3  35  -4    1.48    0.56
   2 -35  -4    0.91    0.69
  -2  35   4    1.02    0.52
   2  35  -4    0.73    0.51
   1 -35  -4    3.21    0.69
   1  35  -4    1.02    0.53
  -1  35   4    1.36    0.54
   0 -35  -4    0.94    0.58
   0  35   4    0.71    0.50
   0  35  -4    0.76    0.44
  -1 -35  -4    0.69    0.56
   1  35   4    0.67    0.48
  -1  35  -4   -0.22    0.37
  -2 -35  -4   17.78    1.21
  -2  35  -4   17.19    1.18
   2  35   4   14.50    1.15
  -3  35  -4    6.24    0.76
   3  35   4    7.11    0.86
   4  35   4    0.87    0.53
  -4  35  -4    0.89    0.50
   5  35   4    5.84    0.79
  -5  35  -4    3.19    0.71
   6  35   4    3.84    0.79
   7  35   4   17.84    1.35
  -7  36   4    1.71    0.70
   6  36  -4    2.79    0.75
  -6  36   4    1.60    0.65
  -5  36   4    8.31    1.00
   5  36  -4    5.92    0.89
  -4  36   4    1.80    0.59
   4  36  -4    0.89    0.65
  -3  36   4    0.76    0.57
   3  36  -4    0.27    0.58
   2 -36  -4   12.32    1.15
   2  36  -4   13.57    1.08
  -2  36   4   12.94    1.15
   1 -36  -4   16.38    1.31
   1  36  -4   15.58    1.19
  -1  36   4   14.57    1.17
   0 -36  -4    4.24    0.74
   0  36  -4    4.22    0.69
   0  36   4    5.23    0.77
  -1 -36  -4    1.73    0.57
  -1  36  -4    2.11    0.58
   1  36   4    1.17    0.54
   2  36   4    4.22    0.73
  -2  36  -4    3.12    0.59
  -3  36  -4    2.44    0.56
   3  36   4    2.28    0.62
   4  36   4    1.03    0.56
  -4  36  -4    0.81    0.51
   5  36   4    3.93    0.73
   6  36   4   -0.13    0.64
  -6  37   4   16.87    1.54
   5  37  -4    0.29    0.60
  -5  37   4    0.37    0.54
  -4  37   4    3.36    0.75
   4  37  -4    3.17    0.73
   3 -37  -4    1.11    0.76
   3  37  -4    0.73    0.54
  -3  37   4    0.18    0.57
   2 -37  -4    2.03    0.70
  -2  37   4    1.78    0.61
   2  37  -4    1.64    0.57
   1 -37  -4    1.12    0.61
   1  37  -4    1.86    0.61
  -1  37   4    2.18    0.64
   0 -37  -4    5.56    0.86
   0  37  -4    6.98    0.82
   0  37   4    6.72    0.85
  -1 -37  -4    0.66    0.59
   1  37   4    0.11    0.49
  -1  37  -4    0.05    0.42
  -2  37  -4    2.18    0.59
   2  37   4    2.10    0.61
  -3  37  -4    2.71    0.59
   3  37   4    2.71    0.66
  -4  37  -4    1.90    0.60
   4  37   4    0.56    0.55
   5  37   4   10.05    1.04
  -5  38   4    0.67    0.65
   4  38  -4    9.85    1.06
  -4  38   4    9.56    1.07
   3 -38  -4    1.13    0.77
  -3  38   4    1.38    0.59
   3  38  -4    0.47    0.59
   2 -38  -4    0.43    0.61
   2  38  -4    0.65    0.59
  -2  38   4    0.73    0.55
   1 -38  -4   17.68    1.36
  -1  38   4   19.49    1.37
   1  38  -4   19.38    1.38
   0 -38  -4    7.21    0.89
   0  38   4    8.50    0.94
   0  38  -4    8.45    0.92
  -1 -38  -4    1.28    0.57
   1  38   4    1.02    0.56
  -1  38  -4    0.23    0.47
  -2  38  -4    0.35    0.45
   2  38   4    0.34    0.51
  -3  38  -4    1.41    0.55
   3  38   4    0.29    0.55
  -4  38  -4    2.34    0.63
   3 -39  -4    2.30    0.77
  -3  39   4    3.32    0.73
   2 -39  -4    1.01    0.74
  -2  39   4    0.99    0.61
   2  39  -4    0.48    0.54
   1 -39  -4    0.95    0.70
   1  39  -4    0.25    0.50
  -1  39   4    0.40    0.55
   0 -39  -4    3.45    0.76
   0  39  -4    2.28    0.59
   0  39   4    2.91    0.67
   1  39   4    2.27    0.65
  -1  39  -4    3.25    0.67
  -2  39  -4    4.68    0.74
  -3  39  -4    1.72    0.54
  -4  39  -4    3.07    0.64
   2 -40  -4   -0.03    0.72
   1 -40  -4    0.07    0.71
   0 -40  -4    5.20    0.82
   0  40  -4    4.14    0.71
  -1  40  -4    2.51    0.62
  -2  40  -4    0.43    0.48
  -3  40  -4    2.03    0.57
   0 -41  -4    0.47    0.62
  13   0  -5    0.45    0.53
  12   0  -5   -0.01    0.46
  11   0  -5    2.08    0.51
  10   0  -5    0.20    0.37
   9   0  -5    1.13    0.40
  -8   0   5   -0.10    0.21
   8   0  -5    0.31    0.31
  -7   0   5  113.87    4.78
   7   0  -5  126.91    4.97
   6   0  -5   -0.10    0.23
  -6   0   5    0.06    0.16
  -5   0   5   16.49    0.76
  -4   0   5    0.01    0.16
  -3   0   5  150.87    6.00
  -2   0   5    0.03    0.11
   2   0  -5   -0.01    0.07
  -1   0   5    2.72    0.21
   1   0  -5    3.41    0.19
   0   0  -5   -0.02    0.08
   0   0   5   -0.01    0.06
  -1   0  -5    2.72    0.22
   1   0   5    2.88    0.14
  -2   0  -5    0.07    0.13
   2   0   5    0.01    0.04
  -3   0  -5   18.10    0.85
   3   0   5   18.07    0.74
  -4   0  -5   -0.09    0.16
   4   0   5    0.05    0.09
   5   0   5  225.86    8.55
  -5   0  -5  209.06    8.60
   6   0   5    0.11    0.15
  -6   0  -5    0.39    0.25
  -7   0  -5    8.56    0.62
  -8   0  -5    0.06    0.26
   8   0   5    0.07    0.21
  -9   0  -5    1.18    0.40
 -10   0  -5    0.02    0.32
 -11   0  -5    1.10    0.47
  13  -1  -5    6.82    0.90
  13   1  -5    8.91    0.89
  12  -1  -5    2.20    0.58
  12   1  -5    1.71    0.55
  11  -1  -5    6.19    0.75
  11   1  -5    6.73    0.76
  10  -1  -5   25.21    1.41
  10   1  -5   26.14    1.45
   9  -1  -5    9.44    0.77
  -9   1   5   10.27    0.68
   9   1  -5   10.98    0.81
   8  -1  -5   65.38    2.86
  -8  -1   5   65.36    2.69
   8   1  -5   61.10    2.83
  -8   1   5   67.08    2.72
   7  -1  -5    4.01    0.48
  -7  -1   5    4.62    0.36
   7   1  -5    3.45    0.45
  -7   1   5    4.58    0.39
  -6  -1   5    9.14    0.49
   6   1  -5    6.84    0.59
  -6   1   5    9.68    0.53
  -5  -1   5    9.83    0.51
  -5   1   5   11.23    0.55
   5   1  -5   10.21    0.64
  -5   1   5    9.74    0.61
   4   1  -5    0.27    0.20
  -4   1   5    0.19    0.18
  -3   1   5    6.93    0.43
  -2  -1   5   28.13    1.18
   2  -1  -5   28.18    1.13
  -2   1   5   26.51    1.18
   2   1  -5   26.85    1.10
  -1  -1   5   34.33    1.43
   1  -1  -5   33.60    1.40
   1   1  -5   35.75    1.39
  -1   1   5   35.48    1.44
   0  -1   5    2.17    0.15
   0  -1  -5    2.05    0.17
   0   1   5    2.06    0.15
   0   1  -5    1.92    0.16
  -1  -1  -5    0.22    0.11
  -1   1  -5    0.36    0.12
  -1   1  -5    0.17    0.05
   1   1   5    0.37    0.06
  -2  -1  -5   15.80    0.72
  -2   1  -5   15.29    0.72
   2   1   5   14.73    0.62
  -3  -1  -5   48.31    2.07
   3  -1   5   53.87    1.98
  -3   1  -5   48.79    2.08
   3   1   5   47.69    1.98
  -4  -1  -5  161.11    6.38
   4  -1   5  158.34    6.31
  -4   1  -5  156.12    6.38
   4   1   5  167.47    6.31
  -5  -1  -5    0.85    0.23
   5  -1   5    1.34    0.17
   5   1   5    0.91    0.16
  -5   1  -5    1.34    0.27
  -6  -1  -5    7.84    0.55
   6  -1   5    7.74    0.45
  -6   1  -5    7.16    0.55
   6   1   5    8.21    0.46
   7  -1   5   31.35    1.29
  -7  -1  -5   26.79    1.37
   7   1   5   28.75    1.28
  -7   1  -5   27.46    1.38
   8  -1   5   23.15    1.08
  -8  -1  -5   20.91    1.18
   8   1   5   24.20    1.09
  -8   1  -5   21.00    1.18
  -9  -1  -5    0.96    0.34
  -9   1  -5    0.45    0.32
 -10  -1  -5   -0.28    0.33
 -10   1  -5    0.26    0.37
 -11  -1  -5    2.75    0.56
 -11   1  -5    2.34    0.52
  13   2  -5    2.87    0.60
  12  -2  -5    0.27    0.48
  12   2  -5   -0.12    0.40
  11  -2  -5   19.56    1.28
  11   2  -5   20.32    1.27
  10  -2  -5    5.39    0.67
  10   2  -5    4.72    0.65
   9  -2  -5    1.36    0.46
  -9   2   5    1.76    0.34
   9   2  -5    1.98    0.47
   8  -2  -5    3.95    0.52
  -8  -2   5    4.38    0.38
   8   2  -5    3.48    0.49
  -8   2   5    4.91    0.45
  -7  -2   5   48.97    2.00
   7   2  -5   50.17    2.17
  -7   2   5   45.43    2.04
  -6  -2   5   -0.05    0.13
  -6   2   5    0.06    0.17
   6   2  -5   -0.02    0.23
  -6   2   5   -0.09    0.20
  -5  -2   5  142.15    5.64
   5   2  -5  150.81    5.81
  -5   2   5  141.12    5.70
  -5   2   5  142.41    5.79
   4   2  -5   18.85    0.94
  -4   2   5   19.32    0.93
  -3   2   5  186.56    7.36
   3   2  -5  185.17    7.37
  -2   2   5   89.84    3.45
   2   2  -5   77.09    3.44
   2   2  -5   89.87    3.34
   1  -2  -5  131.21    5.34
   1   2  -5  140.92    5.39
  -1   2   5  136.81    5.39
   1   2  -5  137.73    5.32
   0  -2  -5   24.84    1.11
   0   2  -5   29.37    1.11
   0   2   5   26.54    1.11
   0   2  -5   27.30    1.12
  -1  -2  -5    0.23    0.10
  -1   2  -5    0.23    0.05
   1   2   5    0.40    0.07
  -1   2  -5    0.21    0.12
  -2  -2  -5    8.55    0.45
  -2   2  -5    7.63    0.45
   2   2   5    7.97    0.37
  -3  -2  -5    5.97    0.39
   3  -2   5    6.68    0.29
   3   2   5    5.58    0.30
  -3   2  -5    5.44    0.40
   4  -2   5   65.24    2.46
  -4  -2  -5   60.66    2.55
   4   2   5   61.37    2.46
  -4   2  -5   58.24    2.56
  -5  -2  -5   25.46    1.20
   5  -2   5   25.50    1.10
   5   2   5   26.08    1.11
  -5   2  -5   25.91    1.22
  -6  -2  -5   13.94    0.77
   6  -2   5   14.02    0.68
  -6   2  -5   12.65    0.78
   6   2   5   13.53    0.67
   7  -2   5   15.12    0.75
  -7  -2  -5   14.01    0.83
  -7   2  -5   13.72    0.87
   7   2   5   14.93    0.75
   8  -2   5   11.18    0.67
  -8  -2  -5   12.84    0.81
  -8   2  -5   11.95    0.80
   8   2   5   12.11    0.68
  -9  -2  -5   63.87    2.80
  -9   2  -5   64.64    2.84
 -10  -2  -5    1.09    0.41
 -10   2  -5    0.74    0.43
 -11  -2  -5    0.98    0.43
 -11   2  -5    0.87    0.42
 -12   2  -5    1.98    0.59
  13   3  -5    0.61    0.53
  12  -3  -5    0.70    0.52
  12   3  -5    0.81    0.48
  11  -3  -5    2.55    0.54
  11   3  -5    2.85    0.54
  10  -3  -5   26.64    1.49
  10   3  -5   29.20    1.51
   9  -3  -5   47.84    2.15
  -9   3   5   41.06    1.98
   9   3  -5   45.46    2.12
  -8   3   5   13.40    0.77
   8   3  -5   12.27    0.84
  -7  -3   5    0.13    0.16
  -7   3   5    0.43    0.22
   7   3  -5    0.54    0.31
  -7   3   5    0.12    0.24
  -6  -3   5    8.25    0.44
   6   3  -5    7.93    0.60
  -6   3   5    8.17    0.53
  -6   3   5    9.18    0.59
  -5  -3   5   14.81    0.62
  -5   3   5   14.31    0.76
   5   3  -5   11.72    0.74
  -5   3   5   13.51    0.70
   4   3  -5   -0.16    0.17
  -4   3   5    0.12    0.17
   3   3  -5   62.65    2.35
  -3   3   5   60.75    2.50
   3   3  -5   57.39    2.50
   2   3  -5   21.39    0.82
  -2   3   5   19.80    0.92
   2   3  -5   19.81    0.93
   1  -3  -5   90.28    3.72
   1   3  -5   93.68    3.70
   1   3  -5  103.50    3.77
  -1   3   5   91.16    3.76
   0  -3  -5   57.11    2.31
   0   3  -5   58.17    2.31
   0   3   5   56.58    2.30
   0   3  -5   59.53    2.31
  -1  -3  -5   15.51    0.70
   1   3   5   16.15    0.66
  -1   3  -5   15.03    0.70
  -1   3  -5   15.24    0.63
  -2  -3  -5   13.76    0.67
  -2   3  -5   14.79    0.57
   2   3   5   13.32    0.62
  -2   3  -5   14.85    0.70
  -3  -3  -5   12.61    0.64
  -3   3  -5   12.06    0.52
  -3   3  -5   12.39    0.66
   3   3   5   12.70    0.56
  -4  -3  -5   84.87    3.44
   4   3   5   84.59    3.37
  -4   3  -5   85.00    3.47
   5  -3   5   22.19    0.98
  -5  -3  -5   22.29    1.07
  -5   3  -5   22.62    1.11
   5   3   5   23.18    0.99
  -6  -3  -5   82.26    3.48
   6  -3   5   86.21    3.41
  -6   3  -5   81.28    3.51
   6   3   5   87.73    3.42
  -7  -3  -5    0.69    0.27
   7  -3   5    0.50    0.20
   7   3   5    0.76    0.22
  -7   3  -5    0.84    0.31
   8  -3   5   27.26    1.22
  -8  -3  -5   24.41    1.29
   8   3   5   27.13    1.23
  -8   3  -5   25.29    1.33
  -9  -3  -5    8.35    0.72
  -9   3  -5    8.76    0.77
 -10  -3  -5   14.92    0.97
 -10   3  -5   13.54    1.00
 -11   3  -5    1.46    0.52
 -12   3  -5    0.00    0.46
  13   4  -5    0.71    0.50
  12  -4  -5   39.55    2.08
  12   4  -5   41.12    2.04
  11  -4  -5    0.44    0.40
  11   4  -5    0.18    0.44
  10  -4  -5    0.04    0.37
  10   4  -5   -0.09    0.35
 -10   4   5    0.35    0.29
   9  -4  -5    2.16    0.51
  -9   4   5    2.23    0.39
   9   4  -5    2.55    0.46
   8   4  -5    8.78    0.69
  -8   4   5    8.06    0.60
  -8   4   5    7.67    0.63
  -7  -4   5    0.51    0.16
  -7   4   5    0.19    0.22
  -7   4   5    0.40    0.26
   7   4  -5    0.57    0.29
  -6  -4   5    4.42    0.28
  -6   4   5    4.05    0.44
  -6   4   5    3.85    0.38
   6   4  -5    4.04    0.44
  -5  -4   5   51.02    2.01
   5   4  -5   48.10    2.17
  -5   4   5   51.79    2.17
   4   4  -5   94.65    3.86
  -4   4   5   94.73    3.86
   3   4  -5  114.89    4.64
  -3   4   5  116.39    4.64
   2   4  -5   62.51    2.46
  -2   4   5   65.76    2.58
   2   4  -5   61.50    2.58
   1  -4  -5  158.74    6.36
   1   4  -5  166.28    6.32
  -1   4   5  167.11    6.40
   1   4  -5  157.98    6.40
   0  -4  -5    0.03    0.10
   0   4   5    0.18    0.08
   0   4  -5    0.21    0.10
   0   4  -5    0.06    0.08
  -1  -4  -5   14.52    0.71
  -1   4  -5   16.21    0.74
  -1   4  -5   16.35    0.67
   1   4   5   17.01    0.70
  -2  -4  -5   10.31    0.50
  -2   4  -5    9.67    0.40
   2   4   5    8.26    0.44
  -2   4  -5    9.67    0.51
  -3  -4  -5   45.15    1.87
  -3   4  -5   45.62    1.79
   3   4   5   44.40    1.82
  -3   4  -5   43.97    1.90
  -4  -4  -5    2.27    0.27
  -4   4  -5    2.50    0.19
  -4   4  -5    2.37    0.30
   4   4   5    2.30    0.21
  -5  -4  -5    5.06    0.42
   5   4   5    5.83    0.35
  -5   4  -5    5.17    0.47
   6  -4   5    3.49    0.31
  -6  -4  -5    3.54    0.40
  -6   4  -5    3.70    0.45
   6   4   5    3.96    0.32
   7  -4   5    9.51    0.56
  -7  -4  -5    9.29    0.63
   7   4   5   10.71    0.57
  -7   4  -5    8.62    0.67
  -8  -4  -5   49.64    2.28
   8   4   5   53.46    2.20
  -8   4  -5   51.14    2.32
  -9  -4  -5   15.56    0.95
  -9   4  -5   14.90    0.97
 -10  -4  -5    7.86    0.70
 -10   4  -5    6.30    0.73
 -11   4  -5   -0.45    0.43
 -12   4  -5    1.86    0.59
  13   5  -5    0.51    0.54
  12  -5  -5    4.05    0.67
  12   5  -5    2.61    0.58
  11  -5  -5   16.44    1.16
  11   5  -5   17.13    1.16
  10  -5  -5    1.95    0.48
 -10   5   5    2.10    0.42
  10   5  -5    2.43    0.53
  -9   5   5    7.03    0.62
   9   5  -5    6.16    0.65
  -8   5   5    9.24    0.67
  -8   5   5    8.53    0.61
   8   5  -5    8.08    0.69
  -7  -5   5    3.73    0.29
  -7   5   5    4.14    0.42
  -7   5   5    3.98    0.45
   7   5  -5    3.89    0.47
  -6  -5   5   10.03    0.45
   6   5  -5    8.28    0.62
  -6   5   5    8.90    0.59
  -6   5   5    9.06    0.62
  -5  -5   5    5.46    0.27
   5   5  -5    4.84    0.45
  -5   5   5    5.03    0.45
   4   5  -5  121.32    4.95
  -4   5   5  123.63    4.94
  -3   5   5    3.79    0.33
   3   5  -5    3.50    0.33
   2   5  -5   40.13    1.76
  -2   5   5   43.45    1.76
   2   5  -5   42.53    1.65
   1  -5  -5    3.78    0.26
  -1   5   5    3.32    0.24
   1   5  -5    3.07    0.20
   1   5  -5    3.15    0.25
   0  -5  -5  134.62    5.18
   0   5   5  129.94    5.19
   0   5  -5  131.65    5.17
   0   5  -5  131.23    5.18
  -1  -5  -5   10.76    0.54
  -1   5  -5   11.62    0.50
  -1   5  -5   11.20    0.57
   1   5   5   11.79    0.53
  -2  -5  -5    1.17    0.19
   2   5   5    0.92    0.13
  -2   5  -5    1.21    0.10
  -2   5  -5    1.13    0.20
  -3  -5  -5    5.85    0.39
  -3   5  -5    6.39    0.30
  -3   5  -5    6.29    0.43
   3   5   5    5.91    0.34
  -4  -5  -5    1.40    0.22
  -4   5  -5    1.20    0.25
   4   5   5    1.35    0.17
  -4   5  -5    1.13    0.14
  -5  -5  -5   94.54    3.91
   5   5   5  100.92    3.87
  -5   5  -5   95.77    3.84
  -5   5  -5   94.16    3.96
  -6  -5  -5    2.53    0.34
   6   5   5    2.53    0.27
  -6   5  -5    2.75    0.40
  -7  -5  -5   29.41    1.41
   7  -5   5   29.47    1.34
   7   5   5   32.66    1.36
  -7   5  -5   29.16    1.47
  -8  -5  -5   18.82    1.06
   8   5   5   20.85    1.00
  -8   5  -5   19.58    1.12
  -9  -5  -5    2.48    0.42
   9   5   5    2.55    0.38
  -9   5  -5    2.07    0.47
 -10  -5  -5    4.08    0.54
 -10   5  -5    4.27    0.60
 -11   5  -5    7.61    0.83
 -12   5  -5   11.95    1.06
  13   6  -5    0.78    0.54
  12  -6  -5    8.94    0.86
  12   6  -5    8.35    0.84
  11  -6  -5   12.00    0.98
  11   6  -5   15.37    1.07
 -10   6   5    2.70    0.46
  10   6  -5    1.15    0.43
  -9   6   5    6.92    0.64
  -9   6   5    6.23    0.59
   9   6  -5    7.22    0.68
  -8   6   5   -0.24    0.24
  -8   6   5   -0.01    0.27
   8   6  -5    0.17    0.31
  -7   6   5    3.13    0.41
  -7   6   5    3.37    0.39
   7   6  -5    4.28    0.47
  -6  -6   5    3.38    0.22
   6   6  -5    2.83    0.39
  -6   6   5    2.91    0.38
  -6   6   5    2.30    0.33
  -5  -6   5   15.04    0.61
   5   6  -5   14.71    0.82
  -5   6   5   14.90    0.81
  -4   6   5   48.05    2.03
   4   6  -5   46.59    2.03
  -3   6   5    7.30    0.45
   3   6  -5    6.57    0.45
   2   6  -5  157.75    6.01
   2   6  -5  150.11    5.87
  -2   6   5  146.33    6.00
   1  -6  -5  185.15    7.31
   1   6  -5  186.26    7.25
  -1   6   5  186.46    7.34
   1   6  -5  187.96    7.34
   0  -6  -5   99.69    3.72
   0   6  -5   90.52    3.69
   0   6   5   91.48    3.71
   0   6  -5   92.63    3.70
  -1  -6  -5    0.72    0.15
  -1   6  -5    1.00    0.12
   1   6   5    0.64    0.14
  -1   6  -5    0.97    0.17
  -2  -6  -5   14.00    0.67
  -2   6  -5   14.24    0.71
   2   6   5   14.03    0.65
  -2   6  -5   14.58    0.61
  -3  -6  -5    5.89    0.40
  -3   6  -5    6.13    0.30
  -3   6  -5    6.11    0.43
   3   6   5    5.72    0.35
  -4  -6  -5    2.34    0.29
  -4   6  -5    2.20    0.31
   4   6   5    2.97    0.24
  -4   6  -5    2.25    0.19
  -5  -6  -5   11.43    0.64
  -5   6  -5   10.61    0.54
   5   6   5   12.33    0.59
  -5   6  -5   10.49    0.69
  -6  -6  -5    0.29    0.23
  -6   6  -5    0.38    0.16
  -6   6  -5    0.40    0.29
   6   6   5    0.13    0.17
  -7  -6  -5    3.10    0.40
   7   6   5    3.44    0.35
  -7   6  -5    2.93    0.44
  -8  -6  -5    4.70    0.49
  -8   6  -5    3.90    0.52
   8   6   5    4.75    0.44
  -9  -6  -5    0.26    0.30
  -9   6  -5   -0.06    0.33
   9   6   5    0.26    0.26
 -10  -6  -5   22.12    1.24
 -10   6  -5   22.26    1.31
 -11   6  -5    1.38    0.48
 -12   6  -5    0.75    0.57
  13   7  -5   14.48    1.16
  12  -7  -5   -0.55    0.43
  12   7  -5   -0.40    0.47
  11  -7  -5   13.73    1.02
  11   7  -5   14.31    1.01
 -10   7   5    0.33    0.33
  10   7  -5    0.19    0.43
  -9   7   5    5.40    0.57
  -9   7   5    5.63    0.58
   9   7  -5    4.33    0.56
  -8   7   5   19.35    1.09
   8   7  -5   21.53    1.18
  -8   7   5   20.93    1.13
  -7   7   5    1.42    0.32
   7   7  -5    1.37    0.35
  -7   7   5    1.12    0.28
  -6  -7   5    5.84    0.29
   6   7  -5    5.04    0.50
  -6   7   5    5.69    0.50
  -5   7   5  106.93    4.48
   5   7  -5  112.64    4.50
   4   7  -5   12.24    0.68
  -4   7   5   11.86    0.67
  -3   7   5   23.44    1.08
   3   7  -5   24.01    1.10
   2   7  -5    7.29    0.34
   2   7  -5    7.68    0.44
  -2   7   5    6.86    0.42
  -1   7   5    2.14    0.21
   1   7  -5    2.55    0.18
   1   7  -5    2.00    0.21
   0  -7  -5    3.85    0.30
   0   7  -5    3.88    0.26
   0   7   5    4.15    0.28
   0   7  -5    3.97    0.25
  -1  -7  -5   17.81    0.81
   1   7   5   17.35    0.80
  -1   7  -5   17.41    0.82
  -1   7  -5   18.04    0.78
  -2  -7  -5   79.29    3.30
   2   7   5   77.41    3.31
  -2   7  -5   87.63    3.28
  -2   7  -5   85.74    3.35
  -3  -7  -5   26.79    1.19
   3   7   5   28.19    1.17
  -3   7  -5   26.63    1.12
  -3   7  -5   26.73    1.23
  -4  -7  -5    0.21    0.18
  -4   7  -5    0.23    0.11
  -4   7  -5    0.31    0.22
   4   7   5    0.37    0.16
  -5  -7  -5   28.01    1.26
  -5   7  -5   26.15    1.32
  -5   7  -5   28.14    1.19
   5   7   5   28.75    1.23
  -6  -7  -5    5.06    0.44
  -6   7  -5    5.02    0.36
   6   7   5    5.11    0.40
  -6   7  -5    4.95    0.51
  -7  -7  -5    1.83    0.33
  -7   7  -5    1.44    0.24
   7   7   5    2.02    0.29
  -7   7  -5    1.58    0.37
  -8  -7  -5    3.10    0.43
   8   7   5    2.80    0.36
  -8   7  -5    2.90    0.47
  -9  -7  -5   17.42    0.99
   9   7   5   16.86    0.92
  -9   7  -5   15.72    1.05
 -10   7  -5    3.56    0.58
 -11   7  -5   -0.02    0.43
 -12   7  -5    5.37    0.78
 -13   7  -5    4.90    0.85
  13   8  -5    4.25    0.72
  12  -8  -5    1.89    0.57
  12   8  -5    0.56    0.51
  11  -8  -5    7.22    0.77
  11   8  -5    6.52    0.73
  10   8  -5    0.27    0.38
 -10   8   5    0.41    0.37
 -10   8   5    0.76    0.35
  -9   8   5    0.67    0.32
   9   8  -5    0.14    0.39
  -9   8   5    0.49    0.33
   8   8  -5   84.42    3.86
  -8   8   5   95.79    3.86
  -8   8   5   94.81    3.88
  -7   8   5    2.94    0.42
  -7   8   5    1.86    0.34
   7   8  -5    2.22    0.39
  -6  -8   5   33.44    1.30
   6   8  -5   31.85    1.52
  -6   8   5   31.39    1.51
   5   8  -5   11.98    0.71
  -5   8   5   11.92    0.70
  -4   8   5   41.15    1.79
   4   8  -5   41.01    1.80
  -3  -8   5   74.99    2.75
  -3   8   5   67.47    2.90
   3   8  -5   68.19    2.91
   2   8  -5   66.49    2.66
  -2   8   5   63.50    2.66
  -1   8   5   75.24    2.99
   1   8  -5   71.11    2.97
   1   8  -5   75.08    2.93
   0  -8  -5    1.21    0.19
   0   8  -5    1.34    0.16
   0   8   5    1.10    0.17
   0   8  -5    1.08    0.16
  -1  -8  -5    0.30    0.15
  -1   8  -5    0.41    0.12
  -1   8  -5    0.22    0.14
   1   8   5    0.23    0.13
  -2  -8  -5    5.71    0.40
   2   8   5    6.32    0.39
  -2   8  -5    6.41    0.43
  -2   8  -5    6.51    0.34
  -3  -8  -5   31.55    1.34
  -3   8  -5   31.32    1.40
  -3   8  -5   29.48    1.27
   3   8   5   31.55    1.33
  -4  -8  -5    0.69    0.21
  -4   8  -5    0.86    0.14
   4   8   5    0.92    0.18
  -4   8  -5    0.83    0.26
  -5  -8  -5    7.28    0.49
  -5   8  -5    7.46    0.43
   5   8   5    8.64    0.49
  -5   8  -5    7.54    0.58
  -6  -8  -5    4.64    0.44
   6   8   5    5.05    0.40
  -6   8  -5    5.25    0.52
  -6   8  -5    4.42    0.35
  -7  -8  -5   25.71    1.20
  -7   8  -5   21.66    1.26
   7   8   5   25.49    1.17
  -7   8  -5   24.64    1.12
  -8  -8  -5    0.35    0.27
   8   8   5    0.02    0.24
  -8   8  -5    0.47    0.38
  -9  -8  -5    2.03    0.40
  -9   8  -5    2.35    0.52
   9   8   5    1.92    0.36
 -10   8  -5    0.32    0.41
 -11   8  -5    5.42    0.78
 -12   8  -5   -0.12    0.54
 -13   8  -5    0.03    0.58
  13   9  -5    1.26    0.60
  12  -9  -5    7.12    0.82
  12   9  -5    5.92    0.75
  11   9  -5    0.56    0.43
  10   9  -5    0.29    0.39
 -10   9   5    0.39    0.33
   9   9  -5    0.13    0.35
  -9   9   5   -0.25    0.30
  -9   9   5    0.22    0.28
   8   9  -5    0.32    0.32
  -8   9   5    0.42    0.32
   7   9  -5    5.72    0.57
  -7   9   5    7.22    0.61
  -6   9   5    7.71    0.56
   6   9  -5    6.60    0.57
   5   9  -5    0.80    0.25
  -5   9   5    0.52    0.23
  -4   9   5   50.14    2.14
   4   9  -5   49.94    2.15
  -3  -9   5   90.30    3.46
   3   9  -5   88.87    3.62
  -3   9   5   86.48    3.61
   2   9  -5    1.78    0.23
  -2   9   5    1.85    0.23
   1   9  -5    0.33    0.13
   1   9  -5    0.34    0.12
  -1   9   5    0.32    0.14
   0  -9  -5   16.26    0.79
   0   9   5   16.06    0.77
   0   9  -5   17.06    0.76
   0   9  -5   16.08    0.75
  -1  -9  -5  127.78    5.02
  -1   9  -5  124.98    5.03
  -1   9  -5  129.22    5.02
   1   9   5  124.43    5.04
  -2  -9  -5   41.03    1.67
   2   9   5   38.88    1.67
  -2   9  -5   39.16    1.63
  -2   9  -5   39.11    1.70
  -3  -9  -5   76.66    3.07
  -3   9  -5   75.45    3.02
   3   9   5   75.71    3.08
  -3   9  -5   74.29    3.12
  -4  -9  -5   83.49    3.41
   4   9   5   84.14    3.42
  -4   9  -5   84.21    3.37
  -4   9  -5   84.87    3.49
  -5  -9  -5    8.16    0.52
   5   9   5    8.22    0.51
  -5   9  -5    8.26    0.46
  -5   9  -5    8.68    0.62
  -6  -9  -5    0.96    0.25
  -6   9  -5    1.26    0.21
   6   9   5    1.16    0.25
  -6   9  -5    0.70    0.32
  -7  -9  -5   10.77    0.69
  -7   9  -5   11.65    0.62
  -7   9  -5    8.83    0.75
   7   9   5   11.44    0.67
  -8  -9  -5   19.19    1.06
  -8   9  -5   19.94    1.18
   8   9   5   21.48    1.05
  -9  -9  -5    2.17    0.43
  -9   9  -5    3.84    0.56
   9   9   5    3.14    0.42
 -10   9  -5    1.02    0.46
 -11   9  -5    2.21    0.57
 -12   9  -5    2.77    0.64
 -13   9  -5   -0.15    0.52
  13  10  -5    1.89    0.55
  12 -10  -5    4.26    0.71
  12  10  -5    4.00    0.68
  11  10  -5    1.08    0.46
 -11  10   5    2.16    0.52
  10  10  -5    0.01    0.38
 -10  10   5    0.89    0.39
  -9  10   5    0.31    0.33
   9  10  -5    0.01    0.38
   8  10  -5   52.34    2.35
  -8  10   5   51.01    2.33
  -7  10   5   20.68    1.11
   7  10  -5   21.04    1.13
   6  10  -5  190.76    7.50
  -6  10   5  181.76    7.48
   5  10  -5    8.86    0.61
  -5  10   5    8.86    0.59
  -4 -10   5   74.90    2.81
   4  10  -5   71.81    3.01
  -4  10   5   68.59    2.99
  -3 -10   5   48.61    1.88
   3  10  -5   47.16    2.02
  -3  10   5   46.11    2.01
  -2  10   5    4.78    0.36
   2  10  -5    4.71    0.36
   1  10  -5    2.61    0.23
  -1  10   5    2.54    0.26
   1  10  -5    2.48    0.25
   0 -10  -5    5.18    0.37
   0  10  -5    4.29    0.31
   0  10  -5    4.64    0.31
   0  10   5    4.34    0.34
  -1 -10  -5    4.21    0.33
  -1  10  -5    3.22    0.31
  -1  10  -5    4.56    0.30
   1  10   5    3.89    0.31
  -2 -10  -5    5.25    0.36
  -2  10  -5    5.15    0.39
   2  10   5    4.19    0.34
  -2  10  -5    4.68    0.31
  -3 -10  -5   35.61    1.51
   3  10   5   32.92    1.51
  -3  10  -5   34.80    1.57
  -3  10  -5   36.60    1.47
  -4 -10  -5    0.01    0.17
  -4  10  -5    0.41    0.24
   4  10   5    0.53    0.20
  -4  10  -5    0.23    0.13
  -5 -10  -5    5.40    0.44
  -5  10  -5    5.81    0.54
   5  10   5    5.92    0.42
  -5  10  -5    6.21    0.39
  -6 -10  -5   31.20    1.41
  -6  10  -5   30.72    1.35
   6  10   5   31.00    1.39
  -6  10  -5   29.98    1.51
  -7 -10  -5    3.53    0.42
  -7  10  -5    2.79    0.48
   7  10   5    4.15    0.42
  -7  10  -5    4.08    0.37
  -8 -10  -5   34.76    1.63
   8  10   5   35.75    1.62
  -8  10  -5   34.20    1.75
  -9 -10  -5   17.66    1.01
  -9  10  -5   16.50    1.11
   9  10   5   16.77    0.97
 -10  10  -5    0.20    0.46
 -11  10  -5    0.92    0.50
 -12  10  -5   10.87    1.06
 -13  10  -5    3.89    0.76
  13  11  -5    1.03    0.58
  12  11  -5    2.33    0.60
  11  11  -5   -0.06    0.47
 -11  11   5   -0.14    0.40
  10  11  -5   -0.13    0.44
 -10  11   5    0.33    0.37
  -9  11   5    1.19    0.41
   9  11  -5    1.91    0.45
   8  11  -5    6.72    0.63
  -8  11   5    6.13    0.62
  -7  11   5   12.44    0.82
   7  11  -5   12.14    0.85
  -6  11   5   -0.04    0.22
   6  11  -5    0.54    0.29
  -5 -11   5    1.30    0.11
   5  11  -5    1.06    0.28
  -5  11   5    0.74    0.25
  -4 -11   5   25.40    1.00
   4  11  -5   22.72    1.17
  -4  11   5   25.26    1.18
  -3 -11   5   34.90    1.42
  -3  11   5   35.74    1.56
   3  11  -5   34.84    1.55
   2  11  -5  143.68    5.78
  -2  11   5  146.27    5.79
   1  11  -5   41.83    1.80
  -1  11   5   42.42    1.81
   1  11  -5   43.81    1.77
   0 -11  -5  167.64    6.57
   0  11  -5  163.99    6.53
   0  11   5  168.92    6.59
   0  11  -5  161.91    6.56
  -1 -11  -5   71.91    2.87
   1  11   5   68.73    2.87
  -1  11  -5   66.71    2.86
  -1  11  -5   72.63    2.86
  -2 -11  -5   25.09    1.05
  -2  11  -5   23.06    1.08
  -2  11  -5   21.68    1.01
   2  11   5   21.89    1.05
   3  11   5   68.00    2.78
  -3  11  -5   65.50    2.81
  -3  11  -5   67.66    2.72
  -4 -11  -5   26.41    1.25
   4  11   5   28.66    1.28
  -4  11  -5   28.82    1.21
  -4  11  -5   27.88    1.34
  -5 -11  -5    0.70    0.22
   5  11   5    0.67    0.23
  -5  11  -5    0.26    0.27
  -5  11  -5    0.33    0.16
  -6 -11  -5    7.52    0.52
   6  11   5    7.51    0.50
  -6  11  -5    6.44    0.45
  -6  11  -5    5.71    0.60
  -7 -11  -5   16.00    0.89
  -7  11  -5   16.88    1.02
   7  11   5   17.80    0.91
  -7  11  -5   15.52    0.83
  -8 -11  -5    2.28    0.37
   8  11   5    1.82    0.36
  -8  11  -5    1.63    0.46
   9  11   5    7.41    0.63
  -9  11  -5    7.02    0.76
 -10  11  -5    4.88    0.74
 -11  11  -5    1.66    0.63
 -12  11  -5    6.79    0.94
 -13  11  -5    0.32    0.64
  13  12  -5   13.19    1.07
  12  12  -5    4.35    0.64
  11  12  -5    0.95    0.51
 -11  12   5    1.96    0.47
  10  12  -5   -0.10    0.42
 -10  12   5    0.15    0.34
   9  12  -5    3.79    0.55
  -9  12   5    5.10    0.58
   8  12  -5   11.05    0.83
  -8  12   5   13.00    0.83
   7  12  -5   86.05    3.61
  -7  12   5   83.33    3.59
   6  12  -5   18.80    1.02
  -6  12   5   18.17    1.00
  -5 -12   5   92.39    3.37
  -5  12   5   80.52    3.58
   5  12  -5   83.67    3.58
  -4 -12   5   52.51    2.07
   4  12  -5   54.92    2.26
  -4  12   5   49.18    2.24
  -3 -12   5   17.61    0.79
  -3  12   5   19.49    0.92
   3  12  -5   18.29    0.91
   2  12  -5  111.24    4.47
  -2  12   5  110.53    4.48
   1  12  -5   19.52    0.89
  -1  12   5   20.40    0.94
   1  12  -5   18.47    0.90
   0 -12  -5   21.79    1.05
   0  12  -5   23.52    1.02
   0  12   5   22.14    1.04
   0  12  -5   21.66    1.02
  -1 -12  -5   18.64    0.91
  -1  12  -5   18.43    0.90
   1  12   5   18.53    0.89
  -1  12  -5   18.31    0.87
  -2 -12  -5   11.32    0.60
   2  12   5   11.11    0.60
  -2  12  -5    9.55    0.54
  -2  12  -5   10.66    0.63
  -3 -12  -5    5.80    0.44
  -3  12  -5    5.78    0.50
  -3  12  -5    6.44    0.40
   3  12   5    6.49    0.46
  -4 -12  -5   -0.07    0.15
   4  12   5    0.11    0.21
  -4  12  -5    0.26    0.15
  -4  12  -5    0.22    0.24
  -5 -12  -5    8.71    0.55
   5  12   5    7.52    0.53
  -5  12  -5    8.56    0.65
  -5  12  -5    8.67    0.50
  -6 -12  -5    4.90    0.42
  -6  12  -5    4.14    0.53
  -6  12  -5    4.16    0.37
   6  12   5    4.38    0.44
  -7 -12  -5    1.52    0.32
  -7  12  -5    1.57    0.42
  -7  12  -5    1.80    0.28
   7  12   5    1.57    0.31
  -8 -12  -5    4.43    0.49
  -8  12  -5    4.10    0.59
   8  12   5    5.12    0.49
  -9  12  -5    9.67    0.89
   9  12   5    9.35    0.73
 -10  12  -5    2.42    0.58
 -11  12  -5   17.87    1.28
 -12  12  -5    0.59    0.54
 -13  12  -5    0.88    0.66
  13  13  -5   10.40    1.01
  12  13  -5    1.71    0.57
 -11  13   5    0.80    0.46
  11  13  -5    1.52    0.49
  10  13  -5    0.80    0.49
 -10  13   5    1.86    0.46
  -9  13   5    2.73    0.47
   9  13  -5    3.42    0.56
  -8  13   5    3.43    0.48
   8  13  -5    3.17    0.49
   7  13  -5    0.20    0.31
  -7  13   5   -0.11    0.29
   6  13  -5    3.31    0.44
  -6  13   5    4.35    0.47
  -5 -13   5   22.80    0.89
  -5  13   5   19.12    1.07
   5  13  -5   20.55    1.09
  -4 -13   5    8.35    0.41
  -4  13   5    8.20    0.58
   4  13  -5    9.50    0.60
   3  13  -5   31.03    1.41
  -3  13   5   31.35    1.42
  -2  13   5   59.04    2.46
   2  13  -5   57.59    2.44
   1  13  -5   68.53    2.83
  -1  13   5   69.28    2.86
   0 -13  -5   12.47    0.70
   0  13  -5   13.40    0.67
   0  13   5   12.75    0.69
   0  13  -5   12.90    0.67
  -1 -13  -5   40.11    1.74
   1  13   5   39.45    1.74
  -1  13  -5   41.40    1.73
  -1  13  -5   40.03    1.75
  -2 -13  -5  137.84    5.23
  -2  13  -5  116.14    5.21
   2  13   5  136.96    5.27
  -2  13  -5  133.32    5.27
  -3 -13  -5    1.65    0.26
  -3  13  -5    1.24    0.21
  -3  13  -5    1.68    0.31
   3  13   5    1.24    0.25
  -4 -13  -5   57.95    2.48
   4  13   5   57.91    2.51
  -4  13  -5   60.92    2.46
  -4  13  -5   61.07    2.59
  -5 -13  -5   18.60    0.94
  -5  13  -5   20.39    1.07
   5  13   5   17.53    0.94
  -5  13  -5   18.75    0.89
  -6 -13  -5    6.84    0.52
  -6  13  -5    6.79    0.48
  -6  13  -5    6.77    0.65
   6  13   5    7.19    0.53
  -7 -13  -5   31.31    1.43
   7  13   5   30.56    1.45
  -7  13  -5   30.32    1.38
  -7  13  -5   28.83    1.56
  -8 -13  -5   21.12    1.12
  -8  13  -5   19.81    1.27
   8  13   5   23.18    1.16
  -9  13  -5   21.07    1.33
   9  13   5   22.14    1.19
 -10  13  -5    0.18    0.44
 -11  13  -5    0.82    0.61
 -12  13  -5    2.27    0.72
 -13  13  -5    5.05    0.95
 -14  13  -5    0.04    0.71
  13  14  -5   -0.35    0.56
  12  14  -5    0.76    0.49
 -11  14   5   11.60    0.97
  11  14  -5   11.12    0.96
 -10  14   5    6.39    0.73
  10  14  -5    7.19    0.76
  -9  14   5    3.92    0.55
   9  14  -5    5.14    0.61
   8  14  -5   12.73    0.87
  -8  14   5   11.99    0.84
  -7  14   5   25.08    1.32
   7  14  -5   26.48    1.34
  -6  14   5    0.51    0.30
   6  14  -5    0.59    0.31
   5  14  -5    0.53    0.27
  -5  14   5    0.58    0.25
  -4 -14   5   25.17    1.05
   4  14  -5   26.07    1.23
  -4  14   5   24.15    1.22
  -3  14   5   96.74    3.91
   3  14  -5   92.97    3.89
  -2  14   5   68.86    2.90
   2  14  -5   69.82    2.89
  -1  14   5   27.94    1.26
   1  14  -5   26.12    1.22
   0 -14  -5    2.74    0.34
   0  14  -5    3.22    0.33
   0  14  -5    3.06    0.33
   0  14   5    3.32    0.35
  -1 -14  -5    2.10    0.31
  -1  14  -5    2.55    0.31
   1  14   5    2.76    0.32
  -1  14  -5    2.27    0.27
  -2 -14  -5   -0.05    0.18
  -2  14  -5    0.28    0.15
   2  14   5    0.13    0.21
  -2  14  -5    0.20    0.21
  -3 -14  -5   17.22    0.84
   3  14   5   16.42    0.86
  -3  14  -5   16.83    0.91
  -3  14  -5   16.08    0.81
  -4 -14  -5   10.11    0.62
  -4  14  -5   10.43    0.72
   4  14   5    9.87    0.64
  -4  14  -5   11.80    0.60
  -5 -14  -5   18.31    0.92
  -5  14  -5   17.37    1.03
  -5  14  -5   18.72    0.89
   5  14   5   16.80    0.93
  -6 -14  -5    0.19    0.22
  -6  14  -5    0.26    0.20
   6  14   5    0.16    0.25
  -6  14  -5    0.12    0.31
  -7 -14  -5    2.60    0.37
  -7  14  -5    2.53    0.33
   7  14   5    2.89    0.42
  -7  14  -5    2.65    0.50
  -8 -14  -5   14.62    0.86
   8  14   5   14.09    0.89
  -8  14  -5   13.71    1.02
   9  14   5    8.42    0.67
  -9  14  -5    6.92    0.81
 -10  14  -5   18.93    1.31
 -11  14  -5   -0.11    0.51
 -12  14  -5    2.10    0.68
 -13  14  -5    0.15    0.57
 -14  14  -5    0.99    0.78
  13  15  -5    6.04    0.84
  12  15  -5    3.12    0.67
 -11  15   5    0.02    0.43
  11  15  -5   -0.08    0.49
 -10  15   5   16.78    1.12
  10  15  -5   16.69    1.12
  -9  15   5    1.00    0.42
   9  15  -5    1.14    0.42
   8  15  -5    0.26    0.36
  -8  15   5   -0.07    0.33
  -7  15   5   10.97    0.78
   7  15  -5   11.83    0.82
   6  15  -5   18.19    1.03
  -6  15   5   18.67    1.03
  -5  15   5    5.01    0.50
   5  15  -5    4.45    0.48
  -4 -15   5   60.38    2.40
  -4  15   5   59.87    2.58
   4  15  -5   59.05    2.57
   3  15  -5    3.99    0.41
  -3  15   5    4.24    0.43
   2  15  -5   16.55    0.87
  -2  15   5   17.63    0.90
   1  15  -5   -0.04    0.17
  -1  15   5    0.06    0.19
   0 -15  -5   23.51    1.20
   0  15  -5   25.85    1.18
   0  15   5   25.25    1.20
   0  15  -5   25.99    1.18
  -1 -15  -5    2.94    0.36
   1  15   5    3.35    0.37
  -1  15  -5    4.05    0.39
  -1  15  -5    3.78    0.35
  -2 -15  -5    4.92    0.44
  -2  15  -5    5.70    0.49
  -2  15  -5    4.68    0.41
   2  15   5    5.07    0.44
  -3 -15  -5    4.90    0.42
  -3  15  -5    4.69    0.48
  -3  15  -5    4.92    0.41
   3  15   5    5.38    0.45
  -4 -15  -5   23.30    1.13
   4  15   5   22.73    1.16
  -4  15  -5   25.56    1.26
  -4  15  -5   25.29    1.13
  -5 -15  -5   49.53    2.16
  -5  15  -5   50.06    2.15
   5  15   5   50.57    2.20
  -5  15  -5   51.64    2.30
  -6 -15  -5    0.39    0.25
  -6  15  -5    0.38    0.35
   6  15   5    0.11    0.26
  -6  15  -5    0.52    0.23
  -7 -15  -5   47.00    2.06
   7  15   5   47.61    2.10
  -7  15  -5   45.31    2.23
  -8  15  -5   21.76    1.36
   8  15   5   24.29    1.23
  -9  15  -5    1.42    0.53
   9  15   5    0.80    0.36
 -10  15  -5    3.22    0.65
 -11  15  -5    0.74    0.63
 -12  15  -5    3.41    0.76
 -13  15  -5    1.48    0.68
  14  16  -5   -0.11    0.63
  13  16  -5    1.27    0.59
  12  16  -5   -0.39    0.52
  11  16  -5    3.75    0.65
 -11  16   5    2.92    0.56
 -10  16   5    4.30    0.65
  10  16  -5    6.08    0.70
  -9  16   5    0.38    0.35
   9  16  -5    0.51    0.45
   8  16  -5    8.34    0.75
  -8  16   5    8.41    0.76
   7  16  -5   -0.64    0.33
  -7  16   5   -0.24    0.27
  -6  16   5   29.58    1.50
   6  16  -5   30.61    1.50
   5  16  -5   19.56    1.04
  -5  16   5   18.21    1.05
  -4 -16   5    7.03    0.40
  -4  16   5    6.75    0.56
   4  16  -5    7.12    0.57
   3  16  -5   56.61    2.42
  -3  16   5   55.56    2.43
   2  16  -5    2.72    0.34
  -2  16   5    2.32    0.34
  -1  16   5   31.85    1.41
   1  16  -5   28.51    1.37
   0 -16  -5   22.02    1.14
   0  16  -5   23.89    1.11
   0  16  -5   24.62    1.13
   0  16   5   22.23    1.16
  -1 -16  -5    1.15    0.27
  -1  16  -5    1.52    0.30
   1  16   5    0.94    0.26
  -1  16  -5    1.76    0.27
  -2 -16  -5    9.70    0.62
  -2  16  -5    9.74    0.64
  -2  16  -5    9.04    0.56
   2  16   5    9.23    0.60
  -3 -16  -5   17.38    0.88
  -3  16  -5   17.30    0.95
  -3  16  -5   15.31    0.83
   3  16   5   17.00    0.89
  -4 -16  -5    1.31    0.24
  -4  16  -5    1.24    0.26
   4  16   5    1.11    0.29
  -4  16  -5    1.31    0.34
  -5 -16  -5    4.11    0.42
   5  16   5    4.64    0.47
  -5  16  -5    4.15    0.53
  -5  16  -5    4.68    0.42
  -6 -16  -5    0.31    0.25
   6  16   5    0.50    0.28
  -6  16  -5    0.49    0.24
  -6  16  -5   -0.05    0.34
  -7 -16  -5   13.31    0.83
  -7  16  -5   15.59    1.04
   7  16   5   14.88    0.89
  -8  16  -5    4.33    0.65
   8  16   5    4.51    0.52
  -9  16  -5   20.29    1.36
   9  16   5   21.23    1.18
  10  16   5   -0.47    0.40
 -10  16  -5   -0.22    0.47
 -11  16  -5    4.45    0.79
 -12  16  -5    0.45    0.69
 -13  16  -5    0.00    0.59
  14  17  -5    3.80    0.82
  13  17  -5    4.74    0.76
  12  17  -5    0.50    0.52
  11  17  -5   14.65    1.13
 -11  17   5   12.35    1.08
  10  17  -5    0.51    0.51
 -10  17   5    0.70    0.43
  -9  17   5   10.68    0.86
   9  17  -5   12.01    0.91
  -8  17   5    4.06    0.54
   8  17  -5    4.69    0.59
  -7  17   5   -0.09    0.28
   7  17  -5    0.38    0.34
  -6  17   5   39.76    1.88
   6  17  -5   39.92    1.88
  -5  17   5   43.18    2.00
   5  17  -5   43.84    1.99
  -4 -17   5    3.83    0.31
   4  17  -5    4.84    0.47
  -4  17   5    3.54    0.44
  -3  17   5    0.54    0.26
   3  17  -5    0.31    0.25
   2  17  -5    6.41    0.51
  -2  17   5    6.93    0.54
  -1  17   5    5.63    0.51
   1  17  -5    6.80    0.49
   0 -17  -5    9.21    0.69
   0  17  -5    9.81    0.61
   0  17   5   10.41    0.65
  -1 -17  -5    0.20    0.24
  -1  17  -5    0.18    0.22
  -1  17  -5    0.34    0.20
   1  17   5    0.01    0.20
  -2 -17  -5    0.09    0.20
  -2  17  -5    0.01    0.17
   2  17   5    0.16    0.22
  -2  17  -5    0.32    0.26
  -3 -17  -5    4.97    0.45
   3  17   5    4.63    0.46
  -3  17  -5    4.70    0.43
  -3  17  -5    5.08    0.52
  -4 -17  -5    3.76    0.39
  -4  17  -5    3.88    0.50
   4  17   5    3.02    0.42
  -4  17  -5    3.76    0.40
  -5 -17  -5    0.61    0.23
   5  17   5    0.29    0.31
  -5  17  -5    0.68    0.36
  -5  17  -5    0.72    0.24
  -6 -17  -5   63.21    2.69
  -6  17  -5   67.07    2.70
   6  17   5   61.16    2.73
  -6  17  -5   60.36    2.84
  -7 -17  -5    4.69    0.50
  -7  17  -5    5.56    0.71
   7  17   5    5.22    0.55
  -8  17  -5    4.47    0.67
   8  17   5    3.90    0.52
   9  17   5    4.26    0.56
  -9  17  -5    3.66    0.68
 -10  17  -5    2.63    0.66
  10  17   5    3.92    0.59
 -11  17  -5    6.49    0.91
 -12  17  -5   -0.53    0.56
 -13  17  -5    3.02    0.87
  14  18  -5   -0.66    0.65
  13  18  -5    3.48    0.73
  12  18  -5    4.41    0.74
  11  18  -5    0.21    0.48
 -11  18   5    0.70    0.45
  10  18  -5    0.41    0.47
 -10  18   5    0.28    0.44
  -9  18   5    0.03    0.39
   9  18  -5    0.78    0.45
  -8  18   5   -0.13    0.32
   8  18  -5   -0.19    0.37
  -7  18   5    1.94    0.45
   7  18  -5    1.47    0.42
   6  18  -5    0.12    0.32
  -6  18   5    0.06    0.28
  -5  18   5   15.63    0.94
   5  18  -5   15.36    0.95
  -4 -18   5   10.59    0.57
   4  18  -5   11.70    0.75
  -4  18   5   10.38    0.73
  -3  18   5    1.29    0.32
   3  18  -5    1.46    0.32
   2  18  -5    1.12    0.28
  -2  18   5    0.81    0.28
  -1  18   5    0.42    0.25
   1  18  -5    0.48    0.23
   0 -18  -5   18.58    1.03
   0  18  -5   19.21    0.97
   0  18   5   17.85    0.98
  -1 -18  -5    3.98    0.44
  -1  18  -5    4.15    0.45
   1  18   5    4.87    0.45
  -1  18  -5    4.22    0.41
  -2 -18  -5    0.18    0.25
  -2  18  -5    0.50    0.27
   2  18   5    0.24    0.23
  -2  18  -5    0.26    0.21
  -3 -18  -5   21.19    1.05
   3  18   5   22.50    1.09
  -3  18  -5   21.57    1.14
  -3  18  -5   19.04    1.02
  -4 -18  -5    7.82    0.58
  -4  18  -5    7.00    0.67
  -4  18  -5    7.42    0.55
   4  18   5    8.37    0.60
  -5 -18  -5   15.78    0.88
  -5  18  -5   16.33    0.88
   5  18   5   16.19    0.93
  -5  18  -5   16.04    1.03
  -6 -18  -5    3.06    0.40
   6  18   5    2.10    0.41
  -6  18  -5    3.30    0.56
  -6  18  -5    3.14    0.39
  -7 -18  -5    9.58    0.69
  -7  18  -5   10.72    0.93
   7  18   5   10.32    0.80
  -8  18  -5   10.27    0.96
   8  18   5   11.21    0.82
  -9  18  -5    6.45    0.84
   9  18   5    6.84    0.69
 -10  18  -5    1.84    0.65
  10  18   5    0.86    0.44
 -11  18  -5    0.00    0.58
 -12  18  -5    5.99    0.97
 -13  18  -5    7.84    1.18
  13  19  -5    1.39    0.64
  12  19  -5    4.48    0.79
 -11  19   5    1.78    0.60
  11  19  -5    1.25    0.56
  10  19  -5   29.54    1.67
 -10  19   5   28.12    1.60
   9  19  -5    0.25    0.43
  -9  19   5    0.64    0.40
   8  19  -5   14.68    1.00
  -8  19   5   13.30    0.96
   7  19  -5    0.61    0.39
  -7  19   5    0.66    0.35
  -6  19   5    0.81    0.34
   6  19  -5    0.94    0.38
  -5  19   5   16.08    1.01
   5  19  -5   18.05    1.03
   4  19  -5   23.15    1.22
  -4  19   5   23.92    1.25
   3  19  -5   13.96    0.82
  -3  19   5   12.19    0.81
   2  19  -5    7.95    0.59
  -2  19   5    7.37    0.60
  -1  19   5    1.67    0.33
   1  19  -5    1.92    0.32
   0 -19  -5    5.95    0.57
   0  19   5    5.83    0.53
   0  19  -5    5.47    0.49
  -1 -19  -5    1.02    0.30
  -1  19  -5    0.78    0.30
   1  19   5    0.90    0.28
  -1  19  -5    1.29    0.29
  -2 -19  -5    8.65    0.65
  -2  19  -5    9.66    0.62
   2  19   5    9.76    0.65
  -2  19  -5    9.84    0.69
  -3 -19  -5    0.81    0.29
   3  19   5    0.78    0.28
  -3  19  -5    0.26    0.21
  -3  19  -5    0.06    0.33
  -4 -19  -5   15.46    0.84
  -4  19  -5   13.18    0.92
  -4  19  -5   13.31    0.79
   4  19   5   14.25    0.84
  -5 -19  -5   -0.10    0.24
   5  19   5    0.26    0.28
  -5  19  -5    0.26    0.36
  -5  19  -5   -0.10    0.23
  -6 -19  -5    0.84    0.30
  -6  19  -5    0.88    0.43
  -6  19  -5    1.21    0.31
   6  19   5    0.66    0.37
  -7  19  -5   20.50    1.29
   7  19   5   19.37    1.17
  -8  19  -5   21.00    1.39
   8  19   5   22.13    1.27
   9  19   5    3.51    0.60
  -9  19  -5    5.52    0.84
  10  19   5    0.50    0.50
 -10  19  -5    0.60    0.58
 -11  19  -5    0.84    0.72
 -12  19  -5   -0.04    0.72
  13  20  -5    0.06    0.58
  12  20  -5    3.08    0.76
  11  20  -5   -0.16    0.57
 -11  20   5    1.70    0.57
 -10  20   5    0.44    0.47
  10  20  -5   -0.40    0.47
   9  20  -5    2.09    0.54
  -9  20   5    0.92    0.44
   8  20  -5   14.47    1.02
  -8  20   5   13.45    1.03
  -7  20   5    2.07    0.46
   7  20  -5    2.73    0.52
  -6  20   5    7.52    0.71
   6  20  -5    6.43    0.66
   5  20  -5   27.63    1.42
  -5  20   5   27.50    1.44
   4  20  -5   30.41    1.50
  -4  20   5   30.38    1.53
  -3 -20   5    5.03    0.42
  -3  20   5    3.75    0.49
   3  20  -5    3.52    0.46
  -2  20   5    3.90    0.47
   2  20  -5    3.16    0.42
   1  20  -5    1.01    0.28
  -1  20   5    0.89    0.30
   0 -20  -5    1.90    0.40
   0  20  -5    2.96    0.37
   0  20   5    2.80    0.39
  -1 -20  -5   30.09    1.51
   1  20   5   32.19    1.50
  -1  20  -5   31.30    1.45
  -2 -20  -5    0.25    0.28
  -2  20  -5    0.25    0.28
   2  20   5   -0.01    0.24
  -2  20  -5    0.51    0.24
  -3 -20  -5   25.03    1.21
   3  20   5   25.31    1.24
  -3  20  -5   26.72    1.32
  -3  20  -5   21.03    1.17
  -4 -20  -5   11.18    0.72
   4  20   5   10.89    0.74
  -4  20  -5   10.37    0.82
  -4  20  -5   10.42    0.70
  -5 -20  -5   -0.07    0.25
   5  20   5    0.01    0.29
  -5  20  -5    0.29    0.25
  -5  20  -5   -0.18    0.35
  -6 -20  -5   10.58    0.74
  -6  20  -5   12.24    0.78
   6  20   5   13.11    0.84
  -6  20  -5   11.07    0.95
   7  20   5    4.31    0.56
  -7  20  -5    4.17    0.68
  -8  20  -5    7.40    0.88
   8  20   5    8.40    0.78
   9  20   5    5.24    0.68
  -9  20  -5    3.66    0.74
 -10  20  -5    7.21    0.96
  10  20   5    7.06    0.80
 -11  20  -5   11.90    1.22
 -12  20  -5   -0.01    0.63
  13  21  -5   12.12    1.17
  12  21  -5    6.23    0.91
 -11  21   5    6.60    0.95
  11  21  -5    6.63    0.90
 -10  21   5    5.10    0.76
  10  21  -5    4.78    0.74
  -9  21   5   29.52    1.67
   9  21  -5   29.20    1.68
   8  21  -5   -0.07    0.41
  -8  21   5    0.23    0.43
   7  21  -5    1.65    0.48
  -7  21   5    0.88    0.42
  -6  21   5   -0.38    0.34
   6  21  -5    0.24    0.37
  -5  21   5    6.81    0.66
   5  21  -5    5.10    0.60
   4  21  -5   13.68    0.89
  -4  21   5   12.99    0.89
  -3 -21   5    0.22    0.22
  -3  21   5   -0.44    0.25
   3  21  -5    0.00    0.29
   2  21  -5    9.25    0.67
  -2  21   5   10.07    0.72
   1  21  -5    6.46    0.58
  -1  21   5    7.23    0.62
   0 -21  -5    7.29    0.63
   0  21   5    6.22    0.58
   0  21  -5    5.92    0.53
  -1 -21  -5    2.09    0.41
  -1  21  -5    2.21    0.34
   1  21   5    1.63    0.34
  -2 -21  -5    0.74    0.29
  -2  21  -5    1.23    0.35
  -2  21  -5    1.02    0.30
   2  21   5    0.81    0.29
  -3 -21  -5   21.04    1.09
  -3  21  -5   22.67    1.21
   3  21   5   22.06    1.13
  -3  21  -5   18.59    1.07
  -4 -21  -5    0.46    0.27
  -4  21  -5   -0.10    0.24
  -4  21  -5    0.29    0.37
   4  21   5    0.57    0.32
  -5 -21  -5   17.80    0.98
   5  21   5   16.68    1.01
  -5  21  -5   18.14    1.00
  -5  21  -5   17.24    1.13
  -6 -21  -5   24.64    1.23
   6  21   5   23.60    1.32
  -6  21  -5   23.74    1.25
  -6  21  -5   23.46    1.42
  -7  21  -5    4.96    0.72
   7  21   5    4.60    0.58
  -8  21  -5   15.52    1.21
   8  21   5   14.65    1.02
  -9  21  -5    5.72    0.86
   9  21   5    6.40    0.72
  10  21   5    3.78    0.63
 -10  21  -5    3.41    0.85
 -11  21  -5    4.84    0.97
 -12  21  -5    1.49    0.79
  12  22  -5    0.14    0.65
  11  22  -5    1.39    0.59
  10  22  -5    8.08    0.94
 -10  22   5    8.14    0.92
  -9  22   5    1.42    0.51
   9  22  -5    0.84    0.53
   8  22  -5    9.94    0.91
  -8  22   5   10.47    0.95
   7  22  -5   14.13    1.04
  -7  22   5   16.06    1.11
   6  22  -5   27.31    1.48
  -6  22   5   27.46    1.51
  -5  22   5   29.49    1.54
   5  22  -5   26.43    1.45
   4  22  -5   39.09    1.86
  -4  22   5   38.53    1.90
  -3 -22   5    0.41    0.24
   3  22  -5    0.13    0.30
  -3  22   5   -0.33    0.26
  -2  22   5    6.82    0.64
   2  22  -5    7.50    0.64
  -1  22   5    7.72    0.66
   1  22  -5    7.04    0.61
   0 -22  -5   10.39    0.74
   0  22  -5    9.31    0.65
   0  22   5    9.11    0.69
  -1 -22  -5    0.18    0.33
   1  22   5    0.11    0.27
  -1  22  -5    0.36    0.24
  -2 -22  -5    0.42    0.32
  -2  22  -5   -0.08    0.22
   2  22   5    0.40    0.29
  -3 -22  -5   -0.28    0.24
   3  22   5    0.08    0.28
  -3  22  -5   -0.08    0.32
  -3  22  -5   -0.27    0.22
  -4 -22  -5   18.09    1.00
  -4  22  -5   15.25    0.97
   4  22   5   18.82    1.03
  -4  22  -5   19.48    1.15
  -5 -22  -5   10.17    0.69
   5  22   5    8.64    0.71
  -5  22  -5    7.58    0.80
  -5  22  -5    8.93    0.68
  -6 -22  -5   18.56    1.05
  -6  22  -5   18.96    1.27
  -6  22  -5   19.73    1.09
   6  22   5   18.98    1.13
  -7  22  -5   23.09    1.47
   7  22   5   23.43    1.31
   8  22   5    3.22    0.61
  -8  22  -5    2.67    0.69
  -9  22  -5    2.29    0.66
   9  22   5    1.31    0.55
  10  22   5    2.95    0.66
 -10  22  -5    2.84    0.78
 -11  22  -5    2.35    0.79
 -12  22  -5    1.76    0.80
  12  23  -5    4.00    0.85
  11  23  -5   -0.06    0.54
 -10  23   5    8.22    0.93
  10  23  -5    8.39    0.91
  -9  23   5    7.12    0.83
   9  23  -5    7.05    0.82
  -8  23   5    0.95    0.47
   8  23  -5    1.63    0.59
   7  23  -5    7.71    0.80
  -7  23   5    9.08    0.86
  -6  23   5   10.51    0.94
   6  23  -5   13.06    0.94
   5  23  -5    5.05    0.62
  -5  23   5    6.39    0.72
  -4  23   5    0.09    0.33
   4  23  -5   -0.20    0.33
  -3 -23   5    2.21    0.35
   3  23  -5    1.94    0.41
  -3  23   5    1.45    0.40
  -2  23   5    6.34    0.63
   2  23  -5    5.51    0.57
  -1  23   5   -0.12    0.27
   1  23  -5    0.15    0.27
   0 -23  -5    2.60    0.48
   0  23   5    2.86    0.43
   0  23  -5    2.49    0.39
  -1 -23  -5    1.35    0.37
   1  23   5    1.90    0.38
  -1  23  -5    2.05    0.37
  -2 -23  -5    0.25    0.33
   2  23   5    0.73    0.32
  -2  23  -5    0.98    0.29
  -3 -23  -5    3.07    0.47
   3  23   5    3.73    0.48
  -3  23  -5    3.72    0.44
  -3  23  -5    3.42    0.52
  -4 -23  -5    7.15    0.63
   4  23   5    6.19    0.63
  -4  23  -5    4.80    0.52
  -4  23  -5    7.17    0.73
  -5 -23  -5   56.35    2.44
  -5  23  -5   51.01    2.45
  -5  23  -5   53.26    2.61
   5  23   5   58.92    2.51
  -6  23  -5   29.92    1.69
   6  23   5   29.64    1.55
  -6  23  -5   30.29    1.53
  -7  23  -5   28.04    1.68
   7  23   5   28.84    1.56
  -8  23  -5    0.93    0.55
   8  23   5   -0.02    0.41
   9  23   5    1.85    0.53
  -9  23  -5    1.14    0.64
  10  23   5    1.47    0.60
 -10  23  -5    0.67    0.75
 -11  23  -5    5.98    0.98
  12  24  -5    1.62    0.75
  11  24  -5    0.42    0.60
 -10  24   5    0.75    0.58
  10  24  -5   -0.16    0.51
  -9  24   5   -0.61    0.48
   9  24  -5    0.02    0.56
  -8  24   5    2.15    0.59
   8  24  -5    2.83    0.62
   7  24  -5    0.36    0.46
  -7  24   5    0.26    0.42
  -6  24   5   35.28    1.84
   6  24  -5   34.29    1.80
  -5  24   5    3.70    0.57
   5  24  -5    4.03    0.58
   4  24  -5   70.91    3.19
  -4  24   5   74.72    3.26
  -3  24   5    3.19    0.52
   3  24  -5    4.74    0.56
   2  24  -5   27.94    1.44
  -2  24   5   28.93    1.49
   1  24  -5   20.22    1.12
  -1  24   5   21.98    1.19
   0 -24  -5    0.22    0.33
   0  24   5    0.18    0.30
   0  24  -5    0.25    0.27
  -1 -24  -5    0.69    0.36
  -1  24  -5    1.40    0.32
   1  24   5    1.34    0.36
  -2 -24  -5    0.94    0.37
[truncated: 1,269,636 more chars]
