# Supplementary material for: Crystal structure of tris­[μ2-bis­(di­phenyl­phosphan­yl)methane-κ2 P:P′]di-μ3-bromido-tris­ilver(I) bromide–N,N′-phenyl­thio­urea (1/1)
Source: Acta Crystallogr E Crystallogr Commun. 2015 Mar 21;71(Pt 4):m89–90. doi: 10.1107/S2056989015005150 (PMC4438794; doi:10.1107/S2056989015005150)
Supplement: Supplementary file 2 [file e-71-00m89-Isup2.hkl]

#
# h,k,l, Fc-squared, Fo-squared, sigma(Fo-squared), status flag
#
data_I
_shelx_title ' Apex14AN004_0m in P2(1)/n'
_shelx_refln_list_code          4
_shelx_F_calc_maximum      855.47
_exptl_crystal_F_000      3728.00
_reflns_d_resolution_high  0.6791

loop_
 _space_group_symop_operation_xyz
 'x, y, z'
 '-x+1/2, y+1/2, -z+1/2'
 '-x, -y, -z'
 'x-1/2, -y-1/2, z-1/2'

_cell_length_a    10.5501
_cell_length_b    28.3291
_cell_length_c    25.6224
_cell_angle_alpha  90.000
_cell_angle_beta   95.859
_cell_angle_gamma  90.000

_shelx_F_squared_multiplier     1.000

loop_
 _refln_index_h
 _refln_index_k
 _refln_index_l
 _refln_F_squared_calc
 _refln_F_squared_meas
 _refln_F_squared_sigma
 _refln_observed_status
   2   0   0     177500.77     189984.73      7378.21 o
   4   0   0      23112.84      25738.38       997.61 o
   6   0   0      23951.88      25239.99       797.41 o
   8   0   0       1813.44       1434.41       207.66 o
  10   0   0      12418.44      13434.41       977.25 o
   1   1   0      53169.48      61326.52      1589.20 o
   2   1   0      23327.01      25416.04       517.10 o
   3   1   0      22124.02      22776.90       505.44 o
   4   1   0      15438.29      16162.70       641.72 o
   5   1   0       3550.46       2993.76       128.98 o
   6   1   0         39.16         74.95        75.94 o
   7   1   0      59836.94      60525.75      1259.16 o
   8   1   0        152.59        228.92       100.99 o
   9   1   0      30161.82      29020.03       679.91 o
  10   1   0       8872.32       8544.99       313.33 o
  11   1   0      55285.17      58040.26      2540.84 o
   0   2   0     132143.19     127644.61      4975.81 o
   1   2   0      87829.82     100199.00      2384.98 o
   2   2   0      64896.48      71003.20      1550.41 o
   3   2   0      31450.43      34059.67       696.22 o
   4   2   0      14919.59      14701.21       591.90 o
   5   2   0      23362.08      24129.53       530.26 o
   6   2   0       6004.62       5821.57       196.30 o
   7   2   0        833.29        804.31       106.17 o
   8   2   0       9233.12       8999.29       280.96 o
   9   2   0       1138.41       1387.84       147.23 o
  10   2   0       3618.63       3727.65       252.72 o
  11   2   0       2957.30       2744.43       423.47 o
   1   3   0       1342.54       1407.47        48.38 o
   2   3   0      28368.94      31020.55       628.02 o
   3   3   0      48071.34      51304.30      1031.11 o
   4   3   0      27421.75      30225.10       731.84 o
   5   3   0      19513.59      18043.59       413.16 o
   6   3   0        458.81        304.11        81.01 o
   7   3   0       5848.83       5816.58       213.28 o
   8   3   0      26400.22      26118.20       611.64 o
   9   3   0      10922.35       9855.42       322.07 o
  10   3   0      12040.88      11729.21       535.54 o
  11   3   0       6398.20       6813.82       437.53 o
   0   4   0         47.82        -16.29        48.86 o
   1   4   0      21985.17      22792.13       464.06 o
   2   4   0      53063.41      57993.79      1150.21 o
   3   4   0       3309.01       3154.65       109.09 o
   4   4   0      85121.02      90629.18      1802.74 o
   5   4   0       1581.42       1885.18       111.03 o
   6   4   0       1007.97       1093.64       101.72 o
   7   4   0        526.30        547.70       162.67 o
   8   4   0       3976.96       3953.10       197.19 o
   9   4   0      18893.64      18292.62       578.85 o
  10   4   0        562.87        561.64       167.06 o
  11   4   0       1954.86       1523.11       255.82 o
   1   5   0      36288.60      40794.29       815.32 o
   2   5   0     173657.20     186125.30      4200.25 o
   3   5   0      10965.73      10855.37       257.42 o
   4   5   0      28649.27      32341.61       681.42 o
   5   5   0        209.08        243.33        69.03 o
   6   5   0       5481.68       4964.05       180.75 o
   7   5   0        410.25        337.49        91.75 o
   8   5   0      26114.88      26125.24       707.88 o
   9   5   0       2210.22       2132.91       169.00 o
  10   5   0          0.30       -138.46       138.46 o
  11   5   0       6415.88       5934.17       416.75 o
   0   6   0      46527.41      42094.87      1710.18 o
   1   6   0      62489.21      65560.53      1506.13 o
   2   6   0      13274.32      14071.16       308.95 o
   3   6   0       7219.10       7427.34       193.40 o
   4   6   0        182.69        229.70        58.63 o
   5   6   0      17957.53      17508.76       409.59 o
   6   6   0         15.42         -5.00        75.60 o
   7   6   0       6468.38       5949.48       211.52 o
   8   6   0       2117.68       1968.98       218.63 o
   9   6   0        182.03        108.36       131.60 o
  10   6   0       1568.45       1587.09       224.80 o
  11   6   0       3023.72       3013.58       330.17 o
   1   7   0       4447.76       5056.66       278.47 o
   2   7   0     110245.50     115802.77      2278.12 o
   3   7   0     103427.41     107103.23      2479.86 o
   4   7   0        536.67        640.60        73.26 o
   5   7   0       3283.97       3129.63       197.47 o
   6   7   0        247.24        425.08       144.58 o
   7   7   0       4391.38       4110.56       184.20 o
   8   7   0        217.06         87.35       100.51 o
   9   7   0       8684.81       8828.33       446.25 o
  10   7   0       5700.55       5820.23       321.13 o
  11   7   0        273.27        419.35       233.17 o
  12   7   0      27140.55      28568.16      1596.17 o
   0   8   0      61452.32      59644.57      2402.40 o
   1   8   0     156098.98     163132.62      3698.72 o
   2   8   0      44950.89      46440.28       944.45 o
   3   8   0       3426.17       3435.56       122.16 o
   4   8   0         34.46          0.08        54.51 o
   5   8   0         56.28         -5.58        69.35 o
   6   8   0      43712.46      45735.99      1251.85 o
   7   8   0       2864.09       3047.93       162.59 o
   8   8   0       1434.68       1425.22       139.15 o
   9   8   0       3967.81       3730.70       246.97 o
  10   8   0      48337.23      48396.92      1536.70 o
  11   8   0       9970.43      11049.37       571.91 o
  12   8   0        143.41        171.02       399.04 o
   1   9   0        808.08        729.81        94.88 o
   2   9   0      61046.53      61433.84      1238.70 o
   3   9   0       9715.52       9748.26       244.50 o
   4   9   0      31170.31      31491.59       672.20 o
   5   9   0        181.29        204.44        74.25 o
   6   9   0       3717.58       3757.86       189.11 o
   7   9   0        147.85        153.95        93.22 o
   8   9   0      31543.33      29593.33       803.43 o
   9   9   0        151.65        203.76       144.09 o
  10   9   0       6955.18       6888.35       436.62 o
  11   9   0      25669.28      25958.76      1245.99 o
  12   9   0       2944.38       3045.75       570.06 o
   0  10   0      51555.68      50034.99      2060.36 o
   1  10   0      81447.87      79418.16      2254.44 o
   2  10   0       5422.52       5503.88       167.82 o
   3  10   0     107280.57     103766.00      2065.21 o
   4  10   0      23942.27      22932.49       509.81 o
   5  10   0        705.63        658.38        85.25 o
   6  10   0      11048.11      11914.86       320.69 o
   7  10   0      58662.24      56992.57      1200.52 o
   8  10   0       6738.29       6709.46       313.65 o
   9  10   0       9969.36      10419.62       400.30 o
  10  10   0        277.95        400.48       193.53 o
  11  10   0      55787.64      56046.62      1781.68 o
  12  10   0       6272.46       5472.58       692.22 o
   1  11   0      13801.41      13341.64       454.81 o
   2  11   0      55552.91      56524.60      1154.19 o
   3  11   0      23933.44      25236.58       552.94 o
   4  11   0      36140.57      36180.79       769.87 o
   5  11   0      41010.89      41360.02       878.83 o
   6  11   0       1015.73       1028.40       105.83 o
   7  11   0      44756.68      45240.94      1216.58 o
   8  11   0      22000.13      20964.62       620.25 o
   9  11   0       5305.51       5815.90       310.05 o
  10  11   0       9384.37       9055.83       508.43 o
  11  11   0       5800.11       5796.78       444.92 o
  12  11   0       3711.95       4177.73       651.50 o
   0  12   0      53707.82      50898.23      2109.22 o
   1  12   0      68418.72      63708.29      1836.93 o
   2  12   0      14904.87      13756.21       371.44 o
   3  12   0      12919.97      11641.44       297.80 o
   4  12   0      33858.23      31577.56       684.91 o
   5  12   0       3330.71       3448.33       157.81 o
   6  12   0      59653.94      59029.24      1235.21 o
   7  12   0         10.76          9.11        94.04 o
   8  12   0         58.75        -10.53       133.32 o
   9  12   0       1990.50       1745.21       206.00 o
  10  12   0      16676.19      18085.75      2276.17 o
  11  12   0       4052.27       4369.19       392.91 o
  12  12   0      18907.46      19561.21      1286.71 o
   1  13   0      72061.20      66184.81      1914.69 o
   2  13   0       4376.18       4078.22       179.95 o
   3  13   0      32542.03      30782.02       670.05 o
   4  13   0        770.36        678.77        87.80 o
   5  13   0       2940.90       2851.19       154.24 o
   6  13   0       1424.09       1257.85       118.34 o
   7  13   0      20745.01      20527.08       603.81 o
   8  13   0       4351.14       4376.56       346.63 o
   9  13   0       2053.20       2098.58       217.37 o
  10  13   0       4683.04       4376.51       374.52 o
  11  13   0       9077.42       9889.81       622.99 o
  12  13   0       9112.74      10644.29       647.43 o
  13  13   0       2296.43       2011.50       553.77 o
   0  14   0      13847.22      10635.69       570.06 o
   1  14   0       1704.22       1282.75       256.53 o
   2  14   0      17964.31      17258.92       472.82 o
   3  14   0       9052.45       8879.17       255.52 o
   4  14   0      11584.74      10762.57       295.89 o
   5  14   0       1717.98       1505.05       118.62 o
   6  14   0        348.72        460.48        98.74 o
   7  14   0       6720.19       6367.73       305.32 o
   8  14   0       1867.34       1319.20       187.21 o
   9  14   0       2154.51       2375.13       296.27 o
  10  14   0       1615.82       1893.21       382.75 o
  11  14   0        370.00        554.95       269.41 o
  12  14   0      10342.98      12467.85       696.82 o
  13  14   0        249.42        586.35       472.34 o
   1  15   0      22165.40      21820.04       713.98 o
   2  15   0      56520.19      51588.39      1308.61 o
   3  15   0       1926.61       2098.27       133.44 o
   4  15   0        364.86        447.80        89.40 o
   5  15   0       1555.62       1377.57       119.41 o
   6  15   0       3192.31       3042.73       166.68 o
   7  15   0       7611.54       6740.08       327.52 o
   8  15   0       2577.92       2437.65       224.95 o
   9  15   0        231.32        307.79       179.43 o
  10  15   0       4500.80       4327.20       435.69 o
  11  15   0       6758.53       7806.26       539.00 o
  12  15   0       1681.37       1785.93       373.69 o
  13  15   0       4808.36       4698.92       765.51 o
   0  16   0       3765.72       3811.26       333.89 o
   1  16   0       2591.57       1953.19       180.78 o
   2  16   0      12195.28      11304.89       365.04 o
   3  16   0       2643.27       2604.44       193.50 o
   4  16   0      41005.18      39080.85       852.10 o
   5  16   0       1928.27       2132.54       175.14 o
   6  16   0        497.18        336.98       103.77 o
   7  16   0        983.28        994.79       167.70 o
   8  16   0       1415.32       1618.10       205.11 o
   9  16   0        201.80        246.05       234.59 o
  10  16   0       2233.31       2593.95       574.13 o
  11  16   0        544.18        203.92       287.75 o
  12  16   0         18.43         -9.21       299.10 o
  13  16   0       1803.51       2337.25       651.50 o
   1  17   0       8236.91       7509.53       342.59 o
   2  17   0        124.99        112.48        98.51 o
   3  17   0        263.67        130.81        99.93 o
   4  17   0       6695.13       5960.90       223.78 o
   5  17   0       1405.83       1667.81       135.68 o
   6  17   0       1325.51        909.19       162.62 o
   7  17   0      12838.90      12421.89       463.87 o
   8  17   0       1655.51       1898.34       216.27 o
   9  17   0      15767.21      16783.63       588.74 o
  10  17   0      12472.40      12793.28       651.29 o
  11  17   0        469.95        448.38       292.16 o
  12  17   0       3399.85       3894.17       442.12 o
   0  18   0      32125.75      31198.58      1400.72 o
   1  18   0      35935.90      33267.54      1050.91 o
   2  18   0      39575.79      36278.33       924.43 o
   3  18   0       9131.37       7757.45       289.87 o
   4  18   0       3827.02       3978.64       214.20 o
   5  18   0      19908.26      19276.13       485.83 o
   6  18   0        348.17        201.76       143.35 o
   7  18   0       4356.40       4139.84       269.46 o
   8  18   0        853.85        910.71       189.37 o
   9  18   0       2259.43       3027.87       291.39 o
  10  18   0       4341.55       4498.11       449.82 o
  11  18   0        217.11        198.71       285.17 o
  12  18   0       1497.84        940.47       411.26 o
   1  19   0        150.09        305.30       135.23 o
   2  19   0        331.40        224.07       111.21 o
   3  19   0      24934.27      23218.54       640.22 o
   4  19   0          0.95         33.45       104.76 o
   5  19   0         83.58        153.28       110.00 o
   6  19   0       7740.75       7168.05       338.05 o
   7  19   0       1612.65       1401.24       211.27 o
   8  19   0       3417.86       3038.76       391.30 o
   9  19   0      30135.92      29029.76       864.60 o
  10  19   0        235.27        474.54       275.69 o
  11  19   0       1648.14       1748.98       349.01 o
  12  19   0        585.07        887.67       431.62 o
   0  20   0     104244.39     106291.78      4332.46 o
   1  20   0      48193.00      48224.21      1474.17 o
   2  20   0      20389.27      17905.25       528.11 o
   3  20   0      10128.77       8850.14       331.43 o
   4  20   0      44171.23      39984.17      1022.44 o
   5  20   0        107.11         62.67       119.04 o
   6  20   0       1426.37       1858.78       366.47 o
   7  20   0        416.62        474.72       176.70 o
   8  20   0        394.03        339.54       188.81 o
   9  20   0         43.30        210.01       285.00 o
  10  20   0       1332.39       1407.02       324.40 o
  11  20   0        737.88        309.46       399.04 o
  12  20   0       6571.53       8103.00       806.23 o
   1  21   0        544.98        739.84       166.95 o
   2  21   0      15264.63      14381.66       452.72 o
   3  21   0      20510.76      17316.18       522.84 o
   4  21   0       6626.51       6201.86       287.85 o
   5  21   0         34.62       -114.68       126.25 o
   6  21   0       3713.74       3526.54       316.56 o
   7  21   0        187.31        -96.02       215.81 o
   8  21   0      19267.35      21479.89       840.74 o
   9  21   0      18173.28      17166.95      1050.54 o
  10  21   0      20491.89      21230.67      1229.70 o
  11  21   0        892.05        830.66       439.76 o
  12  21   0       3411.72       3371.50       594.49 o
   0  22   0       3056.50       2736.29       350.18 o
   1  22   0     107202.94     105478.32      3060.63 o
   2  22   0       9977.31       9642.74       366.50 o
   3  22   0       4271.68       3744.28       356.59 o
   4  22   0      10137.33       9037.10       362.21 o
   5  22   0      13261.65      11906.89       541.20 o
   6  22   0       9479.74       9493.68       651.50 o
   7  22   0       1977.58       2172.68       354.25 o
   8  22   0         26.64         62.05       241.03 o
   9  22   0         47.86        -48.86       350.18 o
  10  22   0       1960.38       2842.16       537.49 o
  11  22   0       2536.90       2516.41       553.77 o
  12  22   0        923.52       1465.87       504.91 o
   1  23   0      17704.74      19339.42      1563.59 o
   2  23   0        230.31        434.82       142.41 o
   3  23   0        896.14        759.83       150.62 o
   4  23   0      11943.22       9902.54       378.48 o
   5  23   0       6586.00       6251.09       411.70 o
   6  23   0        109.12       -213.15       354.25 o
   7  23   0       6177.87       6711.01       948.74 o
   8  23   0      20360.12      21882.38       948.74 o
   9  23   0         25.19        293.17       382.75 o
  10  23   0      23075.47      27721.21      1514.73 o
  11  23   0       2402.74       2052.22       537.49 o
  12  23   0       1070.30        407.19       521.20 o
   0  24   0      28803.79      25269.95      1237.84 o
   1  24   0      44739.90      44944.27      1421.08 o
   2  24   0          9.35        -39.19       125.80 o
   3  24   0       7875.13       7154.41       332.77 o
   4  24   0       5212.50       4418.10       273.77 o
   5  24   0        294.35        148.81       187.69 o
   6  24   0      12010.13      10646.15       985.39 o
   7  24   0       3959.65       3641.78       368.00 o
   8  24   0        588.38        482.74       256.07 o
   9  24   0        135.17       -114.01       382.75 o
  10  24   0         81.94       -211.74       407.19 o
  11  24   0        481.83        553.77       447.90 o
  12  24   0        734.79        578.20       561.92 o
   1  25   0       3500.21       3820.20       305.39 o
   2  25   0       2943.68       3123.94       236.53 o
   3  25   0       2023.15       2049.78       206.55 o
   4  25   0        957.21        867.10       286.91 o
   5  25   0       4331.58       4142.18       371.12 o
   6  25   0         35.40        116.25       229.48 o
   7  25   0       5496.67       5866.84       887.66 o
   8  25   0        338.39         30.67       270.46 o
   9  25   0       2984.48       2777.01       602.64 o
  10  25   0       4786.73       4584.91       651.50 o
  11  25   0        505.64        513.05       545.63 o
  12  25   0       3943.11       5570.30       757.37 o
   0  26   0       3805.02       4878.09       496.77 o
   1  26   0       4488.64       4799.58       351.27 o
   2  26   0        325.93        240.34       156.46 o
   3  26   0        567.41        758.35       253.60 o
   4  26   0         12.12        -59.97       293.17 o
   5  26   0       5030.80       4585.37       382.13 o
   6  26   0        729.93        565.99       264.89 o
   7  26   0      16309.02      16530.00       764.26 o
   8  26   0        695.37        670.66       342.04 o
   9  26   0       1058.56        732.93       504.91 o
  10  26   0        573.98        578.20       521.20 o
  11  26   0        813.63       1555.45       610.78 o
  12  26   0         66.96       -464.19       496.77 o
   1  27   0        631.12       1163.15       188.04 o
   2  27   0       3231.32       2873.64       245.85 o
   3  27   0       4677.30       4979.28       299.99 o
   4  27   0        713.17        965.68       238.51 o
   5  27   0        595.06        799.36       386.83 o
   6  27   0       2492.72       2324.83       696.29 o
   7  27   0       5570.47       5155.80       452.01 o
   8  27   0        155.74        115.49       293.17 o
   9  27   0         33.06       -228.02       431.62 o
  10  27   0       7603.48       7834.25       830.66 o
  11  27   0        137.93       -447.90       447.90 o
   0  28   0        432.51        879.52       301.32 o
   1  28   0      14932.63      15468.63       527.98 o
   2  28   0        101.03        418.48       169.13 o
   3  28   0       6803.63       6641.27       347.74 o
   4  28   0       5825.80       5227.38       420.25 o
   5  28   0        841.91        576.50       244.42 o
   6  28   0      16209.23      14884.60      1803.83 o
   7  28   0       3153.20       3006.36       388.41 o
   8  28   0       3934.30       4764.07       708.50 o
   9  28   0          1.01        276.89       472.34 o
  10  28   0         92.29        285.03       496.77 o
  11  28   0      12471.04      14210.79      1140.12 o
   1  29   0         36.37        480.98       179.08 o
   2  29   0      35633.01      34758.00      1268.93 o
   3  29   0       2185.00       2382.78       240.95 o
   4  29   0       6268.88       6325.68       463.32 o
   5  29   0       2834.64       2680.75      1266.35 o
   6  29   0        561.31        450.21       261.90 o
   7  29   0        452.06        515.45       305.39 o
   8  29   0       4949.09       5277.13       700.36 o
   9  29   0       4895.86       6107.79       806.23 o
  10  29   0       2727.23       3216.77       700.36 o
   0  30   0       4835.97       5008.38       545.63 o
   1  30   0        110.94         38.14       173.12 o
   2  30   0      17674.20      18979.51       622.19 o
   3  30   0       3321.67       3304.78       342.59 o
   4  30   0       3200.26       3316.91       357.03 o
   5  30   0       2446.71       2035.14       328.23 o
   6  30   0        898.40         88.31       374.61 o
   7  30   0       4699.48       4743.48       737.01 o
   8  30   0        143.49        -57.01       464.19 o
   9  30   0         65.19       -244.31       472.34 o
  10  30   0       8053.58       9593.30       960.96 o
   1  31   0       2850.40       3071.06       270.56 o
   2  31   0         76.44        536.54       191.48 o
   3  31   0      33330.75      32255.15      1364.07 o
   4  31   0        429.87        208.48       537.49 o
   5  31   0        359.72        257.45       411.26 o
   6  31   0        850.89        677.56       570.06 o
   7  31   0       1354.74       2071.05      1070.90 o
   8  31   0        135.30        276.89       529.34 o
   9  31   0      12806.15      14227.07      1131.98 o
   0  32   0      12441.64      13119.53       879.52 o
   1  32   0       6951.80       7895.81       476.88 o
   2  32   0      25802.06      27285.49       826.35 o
   3  32   0        795.95       1183.32       281.46 o
   4  32   0          1.77       -101.80       252.29 o
   5  32   0       2358.28       2677.62       379.54 o
   6  32   0         67.76        -51.99       789.94 o
   7  32   0          8.55         38.00       692.22 o
   8  32   0       1620.39       1693.89       570.06 o
   9  32   0         10.65          0.00       570.06 o
   1  33   0        417.41       1057.50       230.51 o
   2  33   0       9998.94      10958.59       584.46 o
   3  33   0       6362.09       7165.63       506.65 o
   4  33   0      11201.81      11650.47       636.29 o
   5  33   0       8541.59       8981.00       595.81 o
   6  33   0        522.81        425.09       667.78 o
   7  33   0       1207.69        905.11      1233.77 o
   8  33   0        293.64        936.53       602.64 o
   0  34   0         21.34         76.29       268.07 o
   1  34   0       5275.83       5649.40       369.62 o
   2  34   0      10672.74      11844.32      1062.75 o
   3  34   0       1071.97       1426.49       312.85 o
   4  34   0       7050.75       7307.94       535.45 o
   5  34   0        150.34       1089.04       316.09 o
   6  34   0       2260.31       2012.82       394.42 o
   7  34   0        237.50        -57.01       480.48 o
   1  35   0       2897.94       3149.40       300.84 o
   2  35   0       3477.87       4300.94       411.70 o
   3  35   0        106.90        238.97       451.98 o
   4  35   0        511.96        802.92       304.55 o
   5  35   0        284.89        226.30       333.89 o
   6  35   0        131.33        606.01       348.25 o
   7  35   0        448.36        838.80       529.34 o
   0  36   0       7978.15       8419.76       570.00 o
   1  36   0        117.14        417.01       228.41 o
   2  36   0      14442.53      15131.66       731.33 o
   3  36   0       4561.58       5179.78       492.69 o
   4  36   0       4161.60       3821.87       442.95 o
   5  36   0       2088.70       2685.41       704.43 o
   6  36   0         10.72         -7.23       303.22 o
   1  37   0        231.12        153.49       240.12 o
   2  37   0          3.48        858.50       574.13 o
   3  37   0        226.47        534.91       289.74 o
   4  37   0         16.27       -109.94       337.96 o
   5  37   0        162.40        855.67       323.49 o
   6  37   0        780.75        732.93       504.91 o
   0  38   0      21357.93      23730.14       970.19 o
   1  38   0       1059.93       1330.31       275.81 o
   2  38   0       4459.30       4533.43       459.71 o
   3  38   0       9501.51      10643.06       656.39 o
   4  38   0         19.45        179.39       329.82 o
   5  38   0        714.65       1050.54       472.34 o
   6  38   0        671.87        513.05       439.76 o
   1  39   0         42.61        588.70       256.04 o
   2  39   0       1260.29       2522.73       416.75 o
   3  39   0         18.95        578.20       472.34 o
   4  39   0         59.81        741.08       439.76 o
   1  40   0       5401.04       6873.30       789.94 o
   2  40   0        186.72        195.45       521.20 o
   1  41   0        373.34        765.51       521.20 o
 -11   0   1       2475.59       2044.07       366.47 o
  -9   0   1      15616.17      15349.78       598.13 o
  -7   0   1      26329.77      23823.79       924.31 o
  -5   0   1       1543.86       1516.59       140.29 o
  -3   0   1       3798.43       3713.53       219.88 o
  -1   0   1     341046.19     351371.19     22765.75 o
   1   0   1     731825.00     813763.19     22342.81 o
   3   0   1      16686.32      16457.37       602.63 o
   5   0   1      83188.12      89041.37      2522.19 o
   7   0   1      14286.41      14739.65       993.53 o
   9   0   1       4258.86       4567.76       310.80 o
 -11   1   1       4086.77       4717.60       871.38 o
 -10   1   1      43580.30      40691.36      1632.83 o
  -9   1   1       7606.26       7175.05       268.28 o
  -8   1   1      72206.90      70544.43      2305.05 o
  -7   1   1       3208.66       2951.08       157.59 o
  -6   1   1       6527.42       6137.04       302.09 o
  -5   1   1       1108.45        891.11        94.47 o
  -4   1   1        660.62        930.78        84.63 o
  -3   1   1       8193.73       8715.00       239.42 o
  -2   1   1       4684.11       4833.31       199.83 o
  -1   1   1       5305.70       5777.83       166.07 o
   1   1   1      53665.59      61899.17      1209.34 o
   2   1   1     154809.73     172024.56      3349.09 o
   3   1   1      68626.65      74281.41      1474.00 o
   4   1   1     196424.20     210015.17      4742.49 o
   5   1   1       2196.90       2273.35       118.86 o
   6   1   1       2515.50       2827.57       140.35 o
   7   1   1      49338.52      49096.75      1037.29 o
   8   1   1      42360.29      40477.90       883.55 o
   9   1   1      18422.99      18698.10       608.88 o
  10   1   1      23252.65      22449.44       567.92 o
 -11   2   1       2316.77       2537.54       308.04 o
 -10   2   1       2185.85       2363.80       268.23 o
  -9   2   1       4088.70       4073.22       206.44 o
  -8   2   1        332.65        340.79       104.59 o
  -7   2   1        278.89        220.93        90.50 o
  -6   2   1       5007.41       5311.38       214.14 o
  -5   2   1       1922.20       1765.12       119.30 o
  -4   2   1       4382.12       5186.06       156.78 o
  -3   2   1       1904.64       2180.88       124.12 o
  -2   2   1       1981.09       2365.31        97.56 o
  -1   2   1     128956.60     137464.28      6728.20 o
   0   2   1     218805.81     245894.98      5521.40 o
   1   2   1     132331.66     147142.97      2859.44 o
   2   2   1     111533.47     123256.85      3241.88 o
   3   2   1      26556.33      27544.12       571.03 o
   4   2   1      37131.57      38774.25       906.27 o
   5   2   1      18442.50      18630.07       632.78 o
   6   2   1      33793.23      35570.64      1096.69 o
   7   2   1         76.90         17.40        89.19 o
   8   2   1      35202.61      34160.59      1158.99 o
   9   2   1          4.80          6.40       112.85 o
  10   2   1       1253.54       1481.99       165.74 o
  11   2   1       1295.47       1506.59       374.61 o
 -11   3   1       6165.37       6379.86       570.06 o
 -10   3   1        231.68        424.42       162.95 o
  -9   3   1      32895.46      31674.68       928.69 o
  -8   3   1      36754.73      34694.81       777.43 o
  -7   3   1      22994.52      22141.02       824.97 o
  -6   3   1      21163.22      20606.30       477.07 o
  -5   3   1      22771.96      22770.64       504.59 o
  -4   3   1      12909.45      14032.24       533.47 o
  -3   3   1        794.07        825.98        81.11 o
  -2   3   1       1820.66       1959.52        71.78 o
  -1   3   1      12055.44      12974.42       271.54 o
   0   3   1       8248.84       8712.36       216.28 o
   1   3   1      29362.23      32342.76       643.31 o
   2   3   1      23186.17      26139.76       745.23 o
   3   3   1       4590.60       5032.83       142.26 o
   4   3   1        410.72        402.21        61.15 o
   5   3   1      15943.22      15997.45       429.04 o
   6   3   1      51628.99      50665.31      1217.71 o
   7   3   1      14189.70      14227.03       368.42 o
   8   3   1       2560.44       2431.11       161.61 o
   9   3   1      10611.70      10598.45       356.33 o
  10   3   1       5523.73       5225.89       289.84 o
  11   3   1       7796.58       8721.92       700.36 o
 -11   4   1        107.33        163.66       170.53 o
 -10   4   1       2008.11       1427.30       274.99 o
  -9   4   1       2109.67       2281.04       215.17 o
  -8   4   1      33854.09      32698.28       847.51 o
  -7   4   1        154.32        288.02        91.07 o
  -6   4   1       7594.22       7614.48       229.58 o
  -5   4   1       9298.82       9377.43       265.65 o
  -4   4   1      32502.00      34582.79       720.40 o
  -3   4   1      33709.90      37151.74       760.16 o
  -2   4   1        431.21        469.49        40.36 o
  -1   4   1       6327.48       6753.33       193.35 o
   0   4   1       8695.94      10032.75       249.19 o
   1   4   1        619.68        680.86        38.43 o
   2   4   1        459.58        490.08        63.89 o
   3   4   1      61263.34      66232.79      1415.24 o
   4   4   1      36094.88      37989.54       788.85 o
   5   4   1      31139.37      31524.24       673.79 o
   6   4   1       1230.36       1153.97       108.84 o
   7   4   1       2822.67       2921.30       205.93 o
   8   4   1      10746.00       9660.95       299.18 o
   9   4   1          6.53        -85.22       134.08 o
  10   4   1       1133.15       1094.11       177.06 o
  11   4   1        189.59        203.59       317.60 o
 -11   5   1       1031.03        638.08       264.67 o
 -10   5   1       1844.15       1585.00       205.06 o
  -9   5   1         16.39       -120.98       120.98 o
  -8   5   1       2132.54       2299.96       174.89 o
  -7   5   1      22318.10      21899.39       515.52 o
  -6   5   1       1397.22       1475.53       109.19 o
  -5   5   1         92.99        176.24        64.49 o
  -4   5   1      12000.28      12583.68       301.49 o
  -3   5   1      41080.03      44767.71      1305.92 o
  -2   5   1      17850.57      19239.20       405.62 o
  -1   5   1       6659.00       6669.42       224.58 o
   0   5   1      13016.60      13650.00       343.23 o
   1   5   1       1893.61       1889.73        70.35 o
   2   5   1       2142.64       2258.00        83.36 o
   3   5   1      62667.99      68495.72      1367.07 o
   4   5   1       6683.79       6539.62       184.73 o
   5   5   1      45677.95      46388.00       962.91 o
   6   5   1       7788.13       7223.81       223.46 o
   7   5   1        324.61        205.65        93.09 o
   8   5   1       6856.10       6996.42       289.50 o
   9   5   1        672.66        538.85       127.63 o
  10   5   1       3818.21       3590.81       252.50 o
  11   5   1       4957.59       6010.06       635.21 o
 -11   6   1       9818.24      11204.57       567.19 o
 -10   6   1         68.80        137.25       154.75 o
  -9   6   1        235.19         18.32       228.02 o
  -8   6   1       3846.90       4009.92       193.13 o
  -7   6   1       3318.63       3350.31       199.58 o
  -6   6   1       2030.00       1725.51       116.69 o
  -5   6   1      30249.83      31114.12       807.53 o
  -4   6   1      22400.90      21724.79       559.51 o
  -3   6   1      17979.07      18765.27       411.38 o
  -2   6   1      33003.46      35808.88       728.50 o
  -1   6   1        351.05        266.35        57.58 o
   0   6   1     128107.80     136441.56      3090.60 o
   1   6   1       8817.33       9730.17       224.78 o
   2   6   1       5051.43       4954.87       135.49 o
   3   6   1       3706.46       4171.60       130.77 o
   4   6   1      41687.59      44169.67       908.91 o
   5   6   1      48488.91      51471.57      1063.62 o
   6   6   1       3315.74       4032.29       177.49 o
   7   6   1      17867.64      18114.70       513.67 o
   8   6   1      19174.28      19673.67       566.86 o
   9   6   1      13152.24      12899.04       380.16 o
  10   6   1       7039.21       7209.39       435.83 o
  11   6   1       6803.38       8018.83       477.02 o
  12   6   1       3828.88       3477.37       578.20 o
 -12   7   1       3803.51       3387.79       529.34 o
 -11   7   1      14193.82      14823.85       653.57 o
 -10   7   1        462.00        324.99       169.09 o
  -9   7   1       6640.51       5982.92       521.46 o
  -8   7   1         54.15          3.77       101.09 o
  -7   7   1       1195.13       1421.71       122.44 o
  -6   7   1      22994.34      24049.52       546.71 o
  -5   7   1       3102.87       3286.50       139.47 o
  -4   7   1      27936.38      29476.71       628.48 o
  -3   7   1      63208.85      65558.84      1315.96 o
  -2   7   1      23479.90      24308.42       511.51 o
  -1   7   1      13848.91      14407.02       449.16 o
   0   7   1       2502.76       2533.39       135.23 o
   1   7   1     123098.71     131629.73      2583.55 o
   2   7   1      19596.89      20248.11       435.32 o
   3   7   1       2804.97       2379.61       101.22 o
   4   7   1        522.30        599.38        69.75 o
   5   7   1      12382.19      11923.71       303.80 o
   6   7   1        713.94        707.21        94.09 o
   7   7   1      20813.66      19984.27       483.06 o
   8   7   1         85.64         14.64        98.43 o
   9   7   1       6693.75       7263.27       410.31 o
  10   7   1        210.63        183.06       197.17 o
  11   7   1       5788.27       6253.54       434.05 o
  12   7   1       1168.10        895.81       390.90 o
 -12   8   1      15014.74      14161.92       936.53 o
 -11   8   1      11679.75      11471.91       563.54 o
 -10   8   1       2989.88       2797.07       304.55 o
  -9   8   1       6421.48       6156.26       313.36 o
  -8   8   1        989.37        976.22       154.75 o
  -7   8   1       4777.90       4837.44       200.42 o
  -6   8   1      12136.52      12668.79       333.77 o
  -5   8   1      64503.71      62504.44      1569.22 o
  -4   8   1       6683.79       6415.94       287.98 o
  -3   8   1      47787.57      48230.12       981.83 o
  -2   8   1      23401.01      23856.56       507.35 o
  -1   8   1       8390.17       8676.10       299.44 o
   0   8   1     188697.12     194139.52      5389.93 o
   1   8   1      51367.83      51650.02      1043.34 o
   2   8   1      34054.45      33827.38       698.14 o
   3   8   1        245.18        226.10        53.39 o
   4   8   1        320.58        142.26        58.68 o
   5   8   1       5135.50       5600.27       246.84 o
   6   8   1      32810.82      33882.00       737.67 o
   7   8   1      36411.09      35643.38       782.37 o
   8   8   1       4042.61       4004.49       243.32 o
   9   8   1        472.76        319.36       200.04 o
  10   8   1       4782.44       4368.73       349.01 o
  11   8   1      34709.18      35251.08      1200.13 o
  12   8   1      28751.11      29659.41      1563.59 o
 -12   9   1       8303.24       8728.46       541.42 o
 -11   9   1      16428.78      15789.87       678.84 o
 -10   9   1         42.21        281.01       215.89 o
  -9   9   1      24177.39      23016.41       673.52 o
  -8   9   1       3180.90       2779.61       203.08 o
  -7   9   1      83465.68      79481.72      2015.89 o
  -6   9   1      10589.45       9989.63       281.52 o
  -5   9   1       3624.15       4047.34       157.26 o
  -4   9   1      25051.72      25141.91       549.69 o
  -3   9   1     113720.27     117426.01      2325.78 o
  -2   9   1       7727.44       8342.07       215.39 o
  -1   9   1     114651.98     122545.27      3713.53 o
   0   9   1       2460.43       2643.76       187.31 o
   1   9   1     147036.39     148521.86      2921.52 o
   2   9   1      13638.89      14500.02       333.52 o
   3   9   1      75619.84      78184.95      1566.48 o
   4   9   1       4922.24       4652.02       158.69 o
   5   9   1      16652.08      16052.27       386.46 o
   6   9   1       1055.76        961.40       101.90 o
   7   9   1        977.43       1076.26       126.95 o
   8   9   1       1065.23        781.38       128.24 o
   9   9   1       6163.52       5832.41       303.70 o
  10   9   1        147.86        149.34       220.30 o
  11   9   1       7315.22       7215.41       468.65 o
  12   9   1      11362.70      11067.31       920.24 o
 -12  10   1       7432.04       7648.12       814.37 o
 -11  10   1        860.88       1070.90       279.36 o
 -10  10   1      20172.91      19377.91       622.65 o
  -9  10   1        441.16        495.37       161.50 o
  -8  10   1          6.11        -48.08       122.06 o
  -7  10   1       9036.59       8833.56       300.23 o
  -6  10   1      52486.43      51898.45      1089.54 o
  -5  10   1        577.56        578.78        82.37 o
  -4  10   1      13938.15      15300.66       362.91 o
  -3  10   1         16.97         79.13        55.53 o
  -2  10   1      87878.86      88709.73      2037.28 o
  -1  10   1      58071.79      57900.48      1664.20 o
   0  10   1      98547.37     101967.20      2879.24 o
   1  10   1      39701.19      37997.30       915.22 o
   2  10   1      64284.02      67555.21      1362.93 o
   3  10   1      27937.82      27059.98       581.83 o
   4  10   1      47298.95      44388.29       924.91 o
   5  10   1       7917.14       7841.36       308.84 o
   6  10   1      14988.36      15599.60       391.67 o
   7  10   1         15.63          3.15        89.12 o
   8  10   1      14525.40      14211.43       461.11 o
   9  10   1        329.21        280.29       152.63 o
  10  10   1      30945.89      30112.99      1087.19 o
  11  10   1       2192.72       2367.36       370.54 o
  12  10   1      33964.54      34732.95      1816.05 o
 -12  11   1      17343.62      17606.16      1250.06 o
 -11  11   1       3445.07       4225.34      1038.32 o
 -10  11   1       2253.19       2199.96       231.01 o
  -9  11   1      13338.37      13315.05       479.86 o
  -8  11   1      55560.26      51581.85      1300.47 o
  -7  11   1      45962.97      45776.03      1242.50 o
  -6  11   1       3976.42       3487.86       245.67 o
  -5  11   1       1088.43       1189.17       101.46 o
  -4  11   1      17165.98      16653.41       393.88 o
  -3  11   1      21191.28      21261.96       639.44 o
  -2  11   1     127949.02     126007.75      2877.34 o
  -1  11   1        620.29        771.33       109.41 o
   0  11   1      16179.70      15752.89       838.80 o
   1  11   1      11752.77      11120.57       584.56 o
   2  11   1      20357.90      21088.31       469.84 o
   3  11   1      20056.61      18336.97       420.67 o
   4  11   1      26633.50      26139.83       577.29 o
   5  11   1      17498.22      17794.82       424.21 o
   6  11   1       4112.88       3745.05       171.41 o
   7  11   1        113.25        -44.27       130.47 o
   8  11   1       2521.13       2575.67       208.34 o
   9  11   1       4372.55       4292.61       265.40 o
  10  11   1       6533.74       6981.97       453.94 o
  11  11   1       4196.01       4798.37       537.49 o
  12  11   1       1237.19        944.67       504.91 o
 -12  12   1       3365.60       4003.00       960.96 o
 -11  12   1       4441.17       4699.69       421.94 o
 -10  12   1       8619.15       7942.74       381.72 o
  -9  12   1      15000.88      15364.58       760.73 o
  -8  12   1      20787.11      19144.73       586.70 o
  -7  12   1      37722.17      38306.03       994.76 o
  -6  12   1       1019.04       1226.57       162.21 o
  -5  12   1       2742.33       2665.84       137.52 o
  -4  12   1      16163.85      16296.53       390.29 o
  -3  12   1       3663.35       3417.01       140.09 o
  -2  12   1      13983.85      13803.14       380.43 o
  -1  12   1      93199.59      85965.57      3970.06 o
   0  12   1      11358.51      11148.09       737.01 o
   1  12   1       8704.66       7916.61       561.92 o
   2  12   1      66616.23      61241.10      1250.91 o
   3  12   1      58842.95      59408.39      1217.17 o
   4  12   1        554.38        465.85        77.63 o
   5  12   1         12.30         -0.27        74.17 o
   6  12   1        572.82        607.62       100.84 o
   7  12   1      25900.78      26046.49       611.21 o
   8  12   1       1619.33       1487.37       178.16 o
   9  12   1       3993.52       3783.85       254.61 o
  10  12   1       8537.35       8139.32       496.89 o
  11  12   1      36489.81      39709.06      3196.41 o
  12  12   1       1499.62        863.23       496.77 o
  13  12   1       4116.67       4185.87       716.65 o
 -12  13   1      11777.40      12572.27       668.55 o
 -11  13   1       8274.02       8930.39       555.08 o
 -10  13   1       5940.37       5846.19       457.07 o
  -9  13   1      10716.55      11275.94      1091.46 o
  -8  13   1      34917.51      34790.58       938.07 o
  -7  13   1        106.67        158.28       133.72 o
  -6  13   1       7256.27       7319.11       244.81 o
  -5  13   1      14424.01      13781.61       357.93 o
  -4  13   1        129.71         53.07        69.46 o
  -3  13   1       8576.07       8246.11       325.49 o
  -2  13   1      14526.04      13376.00       378.96 o
  -1  13   1       4967.49       4663.02       301.32 o
   0  13   1       2318.42       1979.07       164.04 o
   1  13   1      38287.55      37852.89      1140.18 o
   2  13   1      37129.50      34362.21       736.57 o
   3  13   1      62906.83      63914.69      1309.82 o
   4  13   1      35312.93      34322.57       742.03 o
   5  13   1       3567.81       3728.50       167.18 o
   6  13   1       1052.76        949.88       114.35 o
   7  13   1        237.90        414.49       106.87 o
   8  13   1       6722.51       5810.94       290.36 o
   9  13   1        132.79        148.46       146.15 o
  10  13   1         76.54        -16.08       219.10 o
  11  13   1       1600.86       1219.71       294.90 o
  12  13   1       6261.69       6498.69       806.23 o
  13  13   1      15352.55      16841.21      1254.13 o
 -13  14   1       2688.06       3908.98       684.07 o
 -12  14   1       6237.29       6746.37       519.21 o
 -11  14   1       3641.88       4092.84       417.42 o
 -10  14   1       4884.05       4886.28       323.29 o
  -9  14   1       1745.38       1756.38       210.28 o
  -8  14   1         82.91        379.82       151.67 o
  -7  14   1       5653.62       5035.14       281.70 o
  -6  14   1       4046.75       4387.84       194.61 o
  -5  14   1      21357.16      20469.92       490.00 o
  -4  14   1        584.07        692.27        91.45 o
  -3  14   1      23631.67      23102.39       597.88 o
  -2  14   1      40693.67      39485.89      1050.67 o
  -1  14   1         31.62         50.72       100.65 o
   0  14   1       2600.31       2332.61       181.32 o
   1  14   1      12172.91      10305.26       400.18 o
   2  14   1      32181.89      29744.48       652.05 o
   3  14   1      59261.73      58495.69      1212.07 o
   4  14   1       8944.65       8790.66       260.35 o
   5  14   1       1628.12       1691.59       125.08 o
   6  14   1      51058.71      50455.17      1078.10 o
   7  14   1       6101.61       5387.35       278.12 o
   8  14   1        120.23        467.99       159.34 o
   9  14   1       6036.29       6276.37       336.93 o
  10  14   1        103.58        139.02       244.28 o
  11  14   1       7759.32       8414.40       582.28 o
  12  14   1       7840.09       9593.30       928.38 o
  13  14   1       6838.94       7671.38       920.24 o
 -12  15   1      17631.31      16990.04       802.92 o
 -11  15   1         89.56         25.12       265.93 o
 -10  15   1       3372.67       3614.14       368.72 o
  -9  15   1       5510.54       6343.32       350.25 o
  -8  15   1          2.63        138.41       150.62 o
  -7  15   1       2674.42       2778.17       225.38 o
  -6  15   1       6931.77       6470.61       235.59 o
  -5  15   1       3976.54       3747.59       172.40 o
  -4  15   1       1124.79       1080.43       116.37 o
  -3  15   1       7276.98       7335.14       265.03 o
  -2  15   1       6461.84       6358.78       249.88 o
  -1  15   1      59626.54      57431.62      1692.99 o
   0  15   1        241.85        280.85       162.87 o
   1  15   1       6606.22       6362.86       296.52 o
   2  15   1        548.80        320.50        95.28 o
   3  15   1       3914.80       4060.72       336.18 o
   4  15   1       2414.09       2153.14       231.56 o
   5  15   1          9.95         22.86        82.59 o
   6  15   1       1450.03       1477.99       139.46 o
   7  15   1      26997.16      25893.21       735.34 o
   8  15   1       2703.81       2783.75       293.35 o
   9  15   1      15745.89      15888.29       543.36 o
  10  15   1        415.96        418.29       250.25 o
  11  15   1         18.29         24.07       256.07 o
  12  15   1       6130.64       5431.86       757.37 o
  13  15   1        707.88        350.18       545.63 o
 -12  16   1       3668.06       4661.49       806.23 o
 -11  16   1          6.49       -243.47       243.47 o
 -10  16   1         19.84        209.41       264.67 o
  -9  16   1        284.65        151.24       166.82 o
  -8  16   1        160.30         71.47       155.97 o
  -7  16   1       1024.64       1078.88       180.71 o
  -6  16   1        495.19        203.59       249.53 o
  -5  16   1       3921.65       3514.39       172.29 o
  -4  16   1      35942.81      36007.99       900.06 o
  -3  16   1        372.87        250.74        95.70 o
  -2  16   1      22796.36      21230.94       573.34 o
  -1  16   1        682.00        314.89       142.52 o
   0  16   1        225.85        166.95       114.74 o
   1  16   1      12397.06      12871.27       513.05 o
   2  16   1       6544.90       6091.46       410.76 o
   3  16   1      35264.07      33408.29       816.93 o
   4  16   1       3561.99       3711.26       178.25 o
   5  16   1      18551.21      17550.08       443.78 o
   6  16   1       8182.55       7835.50       283.28 o
   7  16   1        759.55        612.83       151.83 o
   8  16   1       1761.25       1602.93       201.50 o
   9  16   1       1202.83       1770.63       297.37 o
  10  16   1        519.52        150.92       270.46 o
  11  16   1       2809.48       2930.67       375.37 o
  12  16   1       4537.18       4943.24       724.79 o
  13  16   1       1596.40       2744.43       627.07 o
 -12  17   1        757.19       1237.84       456.05 o
 -11  17   1       1897.06       1715.42       348.35 o
 -10  17   1        110.10       -124.05       245.81 o
  -9  17   1      16317.68      16350.44       766.38 o
  -8  17   1       2720.58       2729.60       246.91 o
  -7  17   1       3584.95       3555.70       325.12 o
  -6  17   1       9851.55       9105.54       363.66 o
  -5  17   1       3151.86       3147.57       185.44 o
  -4  17   1        587.30        455.43       106.48 o
  -3  17   1        405.90        378.73       106.60 o
  -2  17   1       4009.22       3708.87       200.57 o
  -1  17   1       8150.13       7044.37       333.84 o
   0  17   1      10057.19      10269.31       417.46 o
   1  17   1       3176.48       2999.35       224.36 o
   2  17   1       3093.85       3056.73       186.46 o
   3  17   1      19618.70      17082.29       429.15 o
   4  17   1        986.05       1029.25       117.49 o
   5  17   1       2794.10       2801.27       191.60 o
   6  17   1      14048.23      13573.56       381.91 o
   7  17   1       1731.44       1471.97       196.06 o
   8  17   1        107.51        121.16       167.51 o
   9  17   1      26714.54      27751.12      1024.40 o
  10  17   1       5061.29       5633.29       463.38 o
  11  17   1       2345.88       2338.57       390.66 o
  12  17   1        480.92        732.93       504.91 o
  13  17   1       1515.33        863.23       513.05 o
 -12  18   1        330.16        749.22       431.62 o
 -11  18   1       6166.86       5415.57       627.07 o
 -10  18   1         39.47        214.92       264.14 o
  -9  18   1       2363.29       2017.82       255.53 o
  -8  18   1       3512.04       3615.46       274.53 o
  -7  18   1       1548.96       1318.98       198.35 o
  -6  18   1      10309.49       9244.68       443.29 o
  -5  18   1       6128.15       5721.06       290.83 o
  -4  18   1      18523.72      17838.43       647.92 o
  -3  18   1       2227.07       2087.27       225.17 o
  -2  18   1        508.81        382.97       114.35 o
  -1  18   1      31187.17      30593.76       978.94 o
   0  18   1        237.96        124.48       122.16 o
   1  18   1      37299.37      36237.24      1131.53 o
   2  18   1       1882.29       1655.55       154.12 o
   3  18   1        196.95         23.00        96.74 o
   4  18   1      57372.03      53293.94      1137.19 o
   5  18   1          6.14         27.57       103.44 o
   6  18   1        512.72        375.22       119.65 o
   7  18   1         56.46        116.98       156.98 o
   8  18   1        842.08        526.09       180.82 o
   9  18   1        206.07        -80.84       269.86 o
  10  18   1        104.32        199.65       264.03 o
  11  18   1       4004.30       4006.53       439.14 o
  12  18   1       2731.74       4014.85       700.36 o
  13  18   1       7896.95       8388.03       944.67 o
 -12  19   1       8618.27       9919.05       863.23 o
 -11  19   1         46.71        504.91       407.19 o
 -10  19   1      29779.19      33332.23      1702.04 o
  -9  19   1        181.00        498.19       382.75 o
  -8  19   1      16304.61      16925.59       696.70 o
  -7  19   1      18086.65      18234.14       728.86 o
  -6  19   1        147.95        173.73       168.19 o
  -5  19   1       1633.55       1722.09       158.93 o
  -4  19   1       6925.31       6664.65       274.23 o
  -3  19   1       2363.36       1690.69       156.98 o
  -2  19   1       5756.56       5267.01       385.35 o
  -1  19   1       2220.30       2348.56       212.83 o
   0  19   1       4527.37       4895.60       290.76 o
   1  19   1       3288.08       3424.88       280.96 o
   2  19   1      35769.66      34644.70       893.24 o
   3  19   1       1512.47       1353.48       144.75 o
   4  19   1      20945.55      19392.43       492.07 o
   5  19   1       3877.35       3685.18       197.30 o
   6  19   1         94.21        223.37       141.98 o
   7  19   1       3632.30       3549.93       261.50 o
   8  19   1      22990.56      22890.20       711.99 o
   9  19   1         49.44        519.23       269.86 o
  10  19   1       8863.06       8661.34       561.16 o
  11  19   1       3841.72       4676.61       474.42 o
  12  19   1       1057.13       1433.29       537.49 o
 -12  20   1       2062.63       2557.13       545.63 o
 -11  20   1      11576.12      11417.49       887.67 o
 -10  20   1       3245.22       3444.79       537.49 o
  -9  20   1       3626.42       3699.75       362.24 o
  -8  20   1        661.94        351.98       221.65 o
  -7  20   1        428.34        295.10       370.54 o
  -6  20   1       2548.38       2200.77       255.82 o
  -5  20   1      14948.58      15004.76       607.50 o
  -4  20   1       1453.14       1137.02       146.86 o
  -3  20   1       2454.99       2087.58       202.20 o
  -2  20   1      11572.17      11543.30       389.84 o
  -1  20   1      40658.32      40082.78      1255.35 o
   0  20   1      26993.01      27140.78       898.27 o
   1  20   1     134747.64     129466.58      3696.94 o
   2  20   1      28305.07      26575.87       720.90 o
   3  20   1        336.92        341.92       170.86 o
   4  20   1       9627.70       9119.13       340.70 o
   5  20   1      46487.87      44704.03      1165.52 o
   6  20   1       3294.49       3742.99       260.38 o
   7  20   1       3729.99       3989.94       320.67 o
   8  20   1       7061.64       6699.20       379.91 o
   9  20   1        875.63        914.08       301.32 o
  10  20   1       2926.49       3303.94       416.68 o
  11  20   1       1787.20       1663.01       468.26 o
  12  20   1        991.37       1531.02       537.49 o
 -12  21   1        318.64        260.60       439.76 o
 -11  21   1      12916.61      13127.67       977.25 o
 -10  21   1      24364.72      25188.51      1392.58 o
  -9  21   1      47746.30      49451.61      1623.86 o
  -8  21   1       2944.83       3346.32       761.44 o
  -7  21   1      15499.85      14796.92       647.81 o
  -6  21   1        346.99        224.82       297.25 o
  -5  21   1      15566.29      14986.03      1640.96 o
  -4  21   1       7797.44       6943.01       296.87 o
  -3  21   1       3923.66       3533.78       222.11 o
  -2  21   1       1093.96       1019.07       145.60 o
  -1  21   1       1484.47       1388.00       195.53 o
   0  21   1         65.50        683.38       157.65 o
   1  21   1       6472.65       8186.69       500.84 o
   2  21   1      13741.49      12696.19       418.41 o
   3  21   1      75950.56      64710.21      2261.10 o
   4  21   1       3463.16       2978.57       207.84 o
   5  21   1       8308.37       7234.86       411.70 o
   6  21   1        600.83        533.66       172.23 o
   7  21   1       4711.34       4927.58       322.61 o
   8  21   1       2714.94       3014.51       336.22 o
   9  21   1      23952.93      23493.78      1054.61 o
  10  21   1       3623.30       4288.21       454.48 o
  11  21   1       3941.91       4491.89       969.10 o
 -12  22   1       1292.79       1115.69       513.05 o
 -11  22   1         22.98       -301.32       407.19 o
 -10  22   1        200.77        162.87       399.04 o
  -9  22   1        210.48       -149.69       241.03 o
  -8  22   1       2384.93       2855.29       342.59 o
  -7  22   1      13870.21      14450.58       655.25 o
  -6  22   1       5349.08       5700.01       655.57 o
  -5  22   1        442.87        343.07       264.67 o
  -4  22   1      20425.37      17989.88       736.99 o
  -3  22   1        151.44        174.62       125.65 o
  -2  22   1      38178.07      35679.88       937.12 o
  -1  22   1       3496.68       3587.77       281.99 o
   0  22   1     144517.92     141857.33      4051.09 o
   1  22   1        343.05        647.49       169.80 o
   2  22   1      50842.34      46330.23      1173.78 o
   3  22   1       2784.23       2419.61       194.49 o
   4  22   1        126.01        149.95       123.81 o
   5  22   1      10899.99      10821.04       403.42 o
   6  22   1        672.44        260.60       207.31 o
   7  22   1        771.56        821.95       247.41 o
   8  22   1       2316.99       3051.53       297.65 o
   9  22   1        527.19       1010.42       308.41 o
  10  22   1       1564.36       2361.68       504.91 o
  11  22   1        308.17          8.14       447.90 o
 -12  23   1         38.81       -317.60       439.76 o
 -11  23   1      10832.53      13046.23      1001.68 o
 -10  23   1        250.48        236.17       415.33 o
  -9  23   1      30484.85      31621.72      1160.24 o
  -8  23   1       1200.36       1221.65       275.70 o
  -7  23   1      11588.28      11032.62       651.50 o
  -6  23   1       1092.08       1372.62       267.72 o
  -5  23   1         17.44        -68.67       192.84 o
  -4  23   1        528.13        617.16       174.26 o
  -3  23   1       9827.21       7947.19       332.51 o
  -2  23   1       5973.31       6234.41       305.10 o
  -1  23   1       1553.13       1302.14       207.07 o
   1  23   1       5209.96       5117.23       272.47 o
   2  23   1       7917.30       7919.32       338.53 o
   3  23   1      19120.18      16264.88       804.71 o
   4  23   1       2527.11       2498.81       251.15 o
   5  23   1      10064.07      10638.27       553.77 o
   6  23   1       1664.92       1864.51       270.46 o
   7  23   1       1113.64       1073.93       248.50 o
   8  23   1       7594.27       8108.52       887.66 o
   9  23   1      33374.22      35050.55      1759.04 o
  10  23   1          7.77        895.81       431.62 o
  11  23   1       4627.01       6262.52       724.79 o
 -12  24   1        100.64       -252.46       521.20 o
 -11  24   1         77.24         57.01       456.05 o
 -10  24   1        515.90        -65.15       415.33 o
  -9  24   1        202.24        179.16       407.19 o
  -8  24   1        400.46         -1.39       251.61 o
  -7  24   1       9446.76       9140.27       997.61 o
  -6  24   1       2708.12       2614.79       322.32 o
  -5  24   1      12414.50      11942.43       789.94 o
  -4  24   1       3786.45       3050.19       229.47 o
  -3  24   1       3589.29       3061.45       228.44 o
  -2  24   1      22483.73      21724.50       742.15 o
  -1  24   1      54517.14      52778.38      2003.35 o
   0  24   1      42974.23      41118.13      1310.04 o
   1  24   1       6435.59       6273.76       313.61 o
   2  24   1      32857.02      32034.86      1070.48 o
   3  24   1       2190.89       1959.93       280.88 o
   4  24   1        881.33        664.51       204.24 o
   5  24   1       6789.47       6724.02       529.34 o
   6  24   1      17861.03      17150.59      1030.18 o
   7  24   1       1397.90       1913.87       310.80 o
   8  24   1        114.22       -195.08       289.10 o
   9  24   1         41.77       -276.89       374.61 o
  10  24   1        758.26        513.05       447.90 o
  11  24   1        490.88        187.31       456.05 o
 -12  25   1         42.22       -187.31       537.49 o
 -11  25   1       2699.77       2939.88       602.64 o
 -10  25   1        496.71        944.67       480.48 o
  -9  25   1      18866.25      19675.22      1221.56 o
  -8  25   1       4176.62       4408.36       423.22 o
  -7  25   1         13.71        -38.42       244.68 o
  -6  25   1        686.78        590.42       253.37 o
  -5  25   1      10864.41       9816.48       523.93 o
  -4  25   1        505.25         62.19       189.77 o
  -3  25   1       1434.03       1328.61       197.43 o
  -2  25   1        127.45        300.23       148.54 o
  -1  25   1      11780.67      12486.35       538.21 o
   0  25   1       6679.51       7472.09       403.09 o
   1  25   1      12466.41      12321.19       549.04 o
   2  25   1         94.92        297.93       140.43 o
   3  25   1       1246.68        895.38       168.39 o
   4  25   1        511.24        188.93       253.76 o
   5  25   1        588.67        570.85       305.39 o
   6  25   1       3552.95       3881.72       460.12 o
   7  25   1      13684.16      15119.73       705.25 o
   8  25   1       4267.56       3770.54       570.06 o
   9  25   1       1720.84        814.37       488.62 o
  10  25   1       2523.81       2671.14       561.92 o
  11  25   1        494.59        374.61       545.63 o
 -11  26   1        304.49        570.06       553.77 o
 -10  26   1       1431.08       1115.69       513.05 o
  -9  26   1        948.10        741.08       529.34 o
  -8  26   1        134.77        384.45       289.74 o
  -7  26   1      13815.46      13430.23       681.92 o
  -6  26   1       7620.42       7402.40       509.60 o
  -5  26   1        498.53        291.29       276.89 o
  -4  26   1       4897.72       4384.69       368.41 o
  -3  26   1       2605.61       2371.64       222.88 o
  -2  26   1       2531.17       3278.88       390.86 o
  -1  26   1        133.14        178.48       172.47 o
   0  26   1       2452.25       2356.24       264.89 o
   1  26   1        133.38         13.06       139.33 o
   2  26   1      31270.71      31560.73       871.34 o
   3  26   1       5547.71       5398.58       300.84 o
   4  26   1         63.65        -94.40       140.91 o
   5  26   1       1166.09       1247.49       258.36 o
   6  26   1       8797.65       9562.66       567.01 o
   7  26   1       5978.11       5824.15      1270.42 o
   8  26   1       1878.20       1001.68       456.05 o
   9  26   1        105.75        708.50       496.77 o
  10  26   1       1550.18       2223.23       602.64 o
  11  26   1        666.72        529.34       529.34 o
 -11  27   1       8409.53      11042.88      1058.68 o
 -10  27   1       4652.94       4845.51       757.37 o
  -9  27   1      11452.34      13738.45      1107.55 o
  -8  27   1        245.81         88.38       293.01 o
  -7  27   1         46.13       -254.08       254.08 o
  -6  27   1       4656.35       4534.02       451.98 o
  -5  27   1       5848.39       5402.53       434.51 o
  -4  27   1      11587.63      10310.12      1396.65 o
  -3  27   1       2331.49       1996.91       256.81 o
  -2  27   1      16617.88      16667.06       546.38 o
  -1  27   1       1853.00       2037.84       258.94 o
   0  27   1       1841.90       2122.66       264.89 o
   1  27   1        786.88       1069.90       183.26 o
   2  27   1      12447.22      11712.26       443.47 o
   3  27   1      19965.19      19759.39       623.14 o
   4  27   1       1257.05        912.59       337.96 o
   5  27   1        154.93       -240.24       240.24 o
   6  27   1       1201.96        871.46       271.06 o
   7  27   1       2209.98       2378.38       354.11 o
   8  27   1       1403.64       1245.99       472.34 o
   9  27   1         23.41       -317.60       415.33 o
  10  27   1        151.71       -276.89       447.90 o
  11  27   1        139.35        276.89       480.48 o
 -11  28   1        316.88        -16.29       496.77 o
 -10  28   1       3089.98       3355.21       692.22 o
  -9  28   1         65.50        187.31       480.48 o
  -8  28   1       7447.79       7635.79       842.87 o
  -7  28   1        764.94        677.13       290.98 o
  -6  28   1        175.53       -247.11       260.01 o
  -5  28   1       4949.60       4027.24      1193.05 o
  -4  28   1        853.11        812.67       246.81 o
  -3  28   1       2185.90       2393.29       231.53 o
  -2  28   1      24568.84      24332.17       727.14 o
  -1  28   1       3649.42       3622.25       390.90 o
   0  28   1      13712.10      13220.57       584.46 o
   1  28   1       4368.83       4663.03       298.02 o
   2  28   1      12740.97      13079.85       481.13 o
   3  28   1       3677.25       4117.94       286.83 o
   4  28   1       2877.65       2445.08       541.56 o
   5  28   1        811.82        428.53       250.05 o
   6  28   1         85.85       -236.44       236.44 o
   7  28   1       6822.74       7145.91       532.64 o
   8  28   1       2766.10       3420.36       643.35 o
   9  28   1          4.51       -276.89       431.62 o
  10  28   1      10446.37      12997.37      1083.11 o
  11  28   1       4107.98       4495.33       781.80 o
 -10  29   1       6969.86       8445.03       912.10 o
  -9  29   1       3573.08       3754.25       667.78 o
  -8  29   1        182.69        227.21       283.63 o
  -7  29   1       4086.39       4501.84       466.44 o
  -6  29   1       1336.17       1500.56       635.21 o
  -5  29   1        438.12        188.63       517.13 o
  -4  29   1        346.32        447.51       232.75 o
  -3  29   1      40567.53      38389.82      1304.06 o
  -2  29   1         12.97        305.17       177.06 o
  -1  29   1         67.48        435.39       177.13 o
   0  29   1       2694.47       2814.59       296.52 o
   1  29   1      15232.37      15423.95       532.85 o
   2  29   1       1344.70       1996.50       228.59 o
   3  29   1      30015.99      28129.49       819.28 o
   4  29   1       1448.68       1548.64       273.48 o
   5  29   1       4193.29       4297.31       414.13 o
   6  29   1        282.59       -248.15       248.15 o
   7  29   1        133.07       -257.48       257.48 o
   8  29   1         33.57       -415.33       415.33 o
   9  29   1       6038.10       6229.94       789.94 o
  10  29   1        537.59        317.60       553.77 o
 -10  30   1       6814.09       6824.43       846.95 o
  -9  30   1        125.32       -171.02       480.48 o
  -8  30   1        112.12        -87.53       411.26 o
  -7  30   1       1374.67       1143.12       326.87 o
  -6  30   1       4134.31       3524.90       405.70 o
  -5  30   1       1316.74       1306.71       299.44 o
  -4  30   1         79.60         46.15       354.25 o
  -3  30   1       2975.55       3529.45       368.41 o
  -2  30   1      11037.44      11583.73       466.80 o
  -1  30   1      19126.46      17644.66       601.68 o
   0  30   1        175.19        649.34       237.68 o
   1  30   1      13384.85      14300.80       521.73 o
   2  30   1       3367.42       3930.65       334.64 o
   3  30   1        653.59        778.35       191.35 o
   4  30   1       1462.98       1573.28       310.80 o
   5  30   1       3056.06       2435.13       342.59 o
   6  30   1       1875.02       1017.78       594.49 o
   7  30   1       1285.24        869.75       316.56 o
   8  30   1       2213.90       1913.77       594.49 o
   9  30   1       1796.73       1734.61       561.92 o
  10  30   1       8755.16       8485.75       920.24 o
  -9  31   1         34.69        -65.15       545.63 o
  -8  31   1       3656.87       4365.03       692.22 o
  -7  31   1        971.36        372.41       319.56 o
  -6  31   1      11471.42      10447.19      1335.57 o
  -5  31   1       2458.06       2015.20       348.35 o
  -4  31   1      12302.38      11518.11       613.26 o
  -3  31   1          9.95        293.17       241.86 o
  -2  31   1      13356.61      14969.13       546.88 o
  -1  31   1        303.11        783.46       219.21 o
   0  31   1        400.81        796.14       203.32 o
   1  31   1       1587.50       1972.08       232.24 o
   2  31   1      29214.04      31366.42       902.72 o
   3  31   1        261.17        386.48       309.46 o
   4  31   1       9942.92       9481.94       561.43 o
   5  31   1       3118.18       2585.47       349.99 o
   6  31   1        265.42       -287.33       305.39 o
   7  31   1        515.70        389.15       618.92 o
   8  31   1       1652.87       1514.73       529.34 o
   9  31   1        130.70       -366.47       537.49 o
  -9  32   1         20.93       -496.77       496.77 o
  -8  32   1         21.94        146.59       545.63 o
  -7  32   1       2301.21       1801.06       382.65 o
  -6  32   1         50.72        -12.22       928.38 o
  -5  32   1       3242.08       2887.45       504.91 o
  -4  32   1       2239.45       2814.15       614.85 o
  -3  32   1      15038.71      15506.73      1351.86 o
  -2  32   1       3218.12       3868.57       476.41 o
  -1  32   1       4214.97       3958.16       299.17 o
   0  32   1      13974.08      13504.57       521.61 o
   1  32   1      10177.73      11925.81       745.57 o
   2  32   1         39.22        602.86       324.34 o
   3  32   1       4109.89       4987.42       684.07 o
   4  32   1       5507.59       5689.06       454.81 o
   5  32   1       1464.42       1131.23       309.07 o
   6  32   1        132.33       -233.51       233.51 o
   7  32   1       3096.03       3542.52       618.92 o
   8  32   1        145.87         16.29       513.05 o
   9  32   1         29.25       -407.19       488.62 o
  -8  33   1       5075.27       5171.26       749.22 o
  -7  33   1       1246.40        507.84       382.75 o
  -6  33   1       6962.74       6814.33      1612.46 o
  -5  33   1          5.08       -125.57       264.03 o
  -4  33   1        279.33        609.92       337.96 o
  -3  33   1       5982.19       6381.79       474.84 o
  -2  33   1        742.76       1258.38       333.89 o
  -1  33   1       1443.28       1907.95       256.11 o
   0  33   1       2121.15       2943.58       296.65 o
   1  33   1       8649.58       9065.29       446.47 o
   2  33   1       5079.39       5894.32       361.98 o
   3  33   1      17681.98      19739.77       840.68 o
   4  33   1       6206.32       6775.32       500.89 o
   5  33   1         33.39        351.17       285.00 o
   6  33   1         60.72       -187.66       264.67 o
   7  33   1        322.93        692.22       504.91 o
   8  33   1         60.37        423.47       521.20 o
  -7  34   1        272.36       -315.83       431.62 o
  -6  34   1        455.23        398.09       337.96 o
  -5  34   1        256.47        715.35       339.70 o
  -4  34   1         53.39        185.08       273.48 o
  -3  34   1      11672.34      13007.47       670.84 o
  -2  34   1       5036.17       4899.79       426.13 o
  -1  34   1        299.24        742.27       268.45 o
   0  34   1       7699.86       8354.60       652.43 o
   1  34   1       5515.79       6323.68       505.81 o
   2  34   1      14912.70      15239.33       719.74 o
   3  34   1      16531.82      18588.16       820.20 o
   4  34   1       1850.49       2609.67       356.89 o
   5  34   1      10794.75      10437.82       644.95 o
   6  34   1        679.81        615.27       517.13 o
   7  34   1         75.56        301.32       464.19 o
  -7  35   1        340.67       -328.05       328.05 o
  -6  35   1       6550.58       6694.75      1017.96 o
  -5  35   1       3419.49       3308.06       574.13 o
  -4  35   1          2.80        164.25       290.42 o
  -3  35   1       5140.99       4734.14       451.79 o
  -2  35   1        254.75        590.63       305.39 o
  -1  35   1       1253.85       1806.23       235.48 o
   0  35   1       2654.75       3352.22       275.37 o
   1  35   1         59.17        582.54       225.38 o
   2  35   1       1660.59       1954.06       333.89 o
   3  35   1      11249.50      12098.29       662.15 o
   4  35   1         15.11        676.92       370.54 o
   5  35   1        657.79       1053.14       333.84 o
   6  35   1       2371.83       2135.54       373.69 o
   7  35   1        845.99       1148.26       545.63 o
  -7  36   1        569.37        781.80       586.35 o
  -6  36   1        295.85        401.49       318.94 o
  -5  36   1         15.11        281.39       321.86 o
  -4  36   1        156.62        471.13       310.80 o
  -3  36   1       3468.03       3939.13       431.77 o
  -2  36   1       3322.49       3518.36       508.98 o
  -1  36   1       9824.66      10502.23       518.33 o
   0  36   1        143.37        234.20       194.64 o
   1  36   1       4549.73       4409.21       347.87 o
   2  36   1       5745.04       6900.90       724.79 o
   3  36   1       3610.89       2931.13       643.35 o
   4  36   1       2004.81       2758.74       380.06 o
   5  36   1       3344.63       4008.73       753.29 o
   6  36   1       3228.16       3330.28       582.28 o
  -6  37   1        489.08       1074.97       521.20 o
  -5  37   1       7436.04       9116.22       647.66 o
  -4  37   1         39.45        199.26       309.07 o
  -3  37   1        166.76        175.40       716.65 o
  -2  37   1         77.01        474.92       297.95 o
  -1  37   1       2953.45       3814.83       352.24 o
   0  37   1       1691.20       2258.90       256.54 o
   1  37   1        227.12        614.55       316.09 o
   2  37   1        642.45        666.85       818.44 o
   3  37   1       3687.15       3608.03       411.46 o
   4  37   1       2101.91       2168.57       388.67 o
   5  37   1       1843.05       2298.33       387.13 o
  -6  38   1         45.57        464.19       464.19 o
  -5  38   1        752.25       1123.83       496.77 o
  -4  38   1         55.66        163.47       317.60 o
  -3  38   1         83.64         50.22       464.19 o
  -2  38   1       6183.00       7326.75       883.59 o
  -1  38   1      12985.98      13727.32       618.84 o
   0  38   1         60.25        363.33       392.60 o
   1  38   1      13348.47      13590.87       576.28 o
   2  38   1       5391.58       5746.54       496.09 o
   3  38   1       1255.26       1795.60       363.95 o
   4  38   1       2515.29       2395.63       402.97 o
   5  38   1        106.39       1262.28       464.19 o
  -4  39   1        551.87       1050.54       488.62 o
  -3  39   1         65.94        447.90       423.47 o
  -2  39   1         28.30        310.85       263.40 o
  -1  39   1        989.20       1708.79       310.94 o
   0  39   1         20.54        168.21       248.99 o
   1  39   1        234.40        853.70       281.84 o
   2  39   1        298.20         74.52       423.47 o
   3  39   1       4897.65       6050.78       716.65 o
   4  39   1       4473.10       5586.59       749.22 o
   5  39   1         23.04        643.35       472.34 o
  -2  40   1       2287.90       1083.11       610.78 o
  -1  40   1       5216.52       5521.44       789.94 o
   1  40   1       1448.00       1163.78       359.95 o
   2  40   1      13977.51      14455.10      1107.55 o
  -1  41   1        578.21       1351.86       618.92 o
 -10   0   2      10216.98      10090.06       724.79 o
  -8   0   2      19152.28      17759.05       700.36 o
  -6   0   2      88762.24      84925.31      2429.57 o
  -4   0   2      25546.88      29073.07      1205.27 o
  -2   0   2       7898.47       8062.99       264.14 o
   0   0   2     189919.70     224070.39      6147.08 o
   2   0   2      12027.92      13772.74       871.38 o
   4   0   2       1661.49       1818.69       133.04 o
   6   0   2      13920.92      13112.06       466.01 o
   8   0   2      72567.93      69463.40      2041.32 o
  10   0   2      24721.43      25897.89       906.95 o
 -11   1   2      13210.61      13280.86       616.16 o
 -10   1   2       1111.38        941.07       185.43 o
  -9   1   2      79614.53      73669.13      2260.07 o
  -8   1   2      20714.83      19313.43       915.49 o
  -7   1   2      30379.45      28588.51       773.44 o
  -6   1   2      36335.98      37031.82       793.48 o
  -5   1   2       8584.09       7639.74       246.41 o
  -4   1   2       2399.55       2244.30       101.41 o
  -3   1   2       6595.22       7083.42       179.38 o
  -2   1   2      12846.33      14518.09       311.07 o
  -1   1   2       7776.29       7635.60       883.59 o
   0   1   2      12811.83      14151.57       285.03 o
   1   1   2     105458.07     118882.95      2673.74 o
   2   1   2      28708.54      34800.02       699.28 o
   3   1   2     100644.91     106062.91      3289.81 o
   4   1   2      38151.77      40636.64       836.74 o
   5   1   2     187677.23     192330.64      3780.71 o
   6   1   2       2047.50       2245.97       202.18 o
   7   1   2       6858.53       6861.30       229.82 o
   8   1   2      30584.50      29616.71       676.81 o
   9   1   2       1093.27       1098.77       138.82 o
  10   1   2        970.34        991.59       175.49 o
  11   1   2       6960.89       6685.99       627.07 o
 -12   2   2        593.85        749.22       399.04 o
 -11   2   2         39.86         14.73       208.71 o
 -10   2   2       4770.75       4554.43       476.53 o
  -9   2   2       3840.76       3704.65       263.30 o
  -8   2   2       2112.01       2037.25       151.33 o
  -7   2   2      13159.39      12103.90       327.23 o
  -6   2   2       8711.44       8372.02       276.13 o
  -5   2   2       5351.02       5314.33       171.74 o
  -4   2   2       6452.68       6531.96       185.92 o
  -3   2   2      13461.37      14304.54       389.07 o
  -2   2   2       4334.19       4719.62       184.64 o
  -1   2   2      10443.59      12202.90       371.39 o
   0   2   2     165327.17     184039.22      3574.04 o
   1   2   2      47481.10      52046.53      1020.99 o
   2   2   2        614.81        427.51        39.19 o
   3   2   2       1213.87       1348.22        86.98 o
   4   2   2      10857.76      10835.59       263.35 o
   5   2   2      61761.71      60707.50      1235.78 o
   6   2   2       1821.47       1894.86       121.56 o
   7   2   2       6302.68       5931.43       353.81 o
   8   2   2       4546.60       4818.27       233.55 o
   9   2   2      12583.90      12674.04       372.04 o
  10   2   2       3452.66       4011.81       375.50 o
  11   2   2       2265.13       3005.03       456.05 o
 -12   3   2       2279.49       2345.39       456.05 o
 -11   3   2       7945.17       8337.43       594.49 o
 -10   3   2       8025.39       8392.83       388.87 o
  -9   3   2       2819.34       2809.63       253.36 o
  -8   3   2      15138.54      14404.54       389.83 o
  -7   3   2      15488.05      15247.33       558.03 o
  -6   3   2      11848.41      11510.08       391.12 o
  -5   3   2      24825.19      25444.66       556.18 o
  -4   3   2      10483.38      12232.32       288.82 o
  -3   3   2      14585.71      16444.43       358.34 o
  -2   3   2       2070.52       2407.99       101.09 o
  -1   3   2       4504.32       4765.80       169.80 o
   0   3   2       7783.20       8352.60       183.17 o
   1   3   2        700.66        862.80        55.12 o
   2   3   2      11030.68      12538.68       271.60 o
   3   3   2      14168.94      14613.69       353.75 o
   4   3   2      50649.07      51406.86      1045.40 o
   5   3   2      39850.84      41958.27       874.37 o
   6   3   2       2008.83       2308.01       177.38 o
   7   3   2      39042.70      40436.93      1009.13 o
   8   3   2      12592.14      12811.86       458.42 o
   9   3   2       5613.45       5821.88       248.96 o
  10   3   2       5697.12       6455.42       320.98 o
  11   3   2      17880.13      18697.97      1066.83 o
 -12   4   2        393.48        268.74       358.32 o
 -11   4   2       3746.76       3648.93       614.85 o
 -10   4   2        513.13        487.82       163.61 o
  -9   4   2      21971.88      20414.47       869.96 o
  -8   4   2       4543.98       4434.61       288.97 o
  -7   4   2        277.05        190.04        92.24 o
  -6   4   2       2395.59       2732.24       137.20 o
  -5   4   2        675.04        830.42        81.30 o
  -4   4   2        362.18        435.38        61.90 o
  -3   4   2      52626.67      55783.02      1562.17 o
  -2   4   2      65753.97      73109.53      1972.40 o
  -1   4   2      27282.12      28690.65       826.33 o
   0   4   2       7959.52       8682.95       191.31 o
   1   4   2      15294.87      16314.71       339.91 o
   2   4   2      26450.54      29286.10       595.38 o
   3   4   2      18611.05      19873.91       450.19 o
   4   4   2     185852.25     201859.14      4565.43 o
   5   4   2        217.97        136.56        68.13 o
   6   4   2       5967.42       5991.63       225.69 o
   7   4   2      17770.66      16766.90       418.03 o
   8   4   2       1852.50       1796.08       155.16 o
   9   4   2       1581.26       1715.22       154.57 o
  10   4   2       9880.22       9985.21       565.99 o
  11   4   2        406.61       1001.68       382.75 o
 -12   5   2       1007.16        895.81       390.90 o
 -11   5   2        602.02        364.14       183.25 o
 -10   5   2        458.85        372.26       259.69 o
  -9   5   2        672.55        652.69       161.94 o
  -8   5   2      10950.45      11440.35       330.30 o
  -7   5   2      19195.00      18847.62       456.98 o
  -6   5   2       1061.49       1344.47       105.92 o
  -5   5   2       8341.68       8091.25       407.74 o
  -4   5   2      48958.49      51562.76      1052.11 o
  -3   5   2       7817.19       8056.47       201.31 o
  -2   5   2      19209.22      20333.89       426.78 o
  -1   5   2       7678.97       7935.18       261.96 o
   0   5   2       2881.36       2957.02       103.44 o
   1   5   2        254.07        315.59        40.11 o
   2   5   2      50103.25      53590.37      1070.84 o
   3   5   2        314.31        357.22        50.45 o
   4   5   2      29134.92      29890.04       631.96 o
   5   5   2        132.02        296.67        71.17 o
   6   5   2      23978.87      23995.22       542.34 o
   7   5   2         36.34        -38.53        95.79 o
   8   5   2      22132.80      21854.90       531.18 o
   9   5   2        948.32        857.22       131.14 o
  10   5   2       3744.32       3852.80       451.98 o
  11   5   2       3456.67       2361.68       431.62 o
  12   5   2       1695.23       1172.70       456.05 o
 -12   6   2          6.21        667.78       382.75 o
 -11   6   2       2496.58       2599.67       253.90 o
 -10   6   2       1733.56       1410.77       200.14 o
  -9   6   2       8285.25       8182.13       428.98 o
  -8   6   2       1610.50       1923.33       142.13 o
  -7   6   2       3796.82       3904.52       177.00 o
  -6   6   2       1311.15        979.94        98.34 o
  -5   6   2      17248.15      19023.41       437.15 o
  -4   6   2      17264.35      18475.98       416.15 o
  -3   6   2      41589.89      46659.90       950.26 o
  -2   6   2      29768.78      31719.66       767.77 o
  -1   6   2      13448.99      14239.71       437.64 o
   0   6   2      65064.23      72074.86      1648.72 o
   1   6   2      52329.30      57237.07      1256.55 o
   2   6   2       1059.74       1158.06        87.46 o
   3   6   2     146354.80     156346.39      3068.10 o
   4   6   2       5212.47       5423.96       166.40 o
   5   6   2       5110.77       5379.71       178.29 o
   6   6   2      14475.49      13948.84       352.58 o
   7   6   2       4963.14       4725.84       197.63 o
   8   6   2       8902.80       8489.53       321.47 o
   9   6   2        129.23        109.33       113.25 o
  10   6   2      17807.42      17813.24       698.78 o
  11   6   2        241.79        464.19       366.47 o
  12   6   2       2388.99       3053.89       545.63 o
 -12   7   2       4788.62       5692.46       602.64 o
 -11   7   2       1434.40       1449.32       243.71 o
 -10   7   2        326.52        421.30       215.89 o
  -9   7   2        858.42        788.33       164.56 o
  -8   7   2      35980.68      33732.79       891.71 o
  -7   7   2       8855.06       9334.18       276.36 o
  -6   7   2      11806.03      12730.15       436.53 o
  -5   7   2       5596.22       5679.07       183.05 o
  -4   7   2      28384.36      29598.90       797.11 o
  -3   7   2      48366.65      48599.53       987.90 o
  -2   7   2      43334.50      44796.93      1207.75 o
  -1   7   2      57618.40      61567.68      2308.74 o
   0   7   2      11223.39      12051.86       315.02 o
   1   7   2        821.94        766.25        61.65 o
   2   7   2      11807.52      12133.88       278.46 o
   3   7   2      13801.18      13727.75       315.86 o
   4   7   2      69688.98      69579.31      1402.66 o
   5   7   2      12125.30      11943.58       302.52 o
   6   7   2      12738.30      13842.09       351.49 o
   7   7   2       7195.86       7362.21       242.79 o
   8   7   2        798.07        974.98       127.63 o
   9   7   2        139.10        227.53       117.13 o
  10   7   2       1306.89       1683.56       258.19 o
  11   7   2        803.69        203.59       342.04 o
  12   7   2        369.71        553.77       423.47 o
 -12   8   2       3229.64       3314.49       521.20 o
 -11   8   2       1444.44       1170.32       209.57 o
 -10   8   2        596.58        652.52       228.40 o
  -9   8   2        144.51        259.54       149.13 o
  -8   8   2        195.18        201.15       131.21 o
  -7   8   2      19443.66      18969.88       527.77 o
  -6   8   2       1669.05       1605.65       115.77 o
  -5   8   2       4342.13       5188.20       188.07 o
  -4   8   2       1738.23       2408.47       115.19 o
  -3   8   2      16690.60      17744.79       396.51 o
  -2   8   2      50569.98      50915.43      1568.01 o
  -1   8   2       1012.00        835.70        92.14 o
   0   8   2       3375.32       4145.87       151.98 o
   1   8   2       4332.90       4262.63       132.96 o
   2   8   2         99.37         93.92        47.02 o
   3   8   2       4907.12       4037.60       135.66 o
   4   8   2      36436.78      38115.11       797.79 o
   5   8   2      12652.13      13209.51       328.11 o
   6   8   2       1006.94       1162.58       104.71 o
   7   8   2      11309.97      10469.47       303.49 o
   8   8   2      25296.41      24787.01       589.66 o
   9   8   2       1633.16       1969.83       350.18 o
  10   8   2      11935.34      12310.80       571.63 o
  11   8   2      16776.15      17386.83      1099.40 o
  12   8   2       4552.70       5716.89       667.78 o
 -12   9   2      21118.29      19194.74      1140.12 o
 -11   9   2       7300.27       7094.73       451.45 o
 -10   9   2       6462.55       7112.19       357.88 o
  -9   9   2       1076.99        711.46       159.31 o
  -8   9   2      24995.08      21955.72       640.50 o
  -7   9   2        141.48         92.02        90.73 o
  -6   9   2      21279.70      20056.44       473.51 o
  -5   9   2       8090.85       8779.57       359.87 o
  -4   9   2         62.93         70.96        53.47 o
  -3   9   2      67346.08      69334.55      1396.12 o
  -2   9   2      81522.58      78066.35      1794.31 o
  -1   9   2       1027.12       1132.04       171.02 o
   0   9   2      31031.11      31337.97       758.54 o
   1   9   2       6601.91       6547.64       181.98 o
   2   9   2     218755.66     226072.30      4424.01 o
   3   9   2       1318.24       1651.08        91.77 o
   4   9   2      23561.08      23102.54       510.30 o
   5   9   2      37066.71      36192.18       773.21 o
   6   9   2         79.40        251.15        85.19 o
   7   9   2       3672.41       3827.04       184.03 o
   8   9   2       2223.65       1925.24       148.70 o
   9   9   2       3386.27       3329.79       228.57 o
  10   9   2       3318.84       3279.38       346.11 o
  11   9   2       1938.95       2312.82       464.19 o
  12   9   2       1464.47       1840.48       504.91 o
 -12  10   2         99.04       -198.82       250.44 o
 -11  10   2      12542.82      12218.38       716.65 o
 -10  10   2       5275.31       5230.88       310.94 o
  -9  10   2        190.59        334.94       153.65 o
  -8  10   2       1125.21       1143.66       187.03 o
  -7  10   2      22547.99      21954.01       628.18 o
  -6  10   2        237.29        330.91        85.58 o
  -5  10   2      24154.29      23649.36       533.47 o
  -4  10   2        770.92        852.38       149.68 o
  -3  10   2          0.00         77.08        52.09 o
  -2  10   2        750.88        802.16       179.16 o
  -1  10   2     110080.96     109505.24      4637.85 o
   0  10   2     149227.61     147478.88      3360.17 o
   1  10   2      43832.32      44160.70       935.65 o
   2  10   2      22354.44      22227.37       488.37 o
   3  10   2      46486.39      48258.39       993.25 o
   4  10   2      13082.76      13809.96       335.87 o
   5  10   2       1351.90       1488.07       108.56 o
   6  10   2      17493.04      17219.46       421.41 o
   7  10   2      23122.13      22230.73       532.34 o
   8  10   2       1497.99       1900.49       152.16 o
   9  10   2       2878.58       3192.69       231.57 o
  10  10   2         92.47        -71.41       195.62 o
  11  10   2      35414.83      38446.48      1913.77 o
  12  10   2       9793.02       9625.87       912.10 o
  13  10   2      12392.06      12248.15      1042.40 o
 -12  11   2       2892.70       3159.34       374.17 o
 -11  11   2      22336.53      21815.94      1017.96 o
 -10  11   2      12555.69      11679.76       461.88 o
  -9  11   2      10688.38       9602.84       387.77 o
  -8  11   2      46550.61      45735.61      1171.99 o
  -7  11   2      35991.08      34509.73       908.62 o
  -6  11   2      55262.98      54506.23      1143.19 o
  -5  11   2       2651.74       2707.66       135.86 o
  -4  11   2        142.50        102.34        60.21 o
  -3  11   2       9602.71       8836.89       264.28 o
  -2  11   2      31606.89      31840.09       958.77 o
  -1  11   2      45559.73      47153.00      1376.28 o
   0  11   2        585.55        487.24        92.14 o
   1  11   2      94081.61      91256.66      1826.20 o
   2  11   2      31258.95      29348.96       630.88 o
   3  11   2      45568.13      44302.28       918.85 o
   4  11   2      24927.57      23214.91       528.59 o
   5  11   2       7887.03       7426.79       228.49 o
   6  11   2       7027.74       6981.58       303.26 o
   7  11   2       1817.42       2124.31       157.16 o
   8  11   2         34.63        292.70       105.62 o
   9  11   2       6361.11       6581.32       417.42 o
  10  11   2        216.32        560.35       325.75 o
  11  11   2      15511.53      16727.19      1083.11 o
  12  11   2         69.73        651.50       488.62 o
  13  11   2       3089.33       2899.16       602.64 o
 -12  12   2       3572.63       3485.19       496.77 o
 -11  12   2       5467.67       5510.51       428.28 o
 -10  12   2       4105.96       3978.01       291.01 o
  -9  12   2       1525.31       1571.62       335.88 o
  -8  12   2       3935.19       3949.11       263.47 o
  -7  12   2       9546.18       8983.73       372.67 o
  -6  12   2      70414.25      71178.78      1470.99 o
  -5  12   2       4623.22       4685.32       191.60 o
  -4  12   2       1668.79       2035.83       199.83 o
  -3  12   2      23201.20      23631.72       597.54 o
  -2  12   2      31071.75      29935.29       936.53 o
  -1  12   2        212.07        280.04        93.65 o
   0  12   2      69032.27      66357.80      1911.81 o
   1  12   2       8519.25       8058.13       227.81 o
   2  12   2      15428.79      15007.96       358.78 o
   3  12   2      23958.85      21994.99       495.07 o
   4  12   2      19053.59      18556.61       435.35 o
   5  12   2       6086.34       6065.60       207.74 o
   6  12   2      23022.26      22123.45       523.00 o
   7  12   2      13067.38      13395.60       370.28 o
   8  12   2       1205.02       1142.16       164.98 o
   9  12   2       1515.05       1769.04       266.61 o
  10  12   2        498.69        325.46       240.01 o
  11  12   2      10636.33      10776.71       600.62 o
  12  12   2      29595.99      28625.16      1596.17 o
  13  12   2       1353.14        863.23       480.48 o
 -12  13   2       1977.86       1746.28       361.55 o
 -11  13   2       3362.48       3638.66       396.83 o
 -10  13   2       4356.20       4293.35       304.86 o
  -9  13   2      16726.70      16916.60       568.55 o
  -8  13   2       1281.80       1394.88       189.37 o
  -7  13   2      74506.86      71467.24      1744.01 o
  -6  13   2      11542.14      11786.71       326.02 o
  -5  13   2      10027.86      10746.15       296.98 o
  -4  13   2        250.90        346.86        97.11 o
  -3  13   2       9827.08      10099.07       305.50 o
  -2  13   2      24004.68      23048.81       737.09 o
  -1  13   2         85.91        114.01        92.14 o
   0  13   2       1307.70       1598.28       285.03 o
   1  13   2      32871.03      32737.01       707.41 o
   2  13   2       4021.61       3852.25       153.94 o
   3  13   2        124.22        114.26        69.66 o
   4  13   2         66.89        -29.69        66.10 o
   5  13   2      33154.40      32163.29       710.59 o
   6  13   2       9260.63       9430.36       285.87 o
   7  13   2        459.31        561.18       114.52 o
   8  13   2         15.64       -125.95       125.95 o
   9  13   2       3001.36       3413.02       326.59 o
  10  13   2        397.15        476.02       238.58 o
  11  13   2        228.21        515.50       329.82 o
  12  13   2       1654.96       1718.32       529.34 o
  13  13   2        330.09        268.74       488.62 o
 -12  14   2         76.43        233.89       423.47 o
 -11  14   2       4151.62       4257.34       402.60 o
 -10  14   2       2395.53       2861.05       267.42 o
  -9  14   2      10369.07      10575.06       432.52 o
  -8  14   2       3529.41       3284.87       248.06 o
  -7  14   2      12867.28      12360.38       437.65 o
  -6  14   2      28918.74      28878.73       923.54 o
  -5  14   2       2038.57       2017.57       141.05 o
  -4  14   2      14976.60      14144.07       403.55 o
  -3  14   2        690.05        710.18        97.04 o
  -2  14   2      10627.90      10513.59       403.09 o
  -1  14   2       1752.49       2048.01       172.47 o
   0  14   2       1629.88       1938.65       169.22 o
   1  14   2      19239.86      17830.38       424.36 o
   2  14   2      19503.86      18832.55       621.81 o
   3  14   2       9172.64       9334.78       266.49 o
   4  14   2     100911.01     101656.69      2378.98 o
   5  14   2      31286.35      31283.91       697.12 o
   6  14   2      13105.92      12131.74       341.02 o
   7  14   2       6370.97       6284.56       244.52 o
   8  14   2        536.26        634.74       157.23 o
   9  14   2       1097.44        865.32       237.68 o
  10  14   2       8541.07       8725.06      1119.76 o
  11  14   2       3574.25       4440.01       826.59 o
  12  14   2      12705.99      11661.80      1034.25 o
  13  14   2         91.76       -439.76       439.76 o
 -12  15   2        125.40        105.87       423.47 o
 -11  15   2       3683.20       3817.87       395.34 o
 -10  15   2       8180.82       8355.66       413.09 o
  -9  15   2       2625.44       2692.71       255.66 o
  -8  15   2      16048.05      16516.48       544.17 o
  -7  15   2      12648.29      11635.86       426.05 o
  -6  15   2        315.67        561.90       140.75 o
  -5  15   2      11242.48      11325.92       351.95 o
  -4  15   2       6192.63       6185.67       233.56 o
  -3  15   2       4837.52       4925.48       205.92 o
  -2  15   2       2666.79       2182.40       192.33 o
  -1  15   2        102.34        -23.07       122.16 o
   0  15   2       1564.03       1431.43       155.16 o
   1  15   2      23293.11      21834.15      1130.38 o
   2  15   2         64.32        -27.18        73.54 o
   3  15   2      16473.91      14850.51       376.53 o
   4  15   2       2360.14       2469.85       145.59 o
   5  15   2       3534.51       3335.22       168.38 o
   6  15   2      15461.05      14544.92       390.75 o
   7  15   2       5035.47       5037.35       224.10 o
   8  15   2       1535.96       1559.93       196.52 o
   9  15   2       2706.21       3161.69       346.64 o
  10  15   2       2813.50       2429.01       324.81 o
  11  15   2        779.24        751.91       318.64 o
  12  15   2       2579.01       2785.15       651.50 o
  13  15   2       2434.88       2052.22       602.64 o
 -12  16   2         15.26         40.72       439.76 o
 -11  16   2        198.95        382.75       366.47 o
 -10  16   2        771.60        825.42       211.40 o
  -9  16   2       6733.88       6813.94       365.97 o
  -8  16   2        323.07        310.43       168.69 o
  -7  16   2      13309.39      13536.57       472.88 o
  -6  16   2       1958.56       1652.20       218.82 o
  -5  16   2      24133.26      22997.29       617.80 o
  -4  16   2       2162.89       2155.48       151.73 o
  -3  16   2       7352.07       7029.32       259.41 o
  -2  16   2       6024.06       5948.60       307.72 o
  -1  16   2         88.29        -48.86       150.66 o
   0  16   2      15002.21      13858.60       506.65 o
   1  16   2      21130.90      19400.05       535.96 o
   2  16   2        810.39        847.11       101.19 o
   3  16   2       7362.50       7189.47       277.40 o
   4  16   2       3637.18       3157.73       168.37 o
   5  16   2       4791.50       4404.57       211.58 o
   6  16   2      10933.39      10635.22       323.88 o
   7  16   2       3573.95       3536.47       241.79 o
   8  16   2         27.16        -90.88       144.62 o
   9  16   2         85.13        -48.24       219.10 o
  10  16   2        258.01        553.45       293.17 o
  11  16   2       2226.56       2239.88       344.38 o
  12  16   2       2852.12       2060.36       651.50 o
  13  16   2        146.52       -317.60       488.62 o
 -12  17   2      14272.35      15440.48      1034.25 o
 -11  17   2        207.87        -97.72       399.04 o
 -10  17   2      10967.64      11106.93       572.95 o
  -9  17   2       5990.59       5808.73       348.44 o
  -8  17   2       3406.28       3419.11       262.76 o
  -7  17   2      12477.21      11127.30       515.36 o
  -6  17   2         10.90         -0.74       156.40 o
  -5  17   2      19142.67      19197.43       540.15 o
  -4  17   2      35424.34      35451.30       897.93 o
  -3  17   2       1119.51       1214.46       203.22 o
  -2  17   2      34572.60      32180.99      1019.25 o
  -1  17   2       3347.31       3324.25       236.10 o
   0  17   2       4116.62       4137.48       258.94 o
   1  17   2       9784.39      10136.24       341.51 o
   2  17   2         21.43          5.64        93.09 o
   3  17   2      10130.22      10188.12       302.51 o
   4  17   2        687.68        645.22       108.61 o
   5  17   2       5978.23       5594.09       226.55 o
   6  17   2        889.16       1055.25       132.89 o
   7  17   2      16408.54      15983.16       525.01 o
   8  17   2      21431.13      20756.33       772.11 o
   9  17   2        105.68       -120.43       228.40 o
  10  17   2       1031.64        979.83       304.82 o
  11  17   2       4029.24       4353.70       428.37 o
  12  17   2       1178.00       1376.29       553.77 o
  13  17   2        105.32        545.63       521.20 o
 -13  18   2        334.57        513.05       513.05 o
 -12  18   2       3495.03       3835.69       602.64 o
 -11  18   2       1362.21       1938.20       472.34 o
 -10  18   2      10155.47      11455.32       781.80 o
  -9  18   2         64.50        496.30       248.07 o
  -8  18   2          4.90        -26.41       240.24 o
  -7  18   2         18.06         -1.93       168.05 o
  -6  18   2       6133.11       5640.93       684.07 o
  -5  18   2      16961.45      17589.91       656.47 o
  -4  18   2      27287.38      26695.44       707.99 o
  -3  18   2      16188.95      15307.94       610.93 o
  -2  18   2        133.30         51.45       126.29 o
  -1  18   2        424.51        238.34       129.47 o
   0  18   2      16957.60      17290.16       616.08 o
   1  18   2       4005.68       3844.08       247.67 o
   2  18   2      37603.69      35685.50      1021.23 o
   3  18   2      19070.56      17661.11       448.15 o
   4  18   2        942.46        815.60       114.95 o
   5  18   2      16719.45      15783.99       423.05 o
   6  18   2       3028.41       3066.80       189.62 o
   7  18   2       1285.57       1441.55       200.42 o
   8  18   2         66.32       -150.94       150.94 o
   9  18   2      12974.99      13923.55       883.59 o
  10  18   2       7821.83       7931.17       542.33 o
  11  18   2         13.05        -81.03       279.55 o
  12  18   2       1892.80       2377.97       602.64 o
  13  18   2        281.11        301.32       521.20 o
 -13  19   2       3946.54       4821.08       692.22 o
 -12  19   2       3343.65       3355.21       594.49 o
 -11  19   2        715.02        830.66       423.47 o
 -10  19   2        460.57        830.66       456.05 o
  -9  19   2      39963.77      38058.66      1295.66 o
  -8  19   2       6012.69       5897.95       414.61 o
  -7  19   2       5597.65       6353.28       414.49 o
  -6  19   2      12224.01      11796.20       534.70 o
  -5  19   2       3802.70       3862.59       299.44 o
  -4  19   2      12088.50      12074.57       393.41 o
  -3  19   2         47.22         34.48       105.26 o
  -2  19   2        477.88        144.63       143.62 o
  -1  19   2      15293.12      14440.00       546.96 o
   0  19   2       9027.77      10106.67       426.13 o
   1  19   2       2767.26       2926.42       294.94 o
   2  19   2         13.06         75.05       119.42 o
   3  19   2      27636.15      25327.55       659.25 o
   4  19   2       1814.38       1838.37       148.07 o
   5  19   2      30490.80      29714.37       696.53 o
   6  19   2       5497.56       4934.46       263.30 o
   7  19   2       1687.63       1319.29       195.57 o
   8  19   2       3364.50       3375.23       273.62 o
   9  19   2      45292.09      45580.69      1559.52 o
  10  19   2        813.69        672.10       419.40 o
  11  19   2       2178.43       2448.70       389.12 o
  12  19   2       2483.90       3509.94       684.07 o
  13  19   2       1587.79       2198.80       643.35 o
 -13  20   2         21.20       1237.84       513.05 o
 -12  20   2       1061.36       1026.11       472.34 o
 -11  20   2        382.08        252.46       415.33 o
 -10  20   2       1481.91       1645.03       456.05 o
  -9  20   2       7921.63       8530.61       940.60 o
  -8  20   2        678.20       1153.08       260.23 o
  -7  20   2       6521.63       6198.43       417.46 o
  -6  20   2       7712.62       8357.56       675.93 o
  -5  20   2      14602.75      13897.64      1233.77 o
  -4  20   2       3419.36       3326.98       221.76 o
  -3  20   2        127.22        -50.31       135.94 o
  -2  20   2      19384.23      17777.76       794.01 o
  -1  20   2       3807.59       4004.18       285.00 o
   0  20   2      34761.86      36607.23      1154.48 o
   1  20   2       4502.37       4778.00       251.96 o
   2  20   2      22003.28      20144.57       624.54 o
   3  20   2      45133.85      40446.76      1027.86 o
   4  20   2      56572.41      51517.43      1118.86 o
   5  20   2       9619.87       9269.63       312.12 o
   6  20   2       2815.04       2781.25       239.56 o
   7  20   2        794.59        884.43       192.75 o
   8  20   2         25.06        178.52       187.31 o
   9  20   2       1444.15       1634.30       336.54 o
  10  20   2      16086.57      15209.40       745.53 o
  11  20   2       7587.72       8690.21       604.39 o
  12  20   2       1246.85       1392.58       586.35 o
  13  20   2        853.49        903.95       586.35 o
 -13  21   2       1744.03       1229.70       578.20 o
 -12  21   2       2185.54       2206.95       537.49 o
 -11  21   2       4980.30       5830.90       684.07 o
 -10  21   2      20657.43      22012.47      1270.42 o
  -9  21   2      11206.37      10597.44       965.03 o
  -8  21   2      44566.13      47429.82      1657.25 o
  -7  21   2       2209.18       2396.75       724.79 o
  -6  21   2        747.88       1047.93       246.81 o
  -5  21   2       1099.06        982.58       209.65 o
  -4  21   2      10321.32       9661.50       463.80 o
  -3  21   2         31.56         39.46       120.24 o
  -2  21   2         78.69         27.31       146.76 o
  -1  21   2       3128.38       2532.46       238.92 o
   0  21   2       4611.16       4345.33       287.92 o
   1  21   2       3148.45       3297.84       214.68 o
   2  21   2      11588.13      11062.53       386.98 o
   3  21   2      44780.26      40118.58      1630.95 o
   4  21   2      80254.98      73133.67      1926.44 o
   5  21   2         85.99        135.14       126.95 o
   6  21   2      19615.96      19544.51       625.40 o
   7  21   2         94.11        -41.38       193.71 o
   8  21   2      10951.62       9129.06       627.07 o
   9  21   2       9067.29       9480.74       608.73 o
  10  21   2       8671.05      10298.87      1026.11 o
  11  21   2        592.80        644.96       350.70 o
  12  21   2        467.59        325.75       513.05 o
 -13  22   2       4074.49       5944.91       822.52 o
 -12  22   2        240.04        480.48       472.34 o
 -11  22   2        290.81        350.18       439.76 o
 -10  22   2       2711.40       3110.90       553.77 o
  -9  22   2       5934.79       6092.06       463.53 o
  -8  22   2        547.48        849.36       260.83 o
  -7  22   2       3772.81       3644.54       367.33 o
  -6  22   2       8884.16       8570.42       973.17 o
  -5  22   2      29432.44      28541.79       996.22 o
  -4  22   2       9235.06       8726.79       341.48 o
  -3  22   2        450.82        411.07       141.23 o
  -2  22   2         33.81        129.57       160.93 o
  -1  22   2      65989.76      63813.99      3395.93 o
   0  22   2       7529.38       7962.84       391.45 o
   1  22   2      83568.78      81005.66      2627.76 o
   2  22   2      11033.41      10905.46       388.66 o
   3  22   2       5873.68       4727.58       259.32 o
   4  22   2      15395.89      13873.05       459.83 o
   5  22   2       7895.66       7410.75       321.57 o
   6  22   2      13554.28      13680.37       506.48 o
   7  22   2         13.33        -62.59       175.97 o
   8  22   2         92.38        434.33       273.54 o
   9  22   2       5000.16       4622.16       462.24 o
  10  22   2       1016.64       1560.20       362.92 o
  11  22   2       4670.03       5299.13       532.20 o
 -12  23   2        812.08        692.22       496.77 o
 -11  23   2        465.61         40.72       423.47 o
 -10  23   2      34941.61      34456.06      1767.19 o
  -9  23   2        754.92        639.61       403.11 o
  -8  23   2       2507.56       2594.57       342.59 o
  -7  23   2         76.54         63.20       215.43 o
  -6  23   2       3896.79       3933.45       362.78 o
  -5  23   2       7512.73       6880.27       537.49 o
  -4  23   2        291.08        183.49       184.00 o
  -3  23   2         40.84        145.46       137.00 o
  -2  23   2       4506.68       3889.24       359.76 o
  -1  23   2        353.50       1084.09       195.79 o
   0  23   2       7489.68       7779.63       397.33 o
   1  23   2      19500.28      20908.36       615.83 o
   2  23   2      52157.34      48369.23      1398.26 o
   3  23   2       2174.46       1659.66       222.27 o
   4  23   2      31035.70      26601.21      1223.73 o
   5  23   2       4219.00       4536.33       347.36 o
   6  23   2      10349.17       9985.36       518.26 o
   7  23   2       7988.46       8658.71       433.75 o
   8  23   2       1268.42       1123.54       311.10 o
   9  23   2       2392.30       2956.56       395.34 o
  10  23   2       4807.69       4523.62       487.85 o
  11  23   2        409.24        399.04       488.62 o
 -12  24   2       1441.04       2662.99       610.78 o
 -11  24   2        491.29       1539.16       529.34 o
 -10  24   2        703.07       1188.98       480.48 o
  -9  24   2       4795.24       5558.54       477.85 o
  -8  24   2       1277.73       1258.64       329.82 o
  -7  24   2       3155.37       3561.49       374.30 o
  -6  24   2       3707.10       4090.58       377.15 o
  -5  24   2      11894.90      11140.27       724.79 o
  -4  24   2        906.26        631.53       232.10 o
  -3  24   2       2548.71       2185.60       317.44 o
  -2  24   2          4.98         81.16       137.87 o
  -1  24   2       7340.00       7109.71       397.21 o
   0  24   2      26210.43      25480.51       886.58 o
   1  24   2      82340.04      81066.21      1957.50 o
   2  24   2        449.62        633.00       149.48 o
   3  24   2        190.24        160.07       140.56 o
   4  24   2      10159.54       8089.31       588.67 o
   5  24   2      10521.20       9318.52      1079.04 o
   6  24   2       2370.84       2822.68       318.62 o
   7  24   2       8071.47       8925.46       789.94 o
   8  24   2       3774.81       3917.13       553.77 o
   9  24   2         38.93        105.87       399.04 o
  10  24   2         39.29         73.29       415.33 o
  11  24   2        240.74       -260.60       431.62 o
 -12  25   2        101.15       -529.34       529.34 o
 -11  25   2        460.89        969.10       513.05 o
 -10  25   2      17011.08      19373.90      1237.84 o
  -9  25   2         17.64       -127.31       313.53 o
  -8  25   2      16118.83      16333.90       786.02 o
  -7  25   2       1561.19       1782.29       330.77 o
  -6  25   2      16579.68      16468.62      1115.69 o
  -5  25   2         27.25        -42.84       297.25 o
  -4  25   2       2213.21       1782.53       267.35 o
  -3  25   2         18.92         50.26       144.76 o
  -2  25   2      13802.46      13479.41       898.69 o
  -1  25   2         88.50         74.98       166.70 o
   0  25   2       7562.46       7311.03       741.08 o
   1  25   2       3424.94       4131.47       574.13 o
   2  25   2        614.04        956.37       162.23 o
   3  25   2        457.07        583.45       155.02 o
   4  25   2       8933.53       8054.42       694.92 o
   5  25   2       2252.62       2079.20       545.63 o
   6  25   2      33532.72      32367.88      1148.26 o
   7  25   2       3460.41       3873.16       419.40 o
   8  25   2       5921.75       6580.12       724.79 o
   9  25   2        908.28        749.22       423.47 o
  10  25   2         54.22        -16.29       423.47 o
  11  25   2       3108.97       3355.21       667.78 o
 -11  26   2       1099.91       1009.82       521.20 o
 -10  26   2        210.70        456.05       480.48 o
  -9  26   2        601.99        467.01       321.68 o
  -8  26   2       6981.99       7427.01       549.73 o
  -7  26   2        424.05        415.16       281.46 o
  -6  26   2        615.91        975.77       269.91 o
  -5  26   2       6298.25       5572.15       428.75 o
  -4  26   2       2419.16       2129.81       342.04 o
  -3  26   2       9600.70       8621.01       379.75 o
  -2  26   2       9006.44       8898.67       377.69 o
  -1  26   2       2747.16       3178.91       293.51 o
   0  26   2       1161.16       1495.20       230.12 o
   1  26   2       9861.64       9796.33       489.34 o
   2  26   2        213.64        240.87       156.01 o
   3  26   2      20535.76      18553.41      1207.84 o
   4  26   2        685.10        618.26       163.97 o
   5  26   2       6528.76       5784.99       794.01 o
   6  26   2       5599.35       6019.58       440.50 o
   7  26   2        739.44        360.65       261.96 o
   8  26   2       5407.92       5668.03       667.78 o
   9  26   2        210.98       -333.89       456.05 o
  10  26   2       2457.01       2304.67       602.64 o
  11  26   2          6.23        863.23       553.77 o
 -11  27   2       1909.58       1938.20       594.49 o
 -10  27   2       8655.56       9821.32       936.53 o
  -9  27   2       9876.50      10114.50       920.24 o
  -8  27   2       3566.46       3174.17       422.51 o
  -7  27   2       3504.81       3336.88       480.48 o
  -6  27   2       5608.93       5550.45       454.81 o
  -5  27   2        182.23        152.02       513.05 o
  -4  27   2        844.59        615.29       237.68 o
  -3  27   2      15009.82      14016.96       494.27 o
  -2  27   2       6553.75       7075.40       356.89 o
  -1  27   2       4769.00       4808.28       356.89 o
   0  27   2       1379.18       1688.92       394.97 o
   1  27   2      18442.74      18979.91       603.31 o
   2  27   2      19684.15      18709.61       595.55 o
   3  27   2       2099.92       2015.09       214.64 o
   4  27   2       7438.40       6534.62       450.29 o
   5  27   2      12143.07      10122.63      1095.33 o
   6  27   2       4782.09       4960.15       419.30 o
   7  27   2       5418.47       4418.45       413.53 o
   8  27   2        116.91        -57.01       382.75 o
   9  27   2        208.92        496.77       456.05 o
  10  27   2         35.84        757.37       480.48 o
  11  27   2        201.56       -309.46       464.19 o
 -11  28   2       7479.26       7703.96       936.53 o
 -10  28   2         89.10        293.17       488.62 o
  -9  28   2       5065.90       5619.16       732.93 o
  -8  28   2       1255.88        766.99       314.21 o
  -7  28   2          7.61        -66.67       261.58 o
  -6  28   2        161.52        -28.98       242.63 o
  -5  28   2         85.84        235.98       242.26 o
  -4  28   2         24.34       -142.46       293.17 o
  -3  28   2       4588.59       4673.55       382.65 o
  -2  28   2        213.38        308.62       170.65 o
  -1  28   2       5661.67       5276.44       382.65 o
   0  28   2        815.89        706.19       212.13 o
   1  28   2      27382.37      26374.60       770.83 o
   2  28   2       9974.55      10614.03       421.47 o
   3  28   2        921.92        859.00       176.58 o
   4  28   2        123.03         55.14       252.46 o
   5  28   2       7327.55       6069.59      1364.07 o
   6  28   2       2678.20       2132.22       329.82 o
   7  28   2       4347.91       3750.47       405.70 o
   8  28   2        178.25        211.74       415.33 o
   9  28   2        955.42       1620.60       561.92 o
  10  28   2        189.16       -496.77       496.77 o
  11  28   2       5235.63       6726.71       871.38 o
 -10  29   2       7820.58       9104.67       977.25 o
  -9  29   2       5761.98       7532.94       879.52 o
  -8  29   2        274.34         51.75       316.09 o
  -7  29   2         13.58       -281.76       281.76 o
  -6  29   2      11171.68       9639.08      1074.97 o
  -5  29   2       2301.78       2252.62       336.83 o
  -4  29   2        554.07        202.69       447.90 o
  -3  29   2         54.50        325.12       224.36 o
  -2  29   2      19206.98      19092.27       614.80 o
  -1  29   2        423.87        705.68       223.70 o
   0  29   2        448.71        850.71       192.06 o
   1  29   2        541.48        776.24       186.01 o
   2  29   2      48658.69      47287.28      1239.66 o
   3  29   2       4863.68       5313.18       322.56 o
   4  29   2        977.50        922.90       264.70 o
   5  29   2       1533.82       1633.92       472.34 o
   6  29   2       3769.11       3390.13       684.07 o
   7  29   2        181.34        146.59       407.19 o
   8  29   2       1206.13        895.81       464.19 o
   9  29   2       1658.09       1514.73       537.49 o
  10  29   2          5.92       -130.30       456.05 o
 -10  30   2         39.70       -488.62       488.62 o
  -9  30   2         17.96        659.64       529.34 o
  -8  30   2       3210.58       3302.28       457.77 o
  -7  30   2       2769.65       2487.24       476.41 o
  -6  30   2        149.61        148.25       260.01 o
  -5  30   2       1372.79       1174.66       310.80 o
  -4  30   2        808.82        381.64       252.59 o
  -3  30   2       1122.53       1592.92       295.51 o
  -2  30   2       5952.04       7109.90       677.48 o
  -1  30   2        381.78         81.00       212.83 o
   0  30   2      13763.81      14045.60       632.06 o
   1  30   2        869.46       1385.00       211.16 o
   2  30   2       8217.58       8557.20       530.22 o
   3  30   2        372.54        460.16       182.89 o
   4  30   2       8471.16       7410.57       486.57 o
   5  30   2       3416.76       3083.16       362.24 o
   6  30   2         76.98       -218.16       301.32 o
   7  30   2       4079.96       3925.27       594.49 o
   8  30   2         73.05        358.32       456.05 o
   9  30   2        478.43       -488.62       488.62 o
  10  30   2       1255.84       1034.25       537.49 o
  -9  31   2      12356.59      14560.96      1172.70 o
  -8  31   2         59.48       -222.04       332.43 o
  -7  31   2       8362.12       7752.00       604.31 o
  -6  31   2       2994.40       2752.38      1127.90 o
  -5  31   2       7938.12       8391.49       960.96 o
  -4  31   2        864.16        680.69       269.91 o
  -3  31   2       8207.16       8090.36       643.35 o
  -2  31   2       2049.20       2566.69       261.06 o
  -1  31   2       1575.31       1579.84       226.29 o
   0  31   2         23.60        150.64       262.01 o
   1  31   2      10708.38      11739.79       544.32 o
   2  31   2         29.58        325.64       179.47 o
   3  31   2      48977.25      49820.47      1316.48 o
   4  31   2          6.34          1.61       216.78 o
   5  31   2        332.69         22.25       230.88 o
   6  31   2         13.95       -236.44       236.44 o
   7  31   2        107.37        716.65       472.34 o
   8  31   2        231.64        561.92       488.62 o
   9  31   2       1368.79        952.81       521.20 o
  -9  32   2       5506.12       4625.63       765.51 o
  -8  32   2       5674.74       5579.08       544.15 o
  -7  32   2        122.95        262.58       336.54 o
  -6  32   2      10160.41       9901.19      1433.29 o
  -5  32   2         76.21        112.13       403.11 o
  -4  32   2       2216.07       2607.26       356.89 o
  -3  32   2       1448.99       1942.95       313.48 o
  -2  32   2       9816.62      10553.50       570.00 o
  -1  32   2       8171.32       7554.30       397.19 o
   0  32   2       3670.84       3930.62       310.25 o
   1  32   2      11100.50      11963.54       495.71 o
   2  32   2      22849.73      23373.90       984.36 o
   3  32   2       3027.57       3593.35       356.89 o
   4  32   2       1183.17       1746.61       313.80 o
   5  32   2       4310.30       4518.94       426.13 o
   6  32   2       1290.43       1292.72       529.34 o
   7  32   2        633.31        521.20       513.05 o
   8  32   2       6238.64       6425.39       781.80 o
   9  32   2        113.40       -521.20       529.34 o
  -8  33   2       5552.00       3982.28       708.50 o
  -7  33   2      16796.91      14011.04      3127.19 o
  -6  33   2       1237.88       1325.10       354.25 o
  -5  33   2       1009.83        825.41       307.72 o
  -4  33   2        368.17        274.60       276.23 o
  -3  33   2       5798.84       6118.51       631.14 o
  -2  33   2       2050.04       2291.94       328.08 o
  -1  33   2        906.78       1456.01       243.94 o
   0  33   2       2058.62       2175.83       272.91 o
   1  33   2       1654.58       2508.87       265.94 o
   2  33   2       6486.42       7811.90       717.40 o
   3  33   2      21628.12      21420.53       869.47 o
   4  33   2       2323.86       2707.04       350.70 o
   5  33   2       2686.11       2327.92       365.63 o
   6  33   2        105.75        -47.84       382.75 o
   7  33   2       3863.54       4023.00       651.50 o
   8  33   2        222.94        187.31       537.49 o
  -7  34   2       6676.70       5598.34      1327.43 o
  -6  34   2       2077.67       2222.62       394.42 o
  -5  34   2       1668.76       1623.67       359.87 o
  -4  34   2        466.83        321.68       287.92 o
  -3  34   2       6266.67       7479.82       708.50 o
  -2  34   2       7124.04       8486.97       561.92 o
  -1  34   2        976.38       1521.32       222.30 o
   0  34   2         74.69        174.62       209.09 o
   1  34   2      12084.99      12725.98       809.40 o
   2  34   2       8125.90       8594.75       441.81 o
   3  34   2       5220.29       4827.46       417.22 o
   4  34   2      16941.90      19091.44       826.21 o
   5  34   2        714.36       1664.91       655.57 o
   6  34   2        368.94        291.64       302.60 o
   7  34   2       5713.86       5480.72       749.22 o
  -7  35   2       2333.21       1611.76      1172.70 o
  -6  35   2       4359.11       4790.44       965.03 o
  -5  35   2       5323.20       5703.23       509.41 o
  -4  35   2         93.71        191.30       290.98 o
  -3  35   2          5.37        591.35       317.60 o
  -2  35   2        287.62        776.11       276.23 o
  -1  35   2       1308.74       1435.03       255.47 o
   0  35   2       1272.71       1379.57       256.73 o
   1  35   2       4726.50       5499.66       366.00 o
   2  35   2       4261.39       4080.41       696.29 o
   3  35   2       9901.54      10896.80       604.56 o
   4  35   2       6575.09       6380.43       503.84 o
   5  35   2       2066.56       2175.50       394.97 o
   6  35   2        747.48       1140.12       504.91 o
   7  35   2       7928.04       9153.54       960.96 o
  -7  36   2        371.95        105.87       504.91 o
  -6  36   2         21.01        125.24       318.62 o
  -5  36   2        183.72        108.56       330.77 o
  -4  36   2        904.10       1442.25       349.99 o
  -3  36   2       2924.74       3305.77       541.56 o
  -2  36   2         16.49         40.01       264.14 o
  -1  36   2        748.70        591.01       254.34 o
   0  36   2       2203.68       2074.05       385.55 o
   1  36   2       3863.32       3951.15       342.41 o
   2  36   2       4944.28       4797.91       452.01 o
   3  36   2       3124.42       2723.67       368.41 o
   4  36   2        336.67        862.93       310.32 o
   5  36   2       1878.19       2501.95       785.87 o
   6  36   2       3693.11       4723.36       741.08 o
  -7  37   2       2127.50       2410.54       659.64 o
  -6  37   2      10668.83      11873.54      1099.40 o
  -5  37   2        246.49        605.85       353.56 o
  -4  37   2       2080.17       2636.20       411.62 o
  -3  37   2         40.49         28.09       378.68 o
  -2  37   2        181.58        359.31       243.34 o
  -1  37   2        171.36        404.89       289.30 o
   0  37   2          9.74        348.18       320.90 o
   1  37   2       1212.90       1798.48       278.31 o
   2  37   2       8210.73       8273.72       566.14 o
   3  37   2       7251.59       7795.61       572.95 o
   4  37   2        145.68        596.14       312.85 o
   5  37   2       3388.66       3737.48       443.29 o
  -5  38   2       1697.84       2483.83       586.35 o
  -4  38   2       1950.47       2134.28       405.94 o
  -3  38   2        197.40        538.48       484.55 o
  -2  38   2       1157.68       1095.69       288.41 o
  -1  38   2        693.07        961.72       268.74 o
   0  38   2      10168.02      13292.20      1249.98 o
   1  38   2       1572.56       1759.04       357.03 o
   2  38   2       1661.46       1999.48       379.54 o
   3  38   2       1880.09       3042.26       408.37 o
   4  38   2        109.27        273.61       322.32 o
   5  38   2       4116.96       5024.67       684.07 o
  -4  39   2        745.56       1824.19       529.34 o
  -3  39   2       2153.79       2679.28       570.06 o
  -2  39   2        207.05        853.80       453.30 o
  -1  39   2        683.67       1384.82       296.14 o
   0  39   2        603.75       1030.45       276.43 o
   1  39   2       1430.61       1539.86       344.93 o
   2  39   2       8969.31      10780.43      1469.94 o
   3  39   2       1752.31       1930.06       496.77 o
   4  39   2       3031.60       3990.42       675.93 o
   5  39   2      14209.41      18885.28      1294.85 o
  -2  40   2         81.58        944.67       529.34 o
  -1  40   2        335.11        407.19       496.77 o
   0  40   2       6169.82       6107.14       523.93 o
   1  40   2       3045.78       3697.19      1058.68 o
   2  40   2        244.25        537.49       464.19 o
  -1  41   2       1628.76       2092.94       610.78 o
 -11   0   3       2700.89       2768.86       447.90 o
  -9   0   3        177.50        -48.02       159.68 o
  -7   0   3      53137.11      51992.56      1828.26 o
  -5   0   3      72061.20      66275.20      5032.82 o
  -3   0   3      61395.20      67765.27      1911.40 o
  -1   0   3      48286.01      56832.96      1580.51 o
   1   0   3     163029.50     189219.25      7353.78 o
   3   0   3       2635.36       2976.12       146.75 o
   5   0   3      55262.96      63958.63      4169.58 o
   7   0   3      11113.15      11001.64       436.62 o
   9   0   3       2382.11       2359.77       237.68 o
  11   0   3      14113.41      16393.30       985.39 o
 -12   1   3       3436.01       3333.89       351.13 o
 -11   1   3       6687.01       7132.48       466.33 o
 -10   1   3      11011.95      11291.69       552.81 o
  -9   1   3       1505.19       1279.04       143.76 o
  -8   1   3     102734.32      99282.91      2021.28 o
  -7   1   3       1883.20       2070.51       135.41 o
  -6   1   3       7667.36       7781.64       345.58 o
  -5   1   3       9622.79       8997.38       241.20 o
  -4   1   3         10.32         55.72        50.67 o
  -3   1   3      25143.39      25514.74      1190.59 o
  -2   1   3       3990.95       3921.67       285.03 o
  -1   1   3       1849.22       2149.54        71.67 o
   0   1   3      12335.63      14872.43       351.04 o
   1   1   3      16240.42      18298.86       432.20 o
   2   1   3      14332.45      14810.95       313.71 o
   3   1   3        315.05        456.79        48.83 o
   4   1   3     353485.25     376955.34     10892.56 o
   5   1   3      11505.18      11771.02       449.23 o
   6   1   3      33372.16      34567.14       744.93 o
   7   1   3        102.53         28.92        89.02 o
   8   1   3         50.45         -2.83       110.49 o
   9   1   3       7215.17       7469.05       276.82 o
  10   1   3       6350.84       6305.64       411.46 o
  11   1   3       1428.88       1881.20       399.04 o
 -12   2   3        155.86         86.13       242.26 o
 -11   2   3       1268.43       1080.82       241.65 o
 -10   2   3        830.06       1246.54       193.84 o
  -9   2   3       3557.97       2747.69       224.44 o
  -8   2   3       4325.08       3919.00       194.15 o
  -7   2   3      28686.70      28393.85       774.62 o
  -6   2   3       4908.07       4343.50       170.43 o
  -5   2   3       2874.75       2903.37       128.29 o
  -4   2   3      59584.53      62214.42      1443.06 o
  -3   2   3      98904.68     107302.87      2113.02 o
  -2   2   3       9144.05      10032.39       336.83 o
  -1   2   3       2209.55       2429.45        83.80 o
   0   2   3      22250.51      27327.70       575.21 o
   1   2   3      19318.72      20976.63       425.20 o
   2   2   3       4682.72       5150.41       127.16 o
   3   2   3      54038.45      58480.14      1168.52 o
   4   2   3       5276.21       4797.64       176.98 o
   5   2   3      13308.57      14033.91       338.60 o
   6   2   3       3128.45       2719.74       136.94 o
   7   2   3       1225.21       1171.68       112.16 o
   8   2   3       9208.15       8433.60       346.98 o
   9   2   3       1364.75       1331.74       144.12 o
  10   2   3       1300.72       1933.77       263.20 o
  11   2   3       2202.21       2369.82       439.76 o
 -12   3   3        124.57       -170.39       285.03 o
 -11   3   3        868.24        517.13       247.61 o
 -10   3   3       7824.27       7104.23       359.63 o
  -9   3   3      36182.58      34129.11       915.03 o
  -8   3   3      39927.70      38243.65      1031.08 o
  -7   3   3       1035.11       1223.71       112.98 o
  -6   3   3       2110.48       2062.79       156.33 o
  -5   3   3      40745.61      42228.45       880.92 o
  -4   3   3      69388.48      72357.45      1451.23 o
  -3   3   3      11333.35      12470.41       615.93 o
  -2   3   3          0.05         15.90        93.65 o
  -1   3   3        436.11        457.38        52.14 o
   0   3   3       4715.88       5133.44       123.03 o
   1   3   3      79205.59      83818.68      1642.98 o
   2   3   3      11178.33      12484.73       274.19 o
   3   3   3      25610.88      25976.34       542.20 o
   4   3   3     101165.09     104523.76      2070.50 o
   5   3   3      63103.39      66651.61      1665.01 o
   6   3   3      28615.62      29962.34       654.20 o
   7   3   3      19605.15      19709.09       671.18 o
   8   3   3      29904.67      29878.10       704.09 o
   9   3   3        175.16        210.42       115.78 o
  10   3   3          7.39         98.43       198.10 o
  11   3   3         14.72        122.16       301.32 o
 -12   4   3         38.66       -171.02       350.18 o
 -11   4   3         98.82         83.76       325.75 o
 -10   4   3       2033.64       2354.59       228.05 o
  -9   4   3         21.00        185.57       148.54 o
  -8   4   3       2540.45       2624.33       183.06 o
  -7   4   3       6589.38       6427.11       283.28 o
  -6   4   3         97.25        208.63        77.21 o
  -5   4   3       1463.94       1810.00       105.23 o
  -4   4   3      10184.40      10524.66       259.98 o
  -3   4   3      17636.87      18677.45       403.54 o
  -2   4   3      55578.33      62566.90      1776.48 o
  -1   4   3      13988.69      15334.01       371.01 o
   0   4   3       4288.80       4413.89       115.19 o
   1   4   3        238.45        294.56        38.87 o
   2   4   3       3933.59       4766.81       127.98 o
   3   4   3      45383.37      47905.78       965.83 o
   4   4   3        668.76        595.90        65.82 o
   5   4   3      35275.31      37152.37       782.60 o
   6   4   3       8276.91       8489.24       457.66 o
   7   4   3        141.31        100.98        89.49 o
   8   4   3      25108.18      24982.85       658.25 o
   9   4   3       5285.75       5694.30       245.41 o
  10   4   3      11374.61      10690.53       519.97 o
  11   4   3        290.15        708.50       366.47 o
  12   4   3       1788.45       2182.52       480.48 o
 -12   5   3       2279.48       1669.46       439.76 o
 -11   5   3       1192.90       1331.99       273.48 o
 -10   5   3       4291.51       3889.27       361.98 o
  -9   5   3      15247.71      14436.21       594.31 o
  -8   5   3        275.49        372.01       108.14 o
  -7   5   3       4726.77       4260.87       181.22 o
  -6   5   3      28897.85      26679.26       596.13 o
  -5   5   3        221.79        128.06        67.65 o
  -4   5   3       1373.54       1316.34        79.93 o
  -3   5   3      47377.15      48784.54      1036.74 o
  -2   5   3       9614.43      10695.94       302.12 o
  -1   5   3       3922.88       4263.72       131.12 o
   0   5   3      52370.46      55708.62      1105.50 o
   1   5   3      52614.14      55855.30      1109.55 o
   2   5   3        534.76        604.55        48.27 o
   3   5   3        286.80        217.51        47.51 o
   4   5   3         18.39         88.81        54.80 o
   5   5   3      93127.99      95420.50      1910.65 o
   6   5   3      13275.26      14091.12       359.69 o
   7   5   3      15100.85      15688.88       465.05 o
   8   5   3      13188.02      12817.71       358.76 o
   9   5   3       4545.72       5272.19       390.82 o
  10   5   3        422.78        394.39       199.34 o
  11   5   3       3752.13       3298.21       488.62 o
  12   5   3       1431.25       2052.22       496.77 o
 -12   6   3       2954.79       2133.65       431.62 o
 -11   6   3       2913.08       3027.54       319.09 o
 -10   6   3         49.32        461.88       185.74 o
  -9   6   3       4536.52       4347.70       333.40 o
  -8   6   3       1690.59       1860.03       177.76 o
  -7   6   3        282.09        169.55        86.20 o
  -6   6   3       3518.15       4112.48       167.03 o
  -5   6   3      14101.30      14193.22       426.69 o
  -4   6   3      25567.26      26693.29       692.34 o
  -3   6   3       6363.82       6592.66       174.59 o
  -2   6   3      10010.75      10989.76       346.51 o
  -1   6   3       2792.31       3028.30       109.43 o
   0   6   3       1135.32        942.91        61.12 o
   1   6   3       9862.42      10220.62       235.96 o
   2   6   3       4875.64       5069.70       139.91 o
   3   6   3      26497.23      28670.73       600.26 o
   4   6   3      58913.27      59487.91      1206.13 o
   5   6   3      22628.79      24939.38       550.18 o
   6   6   3        862.87        985.42        98.17 o
   7   6   3      14616.83      14896.92       383.05 o
   8   6   3       1599.97       1518.68       227.43 o
   9   6   3       4700.40       4767.10       265.30 o
  10   6   3       9705.90      10222.88       680.00 o
  11   6   3       7024.69       9283.84       814.37 o
  12   6   3       3591.27       4104.43       610.78 o
 -12   7   3        344.73        154.73       342.04 o
 -11   7   3         19.93         89.97       188.52 o
 -10   7   3         66.24       -215.68       256.53 o
  -9   7   3       1011.87        902.26       169.74 o
  -8   7   3       4150.65       3845.59       240.48 o
  -7   7   3      18015.38      17676.83       436.54 o
  -6   7   3      20396.94      19467.30       660.60 o
  -5   7   3      39767.71      41833.85       879.49 o
  -4   7   3        397.02        594.60        63.51 o
  -3   7   3       7826.59       8208.41       288.03 o
  -2   7   3      21711.02      23111.54       846.95 o
  -1   7   3       6639.09       6964.99       226.00 o
   0   7   3      15212.05      16048.21       351.11 o
   1   7   3      67463.16      69180.34      1378.30 o
   2   7   3     112126.82     114832.32      2263.90 o
   3   7   3       2587.35       2739.81       138.70 o
   4   7   3      16374.58      17735.35       404.48 o
   5   7   3      60439.07      60845.06      1245.74 o
   6   7   3       7162.43       6936.14       222.21 o
   7   7   3       5145.16       5576.61       211.29 o
   8   7   3       5081.28       5130.62       258.47 o
   9   7   3       9390.16       9566.49       372.01 o
  10   7   3        275.58        -28.96       252.46 o
  11   7   3        960.59        960.96       390.90 o
  12   7   3        773.56       1294.85       439.76 o
 -12   8   3        346.23       -114.01       374.61 o
 -11   8   3      20848.35      20266.58       664.24 o
 -10   8   3       3690.34       3719.49       348.07 o
  -9   8   3       2487.85       2477.58       218.77 o
  -8   8   3      10892.62      10203.09       380.84 o
  -7   8   3        236.18        350.44        90.86 o
  -6   8   3      26852.20      26387.20       594.55 o
  -5   8   3       1172.58       1614.39        99.32 o
  -4   8   3       2579.09       3408.93       127.31 o
  -3   8   3      18299.37      18423.82       463.03 o
  -2   8   3       5176.01       5166.82       221.65 o
  -1   8   3      10812.68      11477.64       456.05 o
   0   8   3       4322.02       4561.81       236.41 o
   1   8   3      36782.70      35696.42       736.97 o
   2   8   3       2853.58       2798.38       131.65 o
   3   8   3       1626.59       1675.77        95.86 o
   4   8   3       1533.61       2423.69       116.39 o
   5   8   3       7454.94       6894.82       230.39 o
   6   8   3      11677.65      12277.10       323.30 o
   7   8   3      22630.27      21409.94       513.29 o
   8   8   3        806.91        581.82       143.27 o
   9   8   3       7508.48       8334.89       357.48 o
  10   8   3       2650.13       2647.69       299.00 o
  11   8   3       3068.44       2915.45       529.34 o
  12   8   3      16771.09      16246.71      1123.83 o
 -13   9   3        137.09        570.06       415.33 o
 -12   9   3       2613.58       2451.26       496.77 o
 -11   9   3       6078.35       5668.88       426.13 o
 -10   9   3       1756.79       1772.86       219.21 o
  -9   9   3      33944.99      32525.57       891.74 o
  -8   9   3       7210.06       7084.74       319.72 o
  -7   9   3      38110.69      35126.72       948.91 o
  -6   9   3       9340.71       9731.54       284.40 o
  -5   9   3      18546.05      18180.13       868.45 o
  -4   9   3      47510.92      50868.16      1383.50 o
  -3   9   3         25.82         24.17        47.48 o
  -2   9   3       2169.47       2242.48       149.72 o
  -1   9   3       4629.08       4434.59       198.60 o
   0   9   3      10506.71      10252.20       289.92 o
   1   9   3      61569.96      60581.23      1222.54 o
   2   9   3      15573.20      14767.87       339.62 o
   3   9   3     100225.52     100955.72      2008.34 o
   4   9   3      13472.42      13228.89       323.62 o
   5   9   3       9298.70       9528.89       262.53 o
   6   9   3      20303.00      20892.01       488.88 o
   7   9   3       7118.48       7583.56       253.48 o
   8   9   3      20078.58      20155.22       505.16 o
   9   9   3       2278.66       2361.16       272.81 o
  10   9   3        366.56          3.14       200.56 o
  11   9   3        189.20       -309.46       309.46 o
  12   9   3        454.78        936.53       496.77 o
  13   9   3        215.74        309.46       472.34 o
 -13  10   3       1838.74       1856.77       488.62 o
 -12  10   3       9721.52       9780.60       765.51 o
 -11  10   3       3107.79       2621.16       322.32 o
 -10  10   3       6692.15       6936.61       364.33 o
  -9  10   3       1809.08       2009.40       209.45 o
  -8  10   3      48613.99      44321.38      1142.40 o
  -7  10   3      21983.98      20782.91       604.73 o
  -6  10   3      81945.30      80653.03      1647.09 o
  -5  10   3       2091.74       2124.40       115.81 o
  -4  10   3      10997.55      12288.34       343.74 o
  -3  10   3      10817.87      10916.63       684.30 o
  -2  10   3       2818.83       2586.62       191.38 o
  -1  10   3      14344.46      14579.28       477.85 o
   0  10   3      41116.72      41695.56       995.20 o
   1  10   3       3927.43       4466.20       151.31 o
   2  10   3      38006.96      36783.79       769.44 o
   3  10   3       2487.38       2053.09       106.74 o
   4  10   3       1678.05       1445.19        97.42 o
   5  10   3       9388.39       8511.40       284.46 o
   6  10   3      11696.08      11013.33       306.91 o
   7  10   3       1817.13       1751.17       135.54 o
   8  10   3       4757.26       4586.10       212.22 o
   9  10   3        106.93       -195.45       195.45 o
  10  10   3       6579.71       7194.18       798.08 o
  11  10   3        924.88       1425.15       488.62 o
  12  10   3      18606.95      17818.45      1164.55 o
  13  10   3        324.73        382.75       496.77 o
 -13  11   3       1811.91       1628.74       439.76 o
 -12  11   3       1603.60       1985.55       338.43 o
 -11  11   3       3659.35       3917.46       302.95 o
 -10  11   3       5599.45       5705.08       333.56 o
  -9  11   3      15625.80      14969.99       511.18 o
  -8  11   3      41072.70      39389.73      1039.01 o
  -7  11   3      50071.22      48439.77      1222.23 o
  -6  11   3        570.62        503.84        91.60 o
  -5  11   3      11832.01      11278.85       298.87 o
  -4  11   3      39584.48      41141.97       990.68 o
  -3  11   3      22994.38      22595.03       570.71 o
  -2  11   3      27940.90      27998.81      1852.70 o
  -1  11   3       1825.81       1474.74       132.44 o
   0  11   3       4255.43       4087.19       169.13 o
   1  11   3      67067.17      65535.32      1328.41 o
   2  11   3       9739.88       7826.60       219.38 o
   3  11   3     134824.12     132771.88      2631.32 o
   4  11   3      49247.14      44775.77       937.11 o
   5  11   3      20158.77      19424.95       458.97 o
   6  11   3       6740.38       6120.02       215.49 o
   7  11   3      22868.78      21981.88       529.54 o
   8  11   3       3355.12       3291.86       187.52 o
   9  11   3        555.98        447.45       206.35 o
  10  11   3        343.59         40.29       217.91 o
  11  11   3       2229.35       1954.49       472.34 o
  12  11   3        159.04        122.16       399.04 o
  13  11   3        167.81        -97.72       480.48 o
 -13  12   3        959.43       1205.27       472.34 o
 -12  12   3        554.32       1006.94       549.70 o
 -11  12   3       3661.50       4147.50       310.47 o
 -10  12   3       4278.86       3998.79       288.72 o
  -9  12   3        909.81        946.26       182.32 o
  -8  12   3       3666.89       3257.09       239.84 o
  -7  12   3     109476.63     105731.80      2502.86 o
  -6  12   3      31333.59      31339.99       764.04 o
  -5  12   3       9225.92       9236.03       304.44 o
  -4  12   3      18105.54      17280.80       461.06 o
  -3  12   3       5262.72       5739.98       202.47 o
  -2  12   3       5089.06       4728.02       236.10 o
  -1  12   3      44771.17      42691.66      1261.07 o
   0  12   3       2686.61       2417.06       137.70 o
   1  12   3       4490.35       3859.39       155.64 o
   2  12   3       3075.46       2724.40       131.72 o
   3  12   3      68987.21      67460.17      1374.07 o
   4  12   3      30500.73      29492.40       646.63 o
   5  12   3       5534.67       5725.45       201.92 o
   6  12   3       1090.38       1029.63       114.85 o
   7  12   3      17582.63      17553.95       449.85 o
   8  12   3       9256.33      10368.22       472.53 o
   9  12   3       3650.81       4160.31       346.31 o
  10  12   3       1912.17       1978.36       291.39 o
  11  12   3       9616.13       9511.86       879.52 o
  12  12   3       5020.64       6718.57       798.08 o
  13  12   3       1502.48       1474.01       594.49 o
 -13  13   3       2620.37       2663.00       561.92 o
 -12  13   3      16192.58      15896.53      1009.82 o
 -11  13   3        436.18        391.82       239.72 o
 -10  13   3        201.96        475.45       191.74 o
  -9  13   3       2324.20       2385.26       230.54 o
  -8  13   3      27887.66      29613.26       830.48 o
  -7  13   3       6235.72       6041.17       373.96 o
  -6  13   3      41299.99      41420.07      1109.73 o
  -5  13   3      16751.98      17114.69       471.60 o
  -4  13   3        180.21        274.78       110.84 o
  -3  13   3       3410.79       3915.49       307.50 o
  -2  13   3      86166.09      84172.96      2817.73 o
  -1  13   3       1246.35       1047.13       135.23 o
   0  13   3      53650.70      51106.75      1500.07 o
   1  13   3      11346.84      11511.73       298.08 o
   2  13   3      26342.29      25293.47       626.51 o
   3  13   3       3555.90       3396.60       156.53 o
   4  13   3      37283.43      36281.69       782.13 o
   5  13   3      16442.18      16273.93       406.55 o
   6  13   3      14003.06      14122.95       376.62 o
   7  13   3      49001.73      48729.07      1052.47 o
   8  13   3      12181.14      12324.31       437.80 o
   9  13   3        371.72        121.75       226.90 o
  10  13   3       3246.50       3439.11       357.11 o
  11  13   3        376.96        602.64       423.47 o
  12  13   3        702.75       1107.55       529.34 o
  13  13   3       4139.33       4674.49       765.51 o
 -13  14   3        303.08       1270.42       496.77 o
 -12  14   3        911.44        480.48       382.75 o
 -11  14   3       6996.89       7117.61       675.93 o
 -10  14   3       9999.79       9172.16       429.64 o
  -9  14   3       4156.51       3806.36       289.25 o
  -8  14   3         12.23        199.42       158.94 o
  -7  14   3       3513.41       3977.46       373.17 o
  -6  14   3       1809.17       1853.19       213.06 o
  -5  14   3      27712.39      28089.23       719.77 o
  -4  14   3       4924.09       4904.38       199.47 o
  -3  14   3       1104.50       1038.98       107.87 o
  -2  14   3      12748.15      11831.21       440.50 o
  -1  14   3      11664.06      10679.54       405.94 o
   0  14   3        291.07        156.36       100.65 o
   1  14   3       1858.18       2141.74       128.87 o
   2  14   3       7373.56       6957.13       226.86 o
   3  14   3      31050.42      29065.50       646.06 o
   4  14   3        402.96        385.94        88.67 o
   5  14   3       6252.50       6192.83       219.74 o
   6  14   3      22559.69      22113.65       531.40 o
   7  14   3       8964.34       8686.63       295.04 o
   8  14   3       1203.48       1577.25       219.44 o
   9  14   3      10314.46       9930.98       524.99 o
  10  14   3        457.25        280.81       234.79 o
  11  14   3      15093.00      16132.70      1164.55 o
  12  14   3        688.56        138.44       447.90 o
  13  14   3       1082.64       1237.84       586.35 o
 -13  15   3       3155.20       4609.34       627.07 o
 -12  15   3       4068.43       4137.01       594.49 o
 -11  15   3       3946.53       4731.50       578.20 o
 -10  15   3       3737.85       4069.35       365.63 o
  -9  15   3       2914.37       2378.40       281.46 o
  -8  15   3        206.50        228.91       184.00 o
  -7  15   3        202.48        -61.08       289.10 o
  -6  15   3      25736.63      24132.12       829.16 o
  -5  15   3        822.56        725.91       107.96 o
  -4  15   3      44171.11      43781.78      1070.41 o
  -3  15   3      18114.37      16172.68       452.77 o
  -2  15   3        198.06        158.07       112.18 o
  -1  15   3        640.36        582.29       142.52 o
   0  15   3        134.29        190.39       106.42 o
   1  15   3      15988.49      15152.85       379.56 o
   2  15   3       5724.54       4964.38       189.31 o
   3  15   3      40847.32      38150.27       825.24 o
   4  15   3       2738.20       2983.28       159.20 o
   5  15   3       5343.69       5221.09       221.26 o
   6  15   3       5359.82       5006.66       218.34 o
   7  15   3      20497.96      20099.08       510.56 o
   8  15   3       9470.55       9946.59       390.22 o
   9  15   3        122.59        410.68       240.01 o
  10  15   3       1671.35       1513.44       460.12 o
  11  15   3        917.79        960.96       472.34 o
  12  15   3        491.13        -48.86       464.19 o
  13  15   3       4550.24       2972.46       692.22 o
  14  15   3        150.85       -382.75       521.20 o
 -13  16   3       1121.16        830.66       464.19 o
 -12  16   3       1026.72       1221.56       431.62 o
 -11  16   3        372.62        -16.29       350.18 o
 -10  16   3         64.22        219.28       232.74 o
  -9  16   3        119.06        203.82       202.91 o
  -8  16   3         81.28         63.21       180.78 o
  -7  16   3       1154.73       1576.21       221.65 o
  -6  16   3        425.25        108.44       160.44 o
  -5  16   3         38.32        110.54        88.48 o
  -4  16   3      31009.28      30943.34       822.20 o
  -3  16   3      13616.26      12976.90       391.95 o
  -2  16   3       1118.57       1163.21       171.02 o
  -1  16   3      21033.20      19143.35      1184.91 o
   0  16   3       4267.86       3619.65       301.32 o
   1  16   3        845.50        933.24       105.10 o
   2  16   3      14021.24      13007.00       396.55 o
   3  16   3       7463.29       7118.22       236.31 o
   4  16   3       4758.87       4386.32       203.35 o
   5  16   3          5.62          7.13        93.48 o
   6  16   3       2548.01       2729.83       169.76 o
   7  16   3        232.92        275.00       117.39 o
   8  16   3       1541.42       2013.16       286.37 o
   9  16   3        354.56        392.16       236.76 o
  10  16   3         69.01       -206.37       253.18 o
  11  16   3         30.27        382.75       488.62 o
  12  16   3       3413.71       3518.09       708.50 o
  13  16   3       3672.45       3990.42       724.79 o
  14  16   3       9935.53      13331.26      1237.84 o
 -13  17   3       2670.88       2679.28       553.77 o
 -12  17   3        313.86        187.31       399.04 o
 -11  17   3        655.00        464.19       431.62 o
 -10  17   3       9584.65      10236.91       558.57 o
  -9  17   3       7904.92       7751.85       472.09 o
  -8  17   3       1916.23       2137.36       267.35 o
  -7  17   3        672.85        752.55       202.91 o
  -6  17   3       9731.61      10173.80       814.37 o
  -5  17   3      53874.88      53760.54      1641.17 o
  -4  17   3        319.04        332.34       100.70 o
  -3  17   3      22157.34      21037.90       719.18 o
  -2  17   3       5053.56       4801.55       290.42 o
  -1  17   3      12494.21      12187.01       475.05 o
   0  17   3        816.68        617.49       138.20 o
   1  17   3        794.68        793.21       185.42 o
   2  17   3       8290.94       7718.79       254.94 o
   3  17   3       6423.18       5960.16       220.57 o
   4  17   3      40922.07      39013.18       858.39 o
   5  17   3       6064.47       6036.53       231.94 o
   6  17   3      32327.48      29813.34       696.45 o
   7  17   3        291.74        493.02       157.63 o
   8  17   3       1310.19        971.50       255.81 o
   9  17   3      30136.08      29263.20      1063.03 o
  10  17   3        114.10       -267.70       267.70 o
  11  17   3       1431.60       1311.14       513.05 o
  12  17   3       1870.20       2907.31       684.07 o
  13  17   3       3053.87       3908.98       757.37 o
 -13  18   3         11.62       -122.16       439.76 o
 -12  18   3        229.15        171.02       415.33 o
 -11  18   3       5456.47       5554.01       651.50 o
 -10  18   3        325.64        218.19       235.26 o
  -9  18   3       1914.38       1285.42       275.70 o
  -8  18   3       1908.24       1949.32       309.46 o
  -7  18   3       2294.99       2222.78       305.39 o
  -6  18   3        429.66        779.27       212.13 o
  -5  18   3      35371.45      35217.12      1221.56 o
  -4  18   3       4399.79       4540.29       227.42 o
  -3  18   3       2860.96       2464.77       171.15 o
  -2  18   3      28052.79      26085.75       863.71 o
  -1  18   3       1328.57       1242.59       252.46 o
   0  18   3      14219.44      14390.00       541.56 o
   1  18   3      16912.45      16552.91       485.84 o
   2  18   3       5349.62       5085.63       209.97 o
   3  18   3       4977.85       4241.29       198.41 o
   4  18   3       5506.07       5242.68       221.21 o
   5  18   3         16.19         35.96       104.42 o
   6  18   3        233.08        212.48       112.48 o
   7  18   3        683.56        575.28       164.44 o
   8  18   3       1120.48        680.05       248.07 o
   9  18   3          9.91        493.82       269.00 o
  10  18   3       8744.74       9026.84       571.63 o
  11  18   3       1282.52       1014.35       456.05 o
  12  18   3       1334.83       1360.00       570.06 o
  13  18   3       7045.26       9210.54      1017.96 o
 -13  19   3        636.67        187.31       464.19 o
 -12  19   3        490.67        260.60       488.62 o
 -11  19   3          3.29       -268.74       382.75 o
 -10  19   3      19453.28      20640.61       895.81 o
  -9  19   3       1297.66       1520.43       287.23 o
  -8  19   3      22503.45      24206.71       904.03 o
  -7  19   3       4567.99       4596.85       356.89 o
  -6  19   3      10823.82      11162.75       524.02 o
  -5  19   3       1646.05       1576.45       218.59 o
  -4  19   3      51954.62      49730.34      1228.71 o
  -3  19   3        332.38        389.02       116.16 o
  -2  19   3        651.20        609.59       158.28 o
  -1  19   3       1987.95       1493.73       189.77 o
   0  19   3        679.32        855.40       155.48 o
   1  19   3       5786.93       6313.41       270.61 o
   2  19   3       9075.91       8398.21       308.73 o
   3  19   3       2522.86       2508.16       163.90 o
   4  19   3      13851.88      13469.78       381.31 o
   5  19   3      31261.96      31056.71      1189.55 o
   6  19   3      41900.71      42730.86       959.71 o
   7  19   3      10470.13      10694.91       426.80 o
   8  19   3       6171.08       5580.93       598.56 o
   9  19   3       5909.21       6544.62       489.30 o
  10  19   3       7509.79       8149.71       571.01 o
  11  19   3      10055.35       9870.17       654.75 o
  12  19   3       3669.38       2426.83       667.78 o
  13  19   3         55.76       -504.91       504.91 o
 -13  20   3        186.28        -89.58       464.19 o
 -12  20   3        114.82          8.14       480.48 o
 -11  20   3       1820.09       1726.47       537.49 o
 -10  20   3         35.03        292.16       248.50 o
  -9  20   3        673.73        920.58       275.69 o
  -8  20   3       1055.05        827.24       266.61 o
  -7  20   3        241.04        177.65       200.56 o
  -6  20   3      42570.94      42429.88      1376.13 o
  -5  20   3      21336.17      21675.73      1119.76 o
  -4  20   3      31296.21      30788.69       814.11 o
  -3  20   3        528.63        622.52       156.55 o
  -2  20   3       3920.07       3289.66       264.89 o
  -1  20   3       4115.92       3910.30       278.89 o
   0  20   3      14788.12      15189.13       575.76 o
   1  20   3      21077.26      20492.93       586.14 o
   2  20   3        114.35        313.29       123.87 o
   3  20   3      50395.39      45541.31      1270.18 o
   4  20   3      22557.60      21016.48       554.34 o
   5  20   3       8985.41       7839.64       319.72 o
   6  20   3        335.32        442.30       150.46 o
   7  20   3       4054.06       4061.74       283.56 o
   8  20   3       2815.04       3152.93       419.40 o
   9  20   3      16166.56      16482.59       899.88 o
  10  20   3          0.73        479.97       318.64 o
  11  20   3       2527.22       2576.01       415.08 o
  12  20   3       9655.31       9495.57      1017.96 o
 -13  21   3         28.22       -228.02       456.05 o
 -12  21   3       4959.12       5627.31       749.22 o
 -11  21   3       5101.59       6343.95       749.22 o
 -10  21   3      22535.75      22817.86      1026.11 o
  -9  21   3      15841.67      14841.88       699.49 o
  -8  21   3          0.47       -114.01       230.34 o
  -7  21   3      22125.63      21855.03       837.72 o
  -6  21   3       2754.93       3024.22       614.85 o
  -5  21   3       4348.54       4214.08       358.32 o
  -4  21   3       3066.55       3200.94       322.58 o
  -3  21   3       3636.40       3453.75       224.12 o
  -2  21   3      28110.87      25255.17       869.47 o
  -1  21   3       8870.39       8204.81       830.66 o
   0  21   3       5179.95       5103.71       321.86 o
   1  21   3      27687.70      27068.04       734.97 o
   2  21   3      27239.57      24692.80       686.33 o
   3  21   3      33726.55      28720.47      1183.76 o
   4  21   3      15836.67      14636.46       415.50 o
   5  21   3      21779.00      20969.37       543.76 o
   6  21   3        705.01        469.69       176.19 o
   7  21   3      22837.35      23158.27       718.73 o
   8  21   3      11285.78      12303.53       637.72 o
   9  21   3       1818.27       2134.06       366.47 o
  10  21   3        718.05        929.41       545.63 o
  11  21   3        164.96         98.79       330.17 o
  12  21   3        670.84        969.10       643.35 o
 -13  22   3        569.02        863.23       537.49 o
 -12  22   3        833.36        260.60       537.49 o
 -11  22   3       5186.45       6506.83       765.51 o
 -10  22   3       1506.67       2157.65       373.11 o
  -9  22   3       5738.93       5553.37       451.98 o
  -8  22   3       3140.42       3046.49       378.68 o
  -7  22   3       3553.43       3753.73       500.84 o
  -6  22   3      13495.76      13103.02       598.80 o
  -5  22   3        282.32        417.51       202.91 o
  -4  22   3      55912.84      53146.25      1664.08 o
  -3  22   3       7294.28       6152.90       296.48 o
  -2  22   3        374.68        268.74       167.00 o
  -1  22   3      16508.62      14652.61       834.73 o
   0  22   3      25319.72      25514.73       869.47 o
   1  22   3      21085.14      21032.81       612.57 o
   2  22   3        726.83        553.90       137.55 o
   3  22   3        274.72        309.94       129.86 o
   4  22   3        210.17        189.27       120.91 o
   5  22   3       2381.82       2357.41       182.14 o
   6  22   3        281.51        308.28       164.58 o
   7  22   3       3098.66       2827.95       283.60 o
   8  22   3       2186.77       1986.22       332.63 o
   9  22   3       1538.83       1411.57       336.54 o
  10  22   3       6434.29       7047.70       547.66 o
  11  22   3       9805.56      11621.86       712.00 o
  12  22   3        788.43        171.02       602.64 o
 -12  23   3       2159.40       2410.54       618.92 o
 -11  23   3       7670.06       6905.87       798.08 o
 -10  23   3        895.62       1368.14       537.49 o
  -9  23   3      31987.03      32462.35      1191.84 o
  -8  23   3       2028.67       2197.61       319.25 o
  -7  23   3        839.51        817.03       255.82 o
  -6  23   3       2769.09       2531.87       304.55 o
  -5  23   3         90.72          1.32       215.81 o
  -4  23   3       5730.90       5176.85       376.88 o
  -3  23   3       5496.36       5195.14       276.40 o
  -2  23   3       6695.09       5914.64       374.17 o
  -1  23   3       5802.51       5694.05       359.59 o
   0  23   3      28935.45      28293.11       950.10 o
   1  23   3       4013.41       3932.90       324.51 o
   2  23   3        113.41        204.25       136.19 o
   3  23   3      95315.87      84183.64      2503.50 o
   4  23   3       1052.18        764.37       160.73 o
   5  23   3      36433.58      32330.21       908.11 o
   6  23   3      10822.44      10534.40       444.42 o
   7  23   3       1459.53       1287.29       228.56 o
   8  23   3       1894.88       2412.91       370.59 o
   9  23   3       2262.72       2874.03       389.16 o
  10  23   3       1469.15       1819.56       368.72 o
  11  23   3         39.39        353.33       356.47 o
 -12  24   3        255.75        350.18       537.49 o
 -11  24   3        576.79       1612.46       570.06 o
 -10  24   3        829.75        154.73       496.77 o
  -9  24   3       1285.10       1540.44       339.60 o
  -8  24   3       7013.61       7167.23       517.88 o
  -7  24   3       1468.86       1430.67       305.04 o
  -6  24   3       4505.13       4487.50       508.98 o
  -5  24   3       7671.79       7104.52       457.77 o
  -4  24   3      15201.21      14008.22       867.31 o
  -3  24   3       8462.60       7134.66       331.22 o
  -2  24   3       3762.19       3363.16       337.96 o
  -1  24   3       3418.88       3232.70       798.08 o
   0  24   3      14934.27      16183.10       630.53 o
   1  24   3        839.98        917.25       164.52 o
   2  24   3      41319.79      39873.86      1337.36 o
   3  24   3      10213.55       9310.10       553.25 o
   4  24   3        941.21       1031.86       168.24 o
   5  24   3      16921.72      15632.09       895.39 o
   6  24   3         99.33         10.32       180.93 o
   7  24   3       9530.98       9849.25       461.44 o
   8  24   3       3033.01       2960.64       476.41 o
   9  24   3       4219.31       4617.52       473.79 o
  10  24   3         31.68        225.96       359.37 o
  11  24   3        731.07       1066.83       553.77 o
 -12  25   3         50.36       -456.05       456.05 o
 -11  25   3       2112.47       1954.49       627.07 o
 -10  25   3       3382.73       3664.67       610.78 o
  -9  25   3      14299.59      15379.39       785.89 o
  -8  25   3        368.38        390.06       278.89 o
  -7  25   3      26126.30      29162.52      1099.69 o
  -6  25   3       7167.73       6791.11       928.38 o
  -5  25   3       7251.64       6044.97       434.51 o
  -4  25   3        194.58        137.30       203.88 o
  -3  25   3        536.30        459.61       158.07 o
  -2  25   3        465.66        482.42       192.84 o
  -1  25   3        959.06       1157.84       209.65 o
   0  25   3        255.92        358.06       177.40 o
   1  25   3       4177.66       4446.18       269.38 o
   2  25   3         15.41        140.27       229.91 o
   3  25   3       7522.70       7067.78       331.72 o
   4  25   3       5302.96       4764.66       316.85 o
   5  25   3      51689.87      45945.60      3965.99 o
   6  25   3        473.33        492.99       234.21 o
   7  25   3      44946.65      42094.87      2003.35 o
   8  25   3       1032.50       1001.68       423.47 o
   9  25   3        126.94        236.17       415.33 o
  10  25   3        244.43        309.46       439.76 o
  11  25   3       1566.41       2296.53       561.92 o
 -11  26   3        903.79        -32.57       553.77 o
 -10  26   3        970.73        236.17       529.34 o
  -9  26   3        776.64        729.59       407.19 o
  -8  26   3        152.02        334.29       296.18 o
  -7  26   3        563.91        503.87       337.96 o
  -6  26   3      10678.68      11106.84      1266.35 o
  -5  26   3        663.46        460.95       238.92 o
  -4  26   3      16620.22      14373.61       653.57 o
  -3  26   3       9838.24       9354.51       459.38 o
  -2  26   3         67.79        256.53       195.79 o
  -1  26   3        617.85        602.64       192.84 o
   0  26   3         36.36        198.72       150.60 o
   1  26   3        854.35        967.67       174.75 o
   2  26   3      13046.10      13120.13       779.46 o
   3  26   3       1154.42       1216.00       185.84 o
   4  26   3       6832.79       5690.74       522.51 o
   5  26   3         19.11        145.65       297.25 o
   6  26   3       8659.84       8892.57       510.95 o
   7  26   3        201.58         16.29       366.47 o
   8  26   3      16261.63      15253.18      1074.97 o
   9  26   3       1353.30       2671.14       586.35 o
  10  26   3        138.01        431.62       513.05 o
  11  26   3       2203.23       3461.08       692.22 o
 -11  27   3         19.91        618.92       570.06 o
 -10  27   3         27.25        -65.15       537.49 o
  -9  27   3       1953.69       1563.53       371.39 o
  -8  27   3       3984.17       4304.77       464.73 o
  -7  27   3       7615.17       8361.15       578.19 o
  -6  27   3         77.94       -152.65       269.00 o
  -5  27   3      10474.29       9771.91       589.72 o
  -4  27   3        627.05        169.23       358.32 o
  -3  27   3        256.05          1.42       198.10 o
  -2  27   3       9219.48       9026.46       424.97 o
  -1  27   3       5041.93       5268.10       517.13 o
   0  27   3       1209.26       1152.71       188.22 o
   1  27   3       2271.06       2144.53       216.85 o
   2  27   3       4077.83       4031.40       269.21 o
   3  27   3      12343.89      11681.00       699.93 o
   4  27   3       1001.08       1004.51       193.24 o
   5  27   3       6952.56       5996.40      1376.29 o
   6  27   3      26978.79      24011.19      1763.11 o
   7  27   3       5661.28       5122.40       618.92 o
   8  27   3        257.03       -122.16       390.90 o
   9  27   3       1172.54       1539.16       496.77 o
  10  27   3       1175.77       1001.68       488.62 o
  11  27   3         14.00        301.32       472.34 o
 -10  28   3         22.32       -513.05       513.05 o
  -9  28   3       1827.47       1934.90       408.37 o
  -8  28   3       8400.90       8458.68       598.13 o
  -7  28   3       7032.11       6790.40       565.99 o
  -6  28   3       5883.93       5933.36       486.57 o
  -5  28   3       4560.97       3821.30       411.26 o
  -4  28   3        960.55        968.39       264.14 o
  -3  28   3       4137.89       3473.80       350.70 o
  -2  28   3          9.96        345.95       165.53 o
  -1  28   3       3262.94       2988.30       301.95 o
   0  28   3         96.84        150.66       172.82 o
   1  28   3         78.68         35.91       156.09 o
   2  28   3      11011.21      10988.11       543.74 o
   3  28   3       2447.26       2457.44       258.67 o
   4  28   3       4486.86       3851.61       568.08 o
   5  28   3       5159.31       3962.97      1152.34 o
   6  28   3       6817.31       6218.60       696.29 o
   7  28   3        186.22         48.86       374.61 o
   8  28   3        126.38        317.60       464.19 o
   9  28   3       2729.16       2516.41       545.63 o
  10  28   3       5454.40       6181.08       765.51 o
  11  28   3       1835.19       1921.92       659.64 o
 -10  29   3       3455.41       3607.67       692.22 o
  -9  29   3       2830.21       3600.63       614.85 o
  -8  29   3       1012.13        808.04       335.07 o
  -7  29   3       1455.90       1540.73       343.21 o
  -6  29   3       6156.85       5509.22       500.09 o
  -5  29   3       1142.84        959.93       301.32 o
  -4  29   3       4109.72       3558.72       371.39 o
  -3  29   3        105.13         43.29       594.49 o
  -2  29   3       9665.59       9828.85       423.00 o
  -1  29   3       2575.21       2555.05       296.18 o
   0  29   3        614.95        659.27       188.13 o
   1  29   3       5769.96       5661.61       328.64 o
   2  29   3       1717.29       2092.40       238.14 o
   3  29   3      37715.41      37259.19      1024.84 o
   4  29   3       1739.57       1210.07       280.96 o
   5  29   3       4840.20       3628.30      1372.22 o
   6  29   3       1632.25       1214.31       525.27 o
   7  29   3       6040.57       6262.52       700.36 o
   8  29   3        441.45       1669.46       504.91 o
   9  29   3        292.83       -415.33       415.33 o
  10  29   3         42.68       -236.17       464.19 o
 -10  30   3       1431.65       1417.01       602.64 o
  -9  30   3       8747.74       7239.76       846.95 o
  -8  30   3       4682.47       5145.79       538.21 o
  -7  30   3       1312.87       1030.35       341.72 o
  -6  30   3      10195.63       9604.25       633.12 o
  -5  30   3       1637.22       1056.70       431.62 o
  -4  30   3        174.64         -8.65       230.12 o
  -3  30   3        573.09        280.96       236.10 o
  -2  30   3        561.21        524.71       189.37 o
  -1  30   3       1503.17       1795.86       281.99 o
   0  30   3       1413.89       1403.29       254.69 o
   1  30   3      33455.26      34465.22       986.86 o
   2  30   3       2734.43       3175.38       260.14 o
   3  30   3        226.65        349.87       181.98 o
   4  30   3       1468.85       1870.56       286.37 o
   5  30   3       4064.48       3728.57       396.83 o
   6  30   3       2556.49       1851.54       529.34 o
   7  30   3       3484.97       3412.22       627.07 o
   8  30   3       3368.65       3640.24       610.78 o
   9  30   3       1926.49       1767.19       602.64 o
  10  30   3       1637.94       1001.68       594.49 o
  -9  31   3        203.29        219.88       521.20 o
  -8  31   3       4298.32       4060.86       482.79 o
  -7  31   3       3466.82       2898.53       439.82 o
  -6  31   3      10629.86       9347.09       806.23 o
  -5  31   3        151.94        -98.33       264.09 o
  -4  31   3       1587.39       1484.78       322.47 o
  -3  31   3      12983.52      12933.87       641.59 o
  -2  31   3        404.44        337.96       236.10 o
  -1  31   3        195.03        203.59       218.82 o
   0  31   3       1972.18       1931.90       239.47 o
   1  31   3       4679.61       5446.21       339.30 o
   2  31   3      47669.29      46968.61      1249.10 o
   3  31   3        367.56        188.41       187.60 o
   4  31   3      13186.03      13002.98      1005.75 o
   5  31   3         42.30        420.27       255.04 o
   6  31   3        292.05       -234.54       234.54 o
   7  31   3       2267.92       2263.95       521.20 o
   8  31   3       1211.70       1702.04       578.20 o
   9  31   3        323.35        390.90       488.62 o
  -8  32   3       7759.63       7014.64      1441.44 o
  -7  32   3      12012.22      11335.01      2333.17 o
  -6  32   3        128.52       -407.54       610.78 o
  -5  32   3      20462.28      19020.73      1608.38 o
  -4  32   3        727.72        624.27       329.82 o
  -3  32   3       1340.25       1470.15       316.56 o
  -2  32   3        185.26        487.78       260.60 o
  -1  32   3       1093.18       1381.64       244.55 o
   0  32   3       7656.37       6902.42       386.57 o
   1  32   3      12634.29      13473.65       525.02 o
   2  32   3       6303.48       7245.67       386.98 o
   3  32   3       4856.73       5537.76       431.89 o
   4  32   3       1576.03       1901.29       309.46 o
   5  32   3        427.68        460.97       258.19 o
   6  32   3        974.71       1376.29       480.48 o
   7  32   3      16724.54      19007.43      1229.70 o
   8  32   3       2082.25       1978.92       561.92 o
   9  32   3        727.44       1376.29       586.35 o
  -8  33   3       5078.10       4732.29      1588.02 o
  -7  33   3       3983.38       3090.24       448.72 o
  -6  33   3      27878.28      27052.25      4670.42 o
  -5  33   3       1317.12       1815.68       362.65 o
  -4  33   3       4033.54       3667.48       411.70 o
  -3  33   3        456.68        563.60       362.40 o
  -2  33   3       1360.40       1591.84       299.27 o
  -1  33   3        438.64        253.54       185.73 o
   0  33   3        134.17        312.84       205.17 o
   1  33   3        261.54        673.02       208.50 o
   2  33   3      21945.03      23144.24       734.97 o
   3  33   3      12338.72      12794.56       650.63 o
   4  33   3       2882.27       3142.19       364.00 o
   5  33   3        454.64        730.64       296.18 o
   6  33   3      11572.95      14275.93      1083.11 o
   7  33   3         71.24        138.44       521.20 o
   8  33   3       1360.88        456.05       480.48 o
  -8  34   3       6117.00       4169.58       724.79 o
  -7  34   3        870.61       -118.54       305.24 o
  -6  34   3      18596.47      17499.46      1229.70 o
  -5  34   3      13140.75      12890.15       716.91 o
  -4  34   3        818.42       1041.64       468.26 o
  -3  34   3        452.61        750.19       378.68 o
  -2  34   3       7806.51       7998.75       541.30 o
  -1  34   3       1768.36       1960.33       271.39 o
   0  34   3       3724.47       3700.07       488.22 o
   1  34   3       1154.01       1612.53       249.74 o
   2  34   3       3089.74       3457.99       309.43 o
   3  34   3       4362.16       4650.45       468.26 o
   4  34   3        902.33       1456.99       316.72 o
   5  34   3       7657.46       8314.11       614.85 o
   6  34   3         73.02        700.36       464.19 o
   7  34   3       5393.48       5513.30       732.93 o
  -8  35   3         64.21       -399.04       399.04 o
  -7  35   3      11620.84      11068.00       765.51 o
  -6  35   3      10560.47      10589.06       719.19 o
  -5  35   3       1722.00       2010.35       393.67 o
  -4  35   3       2439.67       3276.15       492.69 o
  -3  35   3       1526.58       2492.31       712.58 o
  -2  35   3        458.95        692.22       287.92 o
  -1  35   3       1426.96       1202.44       251.30 o
   0  35   3         86.17        375.19       255.16 o
   1  35   3       5330.49       5189.87       357.34 o
   2  35   3       5623.86       6038.24       385.39 o
   3  35   3       2542.21       2775.59       358.21 o
   4  35   3       3849.12       3969.50       419.90 o
   5  35   3        158.41        251.18       271.94 o
   6  35   3      10362.25      11311.62       985.39 o
   7  35   3        650.64        464.19       496.77 o
  -7  36   3         27.58       -276.89       488.62 o
  -6  36   3       2680.36       2579.79       416.75 o
  -5  36   3        941.18        969.30       362.24 o
  -4  36   3        295.81        141.10       517.13 o
  -3  36   3       5101.98       5647.85       973.17 o
  -2  36   3        361.62        556.20       300.01 o
  -1  36   3       1679.33       2350.02       338.92 o
   0  36   3       3304.58       3330.36       321.45 o
   1  36   3       3710.38       4233.02       393.09 o
   2  36   3       4698.09       5612.94       457.77 o
   3  36   3        623.27        896.82       301.32 o
   4  36   3       1261.63       1339.14       328.08 o
   5  36   3        503.54        444.74       309.52 o
   6  36   3          9.91        276.89       472.34 o
  -6  37   3         28.59         24.43       496.77 o
  -5  37   3       6129.78       7276.89       611.64 o
  -4  37   3         41.42         36.95       310.80 o
  -3  37   3       1079.50       1315.98       356.47 o
  -2  37   3        868.72       1186.04       281.17 o
  -1  37   3        423.15        840.01       368.26 o
   0  37   3         36.23        130.70       240.03 o
   1  37   3        554.97        918.64       265.30 o
   2  37   3       4160.08       4535.40       439.82 o
   3  37   3       9924.12      10390.17       638.49 o
   4  37   3      12465.10      12747.83       711.15 o
   5  37   3        415.38        573.32       340.36 o
  -5  38   3       9892.41       8469.46       903.95 o
  -4  38   3        757.41        881.80       359.87 o
  -3  38   3       2483.87       2846.67       402.60 o
  -2  38   3       2634.95       2977.48       502.17 o
  -1  38   3       4303.57       4325.40       369.32 o
   0  38   3       1442.23       1609.61       325.64 o
   1  38   3        611.27        832.15       261.09 o
   2  38   3       5149.58       6522.92       512.41 o
   3  38   3          5.99        541.56       305.20 o
   4  38   3       1590.93       1741.65       370.59 o
  -3  39   3        902.15        708.20       369.09 o
  -2  39   3        352.44        260.10       257.13 o
  -1  39   3          9.13        245.24       284.30 o
   0  39   3       6641.24       7142.63       713.91 o
   1  39   3       2244.20       2506.27       500.84 o
   2  39   3        722.17       1252.72       361.57 o
   3  39   3       5087.47       5545.87       684.07 o
   4  39   3       3279.20       3558.80       627.07 o
  -2  40   3        850.72       1066.83       627.07 o
  -1  40   3       4950.96       5822.76       798.08 o
   0  40   3       2002.62       2287.02       480.48 o
   1  40   3          8.51       -399.04       399.04 o
   2  40   3        214.34        741.08       423.47 o
   3  40   3        342.22        219.88       399.04 o
 -12   0   4         94.66         -8.14       374.61 o
 -10   0   4       5555.08       4698.92       521.20 o
  -8   0   4      39038.11      36897.60      1962.64 o
  -6   0   4      33274.32      33326.36      1023.26 o
  -4   0   4     152231.83     157190.52      4370.27 o
  -2   0   4       5513.31       6360.24       342.04 o
   0   0   4      12942.83      14861.67       434.74 o
   2   0   4        347.79        379.17        44.91 o
   4   0   4      99581.30     101649.40      2853.22 o
   6   0   4      12773.74      13091.18       467.17 o
   8   0   4      25475.33      24030.25       960.96 o
  10   0   4       2644.84       2687.43       407.19 o
 -12   1   4       1395.09        895.97       313.53 o
 -11   1   4       2330.75       2381.10       312.85 o
 -10   1   4       6010.12       5862.23       414.13 o
  -9   1   4     100377.44      94075.38      5393.58 o
  -8   1   4       5825.02       5576.90       227.53 o
  -7   1   4       6003.27       5767.71       212.67 o
  -6   1   4       7538.52       6878.67       397.99 o
  -5   1   4       9441.90      10798.55       394.95 o
  -4   1   4       3447.47       3641.90       199.83 o
  -3   1   4       3949.61       3851.98       268.74 o
  -2   1   4      22376.88      26591.58      1873.05 o
  -1   1   4      10974.33      12490.64       303.74 o
   0   1   4       3785.63       4521.53       128.28 o
   1   1   4      29824.93      34753.34       958.79 o
   2   1   4       8668.30       9924.91       261.61 o
   3   1   4      83089.70      92073.02      1819.00 o
   4   1   4       7745.74       8298.98       211.89 o
   5   1   4     138323.19     148956.34      7006.06 o
   6   1   4       8074.29       7852.31       233.47 o
   7   1   4      18481.39      18574.77       452.00 o
   8   1   4        341.51        243.13       111.67 o
   9   1   4         49.11        -29.51       127.93 o
  10   1   4        659.13        763.67       366.47 o
  11   1   4        858.75        727.06       252.46 o
 -12   2   4       6973.41       6341.16       477.54 o
 -11   2   4        137.18        429.36       238.51 o
 -10   2   4        169.35        171.02       210.97 o
  -9   2   4        375.73        406.91       151.38 o
  -8   2   4      17279.50      17277.55       447.77 o
  -7   2   4        111.86        -25.34        91.92 o
  -6   2   4      77976.85      76916.13      1562.00 o
  -5   2   4         14.26         80.37        83.46 o
  -4   2   4      79205.15      82234.39      1642.56 o
  -3   2   4      39949.68      43707.47      1278.38 o
  -2   2   4       6327.97       6667.78       240.39 o
  -1   2   4     100653.98     120566.84      2358.51 o
   0   2   4      11660.34      13417.32       282.97 o
   1   2   4       1036.51       1119.32        44.90 o
   2   2   4      19535.74      22569.25       465.52 o
   3   2   4      52261.02      55105.25      1280.20 o
   4   2   4        363.38         91.82        53.61 o
   5   2   4      46045.80      46563.91       963.72 o
   6   2   4      34029.16      36208.41      1452.85 o
   7   2   4       7504.54       7436.70       240.98 o
   8   2   4         56.29        -61.47       100.07 o
   9   2   4         42.79          3.28       126.96 o
  10   2   4       2504.56       2345.39       293.51 o
  11   2   4        891.88       1767.19       415.33 o
 -12   3   4        735.10        757.05       342.04 o
 -11   3   4       5301.07       5558.98       428.75 o
 -10   3   4       5956.89       5924.35       496.14 o
  -9   3   4      19795.29      18454.73       575.58 o
  -8   3   4      46241.29      43380.23      1081.96 o
  -7   3   4      28493.01      27053.78       615.59 o
  -6   3   4      24481.11      25133.40       563.57 o
  -5   3   4         17.77        148.31        60.65 o
  -4   3   4        106.78         47.28        58.77 o
  -3   3   4       5569.13       5721.61       855.09 o
  -2   3   4      24962.93      29476.87       875.29 o
  -1   3   4       1965.45       2090.26        73.57 o
   0   3   4      15322.97      17995.41       524.25 o
   1   3   4       1983.50       2351.60        74.76 o
   2   3   4      13746.45      15806.84       336.96 o
   3   3   4      22859.30      25364.81       531.71 o
   4   3   4      31090.74      30350.01       698.21 o
   5   3   4     163064.20     163828.69      3731.59 o
   6   3   4      11504.64      12137.76       314.64 o
   7   3   4      28219.65      28739.12       644.85 o
   8   3   4        315.51        350.67       136.21 o
   9   3   4       5936.99       6458.27       314.87 o
  10   3   4        468.75        675.62       226.10 o
  11   3   4         93.97        228.02       342.04 o
  12   3   4      15576.55      16197.85      1074.97 o
 -13   4   4        141.54       -382.75       399.04 o
 -12   4   4       7767.54       7800.16       749.22 o
 -11   4   4         98.15        244.61       235.26 o
 -10   4   4       1258.78       1257.31       202.70 o
  -9   4   4      19286.06      18498.62       578.69 o
  -8   4   4        995.63        719.92       203.59 o
  -7   4   4      20049.45      20413.71       530.87 o
  -6   4   4      17590.18      17433.29       417.00 o
  -5   4   4      25714.01      25931.92       567.43 o
  -4   4   4      79073.55      83953.80      1678.02 o
  -3   4   4      39288.80      43415.63      1275.49 o
  -2   4   4      40820.62      42786.71      2080.72 o
  -1   4   4     105217.62     120792.70      2729.97 o
   0   4   4      11281.76      11674.55       253.36 o
   1   4   4       7062.47       7819.20       182.55 o
   2   4   4      11912.03      12660.70       278.98 o
   3   4   4      37289.28      39981.21       816.06 o
   4   4   4      66769.86      69544.62      1398.50 o
   5   4   4      17613.64      17535.33       406.15 o
   6   4   4        712.90        880.16       126.84 o
   7   4   4       3448.13       3484.65       169.04 o
   8   4   4      25511.09      25600.99       600.65 o
   9   4   4       3000.16       3292.64       277.02 o
  10   4   4       8854.10       8530.24       485.82 o
  11   4   4        281.94        203.59       350.18 o
  12   4   4        917.06        627.07       423.47 o
 -13   5   4         27.35        309.46       407.19 o
 -12   5   4       2504.12       2411.56       357.03 o
 -11   5   4        684.58        178.01       248.38 o
 -10   5   4        270.52       -102.30       160.48 o
  -9   5   4      24728.32      23270.11       828.26 o
  -8   5   4      40301.33      37682.12       982.47 o
  -7   5   4       3790.05       4062.98       175.78 o
  -6   5   4        450.76        405.35        79.57 o
  -5   5   4      88876.77      92050.38      1847.92 o
  -4   5   4      12309.10      11990.67       309.14 o
  -3   5   4        609.20        847.74       150.66 o
  -2   5   4      14489.60      18046.59       818.44 o
  -1   5   4      31110.21      34515.35       805.34 o
   0   5   4      15627.22      16163.15       342.97 o
   1   5   4     111067.99     120585.08      2365.74 o
   2   5   4      62579.96      66643.10      1326.29 o
   3   5   4      21377.02      23140.66       494.17 o
   4   5   4      95777.69      95821.10      1907.55 o
   5   5   4       7649.12       8238.54       228.50 o
   6   5   4      29310.31      27591.18       611.68 o
   7   5   4      10816.88      11181.99       336.18 o
   8   5   4       1513.69       1605.68       137.68 o
   9   5   4      17931.69      17533.97       543.69 o
  10   5   4      10971.92      10566.91       527.44 o
  11   5   4       7999.53       7752.82       716.65 o
  12   5   4        703.43       1335.57       472.34 o
 -13   6   4       2023.17       1547.31       472.34 o
 -12   6   4       4093.17       4390.70       737.01 o
 -11   6   4       8693.00       8520.98       863.23 o
 -10   6   4       8522.04       7554.30       369.32 o
  -9   6   4      11610.99      12022.00       702.98 o
  -8   6   4       5701.39       5378.91       278.79 o
  -7   6   4        652.30        563.59        93.13 o
  -6   6   4         24.19         21.86        67.55 o
  -5   6   4       4210.61       4822.26       159.76 o
  -4   6   4       8282.68       8917.71       255.68 o
  -3   6   4     173696.70     189375.44      5283.40 o
  -2   6   4      14270.40      14950.47       483.71 o
  -1   6   4       5439.87       5958.92       182.89 o
   0   6   4     100450.31     111837.54      2198.78 o
   1   6   4      22417.89      23777.22       498.74 o
   2   6   4       5270.65       5724.36       155.13 o
   3   6   4        985.88        827.12        63.64 o
   4   6   4       2717.95       3290.71       126.32 o
   5   6   4      13262.00      13818.32       334.70 o
   6   6   4         38.35        -73.91        73.91 o
   7   6   4       8348.18       8136.99       303.81 o
   8   6   4       6599.58       6271.02       239.09 o
   9   6   4      25473.19      25238.29       712.12 o
  10   6   4         60.69         40.72       333.89 o
  11   6   4         68.28       -187.31       358.32 o
  12   6   4         97.71        195.45       366.47 o
 -13   7   4        917.20        732.93       439.76 o
 -12   7   4       1304.62       1140.10       279.24 o
 -11   7   4        933.67        720.16       207.24 o
 -10   7   4       6748.92       6444.20       598.56 o
  -9   7   4       2949.85       2914.40       249.29 o
  -8   7   4          1.47       -141.03       141.03 o
  -7   7   4       1205.05       1405.43       187.30 o
  -6   7   4      15190.96      15187.53       374.42 o
  -5   7   4      10045.08      10610.94       320.90 o
  -4   7   4      56193.97      57211.20      1339.94 o
  -3   7   4       1954.95       1719.75       148.14 o
  -2   7   4      23299.89      23596.76       912.10 o
  -1   7   4      14776.36      15765.17       396.27 o
   0   7   4       1948.67       1929.98        85.65 o
   1   7   4     109913.93     114455.40      2254.78 o
   2   7   4      16781.86      17204.29       379.16 o
   3   7   4      28450.45      29263.24       616.47 o
   4   7   4      63782.98      65106.78      1319.09 o
   5   7   4      27055.27      26670.83       585.54 o
   6   7   4       1588.35       1652.01       228.04 o
   7   7   4       7374.72       7264.63       275.05 o
   8   7   4      38402.87      37406.37       967.86 o
   9   7   4        335.21        161.86       146.12 o
  10   7   4       2587.85       2516.41       472.34 o
  11   7   4         42.31        -81.44       358.32 o
  12   7   4        124.61         57.01       407.19 o
 -13   8   4        941.20       1009.82       480.48 o
 -12   8   4      10224.89      11124.32       838.80 o
 -11   8   4       2141.72       2072.17       313.74 o
 -10   8   4       5094.42       5019.83       311.86 o
  -9   8   4        137.56        155.74       143.00 o
  -8   8   4       4701.70       5138.70       393.49 o
  -7   8   4      48813.55      45548.29      1151.94 o
  -6   8   4      28470.90      29148.76       646.51 o
  -5   8   4       5576.87       5170.67       331.30 o
  -4   8   4      11929.05      11915.56       443.10 o
  -3   8   4      61976.39      62025.17      1440.78 o
  -2   8   4      12160.69      11785.58       403.09 o
  -1   8   4        486.37        487.51        65.00 o
   0   8   4        158.35         84.73        46.78 o
   1   8   4       4447.92       4723.37       147.49 o
   2   8   4         95.10         30.67        48.19 o
   3   8   4      16412.22      15310.63       351.49 o
   4   8   4        379.10        363.22        69.04 o
   5   8   4      16614.89      17657.88       414.20 o
   6   8   4       4953.93       4264.31       235.09 o
   7   8   4       4830.69       4413.91       191.81 o
   8   8   4       3298.30       2742.66       168.48 o
   9   8   4      11549.40      11562.52       794.30 o
  10   8   4      21221.16      19390.19      1156.41 o
  11   8   4       3392.17       3892.70       570.06 o
  12   8   4       2093.79       2109.22       545.63 o
  13   8   4         47.07        358.32       431.62 o
 -13   9   4        279.08        439.76       447.90 o
 -12   9   4        975.77       1482.16       464.19 o
 -11   9   4       1831.75       1971.70       419.40 o
 -10   9   4       1167.41       1071.02       197.36 o
  -9   9   4        840.15        500.64       162.95 o
  -8   9   4      61262.41      59107.93      1471.61 o
  -7   9   4       3680.16       3449.53       228.79 o
  -6   9   4       7908.60       7632.42       303.26 o
  -5   9   4      21252.81      21942.88       565.75 o
  -4   9   4       2380.89       2352.20       114.86 o
  -3   9   4      25920.79      27923.68       681.57 o
  -2   9   4      24244.89      24233.46       745.71 o
  -1   9   4       1561.43       1300.21        89.09 o
   0   9   4       2096.14       2004.29        98.45 o
   1   9   4        862.61       1085.04        82.24 o
   2   9   4      39121.00      37600.05       833.39 o
   3   9   4       1995.05       2222.99       108.72 o
   4   9   4      70945.12      68378.67      1386.18 o
   5   9   4       4328.05       4017.26       160.92 o
   6   9   4        145.33        221.33        85.22 o
   7   9   4       1021.62       1069.03       118.16 o
   8   9   4       1933.02       1896.17       148.63 o
   9   9   4      12457.43      12436.59       449.61 o
  10   9   4        174.04        570.06       350.18 o
  11   9   4        743.10        960.96       464.19 o
  12   9   4       1098.99        773.65       447.90 o
  13   9   4        683.13        203.59       447.90 o
 -13  10   4        756.51        879.52       456.05 o
 -12  10   4       3121.48       3591.38       553.77 o
 -11  10   4       9863.33       9659.35       543.60 o
 -10  10   4        449.26        650.18       182.28 o
  -9  10   4       4847.90       4428.89       452.69 o
  -8  10   4      11705.02      11531.14       433.91 o
  -7  10   4     154093.50     149128.12      3473.03 o
  -6  10   4      13296.03      12759.17       354.40 o
  -5  10   4      91817.95      93609.82      3775.12 o
  -4  10   4      24962.69      24942.67       625.28 o
  -3  10   4        205.11        422.50        60.89 o
  -2  10   4       3529.05       3471.56       184.00 o
  -1  10   4        786.94       1128.18        91.89 o
   0  10   4        129.25        203.73        62.62 o
   1  10   4        520.76        564.38        70.82 o
   2  10   4        800.98        748.74        90.51 o
   3  10   4      71202.20      73961.77      1492.10 o
   4  10   4      25427.56      25557.62       565.15 o
   5  10   4       7768.42       8673.71       250.03 o
   6  10   4       2096.40       2282.48       162.21 o
   7  10   4      40275.97      38422.42       843.10 o
   8  10   4       7831.15       7944.07       333.73 o
   9  10   4         55.42        127.26       191.30 o
  10  10   4         99.00         23.17       202.91 o
  11  10   4      11117.36      12142.28       912.10 o
  12  10   4         70.23       -276.89       447.90 o
  13  10   4       1380.73       1433.29       513.05 o
 -13  11   4        154.51       -268.74       358.32 o
 -12  11   4       1044.15        781.80       382.75 o
 -11  11   4        181.03       -212.83       212.83 o
 -10  11   4       1510.72       1176.99       204.86 o
  -9  11   4      28426.17      26810.42       940.24 o
  -8  11   4      10490.57      10254.28       397.49 o
  -7  11   4      29690.27      25497.75       957.88 o
  -6  11   4      35711.75      34029.40      1088.31 o
  -5  11   4       4590.58       5259.34       278.68 o
  -4  11   4       5876.50       6201.84       208.48 o
  -3  11   4      21589.28      21890.07       554.71 o
  -2  11   4      29726.69      28719.88       881.05 o
  -1  11   4       4113.17       4318.77       207.31 o
   0  11   4      50802.17      52543.53      1077.95 o
   1  11   4       9930.93       9340.60       246.27 o
   2  11   4     157088.91     152347.16      3009.06 o
   3  11   4      59158.70      56482.42      1531.60 o
   4  11   4      28923.94      26436.22       583.46 o
   5  11   4      24414.29      23119.20       530.20 o
   6  11   4      19605.35      18900.90       458.49 o
   7  11   4        274.81        127.31        95.57 o
   8  11   4       4361.08       4611.37       262.76 o
   9  11   4        543.25        626.22       217.19 o
  10  11   4        703.68        575.74       244.42 o
  11  11   4         14.68       -382.75       382.75 o
  12  11   4       1063.36       1335.57       480.48 o
  13  11   4       1528.18       1302.99       553.77 o
 -13  12   4         51.64        236.17       464.19 o
 -12  12   4       2667.70       3461.08       553.77 o
 -11  12   4        453.76        620.49       268.74 o
 -10  12   4       2710.84       2963.53       310.80 o
  -9  12   4      14843.24      13758.28       493.51 o
  -8  12   4      59974.86      57218.43      1438.68 o
  -7  12   4       2619.12       2264.39       238.92 o
  -6  12   4     109647.50     104417.32      3017.44 o
  -5  12   4      51975.44      53783.05      1927.63 o
  -4  12   4      22858.96      23168.51       595.50 o
  -3  12   4      10683.11      10023.79       298.00 o
  -2  12   4       8710.38       8233.14       331.07 o
  -1  12   4        956.71       1045.87       117.94 o
   0  12   4       7227.72       7007.22       224.51 o
   1  12   4       6974.22       6770.74       202.43 o
   2  12   4       2126.63       1720.54       108.81 o
   3  12   4        421.61        373.29        77.37 o
   4  12   4       6687.93       6531.51       206.60 o
   5  12   4       2438.48       2406.96       199.83 o
   6  12   4       9951.32       9281.80       351.46 o
   7  12   4       3883.58       4095.89       196.76 o
   8  12   4       6524.76       6320.32       305.12 o
   9  12   4       4532.56       4794.33       423.47 o
  10  12   4         25.27       -217.91       217.91 o
  11  12   4          0.87        610.78       415.33 o
  12  12   4       9558.47      10440.24       952.81 o
  13  12   4       6532.62       7777.25       903.95 o
 -13  13   4        115.29          0.00       382.75 o
 -12  13   4        358.82        960.96       390.90 o
 -11  13   4        189.81        362.40       241.86 o
 -10  13   4       1025.33       1006.32       250.44 o
  -9  13   4        134.02       -173.12       370.54 o
  -8  13   4       1439.60       1535.80       230.12 o
  -7  13   4       2385.81       2389.32       272.81 o
  -6  13   4      22588.64      21749.87       855.09 o
  -5  13   4      20519.71      19701.62       727.02 o
  -4  13   4       7732.47       6765.29       231.96 o
  -3  13   4      23659.14      22473.85       581.57 o
  -2  13   4          8.21         -1.16       100.65 o
  -1  13   4       5273.52       4627.79       305.39 o
   0  13   4       6288.78       5647.96       212.91 o
   1  13   4     157206.00     153747.23      3045.73 o
   2  13   4      37558.28      35850.18      1141.36 o
   3  13   4      56149.33      53430.71      1110.32 o
   4  13   4       5651.46       6207.44       209.40 o
   5  13   4       4331.28       4394.26       184.36 o
   6  13   4      36169.38      35340.85       782.60 o
   7  13   4       7452.73       8167.60       333.83 o
   8  13   4      25414.48      24345.64       701.29 o
   9  13   4       9206.75      10090.09       524.05 o
  10  13   4       6843.95       8275.30      1245.99 o
  11  13   4       8723.90       8697.49       838.80 o
  12  13   4       5571.91       6392.82       806.23 o
  13  13   4       1464.97       1799.76       610.78 o
 -13  14   4       5366.21       5391.14       659.64 o
 -12  14   4        210.67       -415.33       415.33 o
 -11  14   4        508.34        371.84       269.00 o
 -10  14   4       3129.83       3224.16       390.90 o
  -9  14   4       2879.73       2736.91       582.28 o
  -8  14   4      10381.86      11499.02       529.78 o
  -7  14   4      16088.05      15950.02       627.67 o
  -6  14   4       1014.76        765.54       181.32 o
  -5  14   4      14547.43      14950.67       426.68 o
  -4  14   4      25147.86      25131.72       647.55 o
  -3  14   4      37475.93      36783.76       906.24 o
  -2  14   4      30742.17      30189.28       944.34 o
  -1  14   4      52825.11      48841.73      1451.10 o
   0  14   4       1085.86        884.20       108.14 o
   1  14   4      12407.71      12974.12       458.42 o
   2  14   4       1384.69       1520.60       150.46 o
   3  14   4         38.46         79.01        73.72 o
   4  14   4       4290.99       3826.98       240.97 o
   5  14   4      34496.91      33881.86       752.28 o
   6  14   4         54.26        126.04        99.28 o
   7  14   4       1671.35       1566.66       190.42 o
   8  14   4      10913.67      11301.24       728.86 o
   9  14   4        122.04        114.88       209.06 o
  10  14   4       3793.32       4065.27       708.50 o
  11  14   4       7904.16       7345.63       798.08 o
  12  14   4       5882.76       4983.95       716.65 o
  13  14   4       1129.65       -537.49       537.49 o
  14  14   4       1470.00       1197.13       618.92 o
 -13  15   4         26.25        708.50       472.34 o
 -12  15   4       5223.90       6319.52       675.93 o
 -11  15   4         65.16        158.94       256.20 o
 -10  15   4       7249.59       7878.62       489.37 o
  -9  15   4       1111.91       1237.37       250.25 o
  -8  15   4         61.65         58.63       171.02 o
  -7  15   4       3963.73       3907.98       561.92 o
  -6  15   4       1481.97       1539.16       207.07 o
  -5  15   4      63932.64      63759.79      1521.77 o
  -4  15   4      11481.99      10595.92       328.15 o
  -3  15   4       3293.42       3027.15       167.80 o
  -2  15   4      24741.51      23385.90       765.81 o
  -1  15   4      11447.85      10256.94       405.70 o
   0  15   4      30997.46      30091.26       941.50 o
   1  15   4       4476.45       4637.43       203.35 o
   2  15   4       2194.90       1784.50       121.67 o
   3  15   4      11288.01      10506.94       295.99 o
   4  15   4      12997.80      13722.65       770.06 o
   5  15   4       4006.82       4191.77       256.89 o
   6  15   4      86384.29      84206.07      1737.02 o
   7  15   4      23179.35      22686.35       560.00 o
   8  15   4       1018.10        956.56       226.84 o
   9  15   4      15995.22      16846.11       730.36 o
  10  15   4       6479.53       6331.22       460.32 o
  11  15   4        459.82        659.64       456.05 o
  12  15   4         90.46        -32.57       456.05 o
  13  15   4       1292.75       2068.50       586.35 o
  14  15   4        170.54        244.31       561.92 o
 -13  16   4        718.04        456.05       480.48 o
 -12  16   4       1095.13        985.39       439.76 o
 -11  16   4        709.90        574.98       287.36 o
 -10  16   4       1796.92       1995.59       447.90 o
  -9  16   4        273.93         16.05       193.51 o
  -8  16   4       1734.85       1204.28       232.74 o
  -7  16   4       1510.84       1366.10       305.39 o
  -6  16   4      11152.38      10701.51       480.81 o
  -5  16   4      32345.89      31803.07      1254.13 o
  -4  16   4      21690.81      21469.73       579.30 o
  -3  16   4       1227.64        887.42       113.56 o
  -2  16   4      38957.03      38398.60      1183.27 o
  -1  16   4       1383.51       1095.06       157.65 o
   0  16   4      43734.13      42314.02      1284.10 o
   1  16   4      18923.03      18853.33       454.94 o
   2  16   4       6285.89       6173.80       218.62 o
   3  16   4       5202.28       4888.77       393.33 o
   4  16   4      15750.42      14902.57       545.41 o
   5  16   4         43.21         -1.88        92.74 o
   6  16   4         41.92         12.76       102.18 o
   7  16   4       5765.87       6192.73       256.25 o
   8  16   4       3752.74       4185.40       351.31 o
   9  16   4       3175.04       3271.23       480.48 o
  10  16   4        337.69        104.63       275.36 o
  11  16   4       1384.70       1604.31       529.34 o
  12  16   4        223.93        871.38       553.77 o
  13  16   4       1104.37        822.52       545.63 o
 -13  17   4       1403.93       2060.36       578.20 o
 -12  17   4        586.54       1213.41       496.77 o
 -11  17   4        618.74        762.48       269.91 o
 -10  17   4      18801.23      17519.17       742.58 o
  -9  17   4       4594.13       4136.82       365.63 o
  -8  17   4        957.44        689.64       218.59 o
  -7  17   4       9946.57       9760.86       781.80 o
  -6  17   4       5902.47       5899.84       365.63 o
  -5  17   4        323.21        358.32       161.24 o
  -4  17   4      42356.30      42083.16      1043.24 o
  -3  17   4        140.01         98.29       119.14 o
  -2  17   4       3397.47       2622.28       221.20 o
  -1  17   4        392.71        274.53       129.47 o
   0  17   4        343.21        502.99       134.50 o
   1  17   4       2335.65       2268.35       143.41 o
   2  17   4      25933.18      24674.31       573.73 o
   3  17   4      12766.49      12261.58       336.52 o
   4  17   4        201.14        282.72       102.56 o
   5  17   4      60961.77      59385.55      1259.61 o
   6  17   4      12239.28      11889.30       354.85 o
   7  17   4      26236.63      24809.08       610.47 o
   8  17   4       9318.41       9610.73       512.15 o
   9  17   4         16.50        -97.34       378.68 o
  10  17   4       2654.51       2706.47       369.54 o
  11  17   4         25.85        219.88       504.91 o
  12  17   4        133.86       -146.59       529.34 o
  13  17   4         12.86        244.31       521.20 o
 -13  18   4       4207.26       6449.82       806.23 o
 -12  18   4        361.08        203.59       480.48 o
 -11  18   4        493.32        765.51       415.33 o
 -10  18   4        102.96       -235.62       415.33 o
  -9  18   4       3827.40       3192.17       342.59 o
  -8  18   4       1008.81        455.41       221.65 o
  -7  18   4       4835.94       5081.84       376.88 o
  -6  18   4      18624.25      18549.40       724.79 o
  -5  18   4       4301.02       4141.18       310.96 o
  -4  18   4      16328.17      16272.14       477.60 o
  -3  18   4      14571.24      13503.55       416.31 o
  -2  18   4        170.34         94.89       132.07 o
  -1  18   4       8080.94       7352.03       354.11 o
   0  18   4       6223.19       5721.37       304.55 o
   1  18   4      19438.42      18708.04       534.34 o
   2  18   4       2802.38       2528.70       157.63 o
   3  18   4      52218.18      48994.84      1050.18 o
   4  18   4      27222.29      25204.85       598.69 o
   5  18   4        427.84        582.63       162.21 o
   6  18   4       4727.39       4685.50       251.55 o
   7  18   4        694.93        685.44       173.23 o
   8  18   4       5426.67       5282.85       627.07 o
   9  18   4       4819.02       5855.02       457.98 o
  10  18   4         30.98        207.26       283.63 o
  11  18   4        151.12        765.51       488.62 o
  12  18   4       7993.42       9186.11       993.53 o
  13  18   4        414.12       1262.28       610.78 o
 -13  19   4       5286.32       5366.71       765.51 o
 -12  19   4       1715.58       2133.65       521.20 o
 -11  19   4       3036.13       2980.60       586.35 o
 -10  19   4        614.52        571.12       260.23 o
  -9  19   4      10702.54      10792.40       566.66 o
  -8  19   4       6267.89       6212.35       425.66 o
  -7  19   4       2986.23       3557.96       328.08 o
  -6  19   4       8086.70       7404.06       422.98 o
  -5  19   4        136.26        140.24       169.22 o
  -4  19   4        450.83        385.07       149.17 o
  -3  19   4      11088.71      10642.87       359.64 o
  -2  19   4      12580.77      11095.48       469.29 o
  -1  19   4        542.82        613.93       223.95 o
   0  19   4       4415.74       4308.63       279.24 o
   1  19   4       8810.21       8248.92       308.58 o
   2  19   4       3511.86       3518.09       184.44 o
   3  19   4      14273.15      13232.99       394.95 o
   4  19   4      18002.24      17478.36       459.38 o
   5  19   4      25531.53      24951.92       607.95 o
   6  19   4       7604.98       7174.98       280.13 o
   7  19   4       3134.57       3491.79       258.40 o
   8  19   4       8655.96       8576.90       517.97 o
   9  19   4       6412.39       6024.37      1054.61 o
  10  19   4       1662.02       2013.75       517.13 o
  11  19   4        101.02       -423.47       529.34 o
  12  19   4        191.03        146.59       529.34 o
  13  19   4       1248.37        846.95       651.50 o
 -13  20   4        299.88        773.65       553.77 o
 -12  20   4       3368.20       3656.53       618.92 o
 -11  20   4       1824.75       1180.84       472.34 o
 -10  20   4       1608.21       1827.13       328.08 o
  -9  20   4        208.88        155.67       250.44 o
  -8  20   4         70.12       -149.93       350.18 o
  -7  20   4       1700.32       1670.32       267.72 o
  -6  20   4      20627.43      20696.54       786.02 o
  -5  20   4      21246.30      20805.66       774.50 o
  -4  20   4      16444.30      15675.27       477.60 o
  -3  20   4      16271.98      16078.93       489.95 o
  -2  20   4       2362.19       1923.25       218.82 o
  -1  20   4      18220.69      17383.03       639.11 o
   0  20   4      19490.63      18194.94       540.41 o
   1  20   4       1150.40       1200.42       149.48 o
   2  20   4         16.51        -38.99        91.07 o
   3  20   4       1582.70       1380.60       172.86 o
   4  20   4      67503.43      63782.12      1411.55 o
   5  20   4         47.71          0.99       111.73 o
   6  20   4         63.72        161.89       122.04 o
   7  20   4       2259.19       2347.83       229.23 o
   8  20   4       1726.53       1634.84       310.93 o
   9  20   4       7927.48       8309.25       631.14 o
  10  20   4       1840.08       1340.05       361.55 o
  11  20   4       1211.89        342.04       521.20 o
  12  20   4         14.13        561.92       618.92 o
 -13  21   4       5279.72       5456.29       781.80 o
 -12  21   4        225.12       -105.87       447.90 o
 -11  21   4        307.26         40.72       423.47 o
 -10  21   4      12226.90      12864.03       679.21 o
  -9  21   4       8238.17       8545.28       549.37 o
  -8  21   4       9557.77       9314.92       547.06 o
  -7  21   4       6252.32       6263.98       434.74 o
  -6  21   4        250.66        465.18       212.13 o
  -5  21   4       7541.87       8246.94       610.78 o
  -4  21   4          0.70          0.00       195.45 o
  -3  21   4       2820.10       2634.68       196.47 o
  -2  21   4      16687.08      14629.74       581.26 o
  -1  21   4       2359.03       2324.45       238.92 o
   0  21   4       3902.83       4027.54       238.14 o
   1  21   4       5962.39       5913.85       345.87 o
   2  21   4      35116.15      32482.61      1208.65 o
   3  21   4       6322.79       5879.71       251.37 o
   4  21   4      26041.43      23105.33       576.71 o
   5  21   4      22156.00      20636.34       537.32 o
   6  21   4       9574.01       9138.32       440.79 o
   7  21   4         80.38        320.90       255.04 o
   8  21   4       6277.86       6139.11       471.33 o
   9  21   4       1387.95       1805.84       338.19 o
  10  21   4        274.85        410.15       299.10 o
  11  21   4       6871.73       5692.46       830.66 o
  12  21   4        624.23       1392.58       667.78 o
 -13  22   4       1004.09       1074.97       610.78 o
 -12  22   4         14.39        219.88       464.19 o
 -11  22   4        193.07        268.74       431.62 o
 -10  22   4          1.36        -12.50       285.00 o
  -9  22   4       3656.16       3566.62       401.98 o
  -8  22   4        806.07       1014.99       267.72 o
  -7  22   4       3302.57       3356.81       351.13 o
  -6  22   4       5555.37       6312.71      1433.29 o
  -5  22   4      59537.72      59855.47      1862.81 o
  -4  22   4        138.25        440.00       378.68 o
  -3  22   4      27706.45      26571.22       736.69 o
  -2  22   4       3302.67       3261.59       708.50 o
  -1  22   4         71.05        183.46       158.28 o
   0  22   4       7219.48       6831.37       400.89 o
   1  22   4      17018.18      17557.48       536.00 o
   2  22   4       7760.94       7559.23       352.75 o
   3  22   4       6414.38       5772.61       257.82 o
   4  22   4       2735.60       2402.77       182.90 o
   5  22   4       2611.82       2577.91       192.08 o
   6  22   4        355.37        145.46       209.49 o
   7  22   4         61.12       -201.18       285.03 o
   8  22   4         16.39        405.62       298.78 o
   9  22   4        961.73       1184.33       316.96 o
  10  22   4        817.38        611.48       324.56 o
  11  22   4         27.84       -537.49       537.49 o
  12  22   4       3217.25       4609.34       798.08 o
 -12  23   4       1615.41       1930.06       561.92 o
 -11  23   4       1365.09       1425.15       513.05 o
 -10  23   4      14962.07      14592.11       830.66 o
  -9  23   4       1594.35       2031.94       348.35 o
  -8  23   4      12120.97      13540.04       679.21 o
  -7  23   4       3323.33       3412.60       353.83 o
  -6  23   4         77.84        259.74       216.78 o
  -5  23   4       1202.15       1201.41       241.65 o
  -4  23   4       4659.54       4045.06       342.30 o
  -3  23   4      15703.55      14307.37       473.41 o
  -2  23   4       5477.66       4896.01       351.27 o
  -1  23   4        347.12        528.03       178.23 o
   0  23   4       6840.62       6704.84       494.62 o
   1  23   4       3087.90       3182.00       222.78 o
   2  23   4       4926.05       4820.13       355.33 o
   3  23   4       3312.95       3190.76       223.48 o
   4  23   4      60574.98      53413.30      2022.94 o
   5  23   4       2836.78       3003.57       207.83 o
   6  23   4      59840.03      58518.96      1506.86 o
   7  23   4       2701.57       2687.32       352.04 o
   8  23   4        277.84        216.10       275.70 o
   9  23   4       2360.87       2295.74       391.91 o
  10  23   4       5188.80       6170.07       542.33 o
  11  23   4        866.49        700.36       578.20 o
 -12  24   4         65.15         65.15       488.62 o
 -11  24   4         90.08       -399.04       431.62 o
 -10  24   4         75.07        310.10       325.75 o
  -9  24   4       2279.29       2720.69       716.65 o
  -8  24   4          6.65        -90.53       415.33 o
  -7  24   4       2435.75       2935.54       377.15 o
  -6  24   4          8.20        171.02       217.91 o
  -5  24   4      39324.25      39151.08      1321.49 o
  -4  24   4       3185.77       2948.68       308.04 o
  -3  24   4       5998.25       5630.35       300.59 o
  -2  24   4       1231.07       1189.32       221.65 o
  -1  24   4      14138.86      14256.95       589.72 o
   0  24   4        949.62       1237.67       177.20 o
   1  24   4       3308.25       2898.30       219.63 o
   2  24   4       1835.81       1651.67       188.52 o
   3  24   4       1027.00        821.51       167.65 o
   4  24   4      23865.10      20486.54      1837.67 o
   5  24   4        964.01        918.83       151.74 o
   6  24   4        758.51       1043.24       213.60 o
   7  24   4       5524.23       6486.26       484.51 o
   8  24   4      10361.41      10995.40       640.93 o
   9  24   4        164.07       -283.65       283.65 o
  10  24   4       1914.50       2133.00      1058.68 o
  11  24   4       1574.85       2540.84       667.78 o
 -12  25   4       6634.91       6417.25       838.80 o
 -11  25   4        309.50       -244.31       456.05 o
 -10  25   4        314.12       -321.68       321.68 o
  -9  25   4       7029.67       6800.66       578.20 o
  -8  25   4       3842.24       4354.19       449.16 o
  -7  25   4         39.07       -253.18       253.18 o
  -6  25   4       9534.42       9055.51       557.77 o
  -5  25   4       6336.81       6189.84       737.01 o
  -4  25   4        248.79       -237.94       378.68 o
  -3  25   4       2311.46       2307.83       214.98 o
  -2  25   4      12262.91      11295.75       532.08 o
  -1  25   4       1706.46       1747.87       234.21 o
   0  25   4       5044.37       4980.09       292.16 o
   1  25   4       2151.08       2473.09       266.20 o
   2  25   4        853.34        707.39       161.77 o
   3  25   4        687.07        499.43       210.52 o
   4  25   4      13696.28      12325.84      1118.03 o
   5  25   4       1685.14       1780.16       205.67 o
   6  25   4      88256.93      83747.03      2080.64 o
   7  25   4       4890.80       4262.40       557.84 o
   8  25   4       3955.30       2802.57       392.85 o
   9  25   4       1499.02       1136.08       365.36 o
  10  25   4        383.13        504.91       525.27 o
 -11  26   4         75.40       -439.76       439.76 o
 -10  26   4        398.58        301.32       480.48 o
  -9  26   4       5501.57       6049.36       530.77 o
  -8  26   4       2090.31       3107.73       985.39 o
  -7  26   4       1166.64       1043.75       310.80 o
  -6  26   4          6.07         42.82       256.20 o
  -5  26   4      31596.29      30099.18      2341.32 o
  -4  26   4       3512.90       3010.19       331.07 o
  -3  26   4      15047.76      13361.72       607.50 o
  -2  26   4        700.07        610.78       206.35 o
  -1  26   4       7341.79       7794.65       688.14 o
   0  26   4       2622.93       2781.51       252.51 o
   1  26   4      19049.71      19433.23       606.05 o
   2  26   4          1.69        195.95       148.70 o
   3  26   4        752.19        783.73       170.03 o
   4  26   4       6959.56       6443.83       339.94 o
   5  26   4      11822.31       9467.38      1335.57 o
   6  26   4        887.83        909.47       265.50 o
   7  26   4       6195.71       6181.08       659.64 o
   8  26   4        399.40       1221.56       431.62 o
   9  26   4       7464.93       8664.91       814.37 o
  10  26   4       2094.82       2174.37       537.49 o
 -11  27   4        274.25       -374.61       496.77 o
 -10  27   4       1977.65       1710.18       561.92 o
  -9  27   4        538.67        201.89       314.21 o
  -8  27   4        334.64        735.76       348.07 o
  -7  27   4       2042.52       1866.12       484.55 o
  -6  27   4      20267.26      17920.19       800.37 o
  -5  27   4          9.55       -110.04       228.40 o
  -4  27   4        687.09        542.14       241.03 o
  -3  27   4       4629.50       3756.22       349.99 o
  -2  27   4       1026.00       1304.30       247.41 o
  -1  27   4        978.16        917.68       227.41 o
   0  27   4       7080.18       7057.04       354.18 o
   1  27   4       1590.19       1934.88       215.87 o
   2  27   4      15908.85      15861.54       607.13 o
   3  27   4        313.94        414.17       195.52 o
   4  27   4        860.76        568.25       172.55 o
   5  27   4       7064.92       5939.46       859.16 o
   6  27   4       9240.51       8828.05       538.39 o
   7  27   4       8294.75       8990.66       806.23 o
   8  27   4        387.31        618.92       423.47 o
   9  27   4         36.11        333.89       488.62 o
  10  27   4       1849.08        960.96       537.49 o
 -10  28   4        234.84        903.95       537.49 o
  -9  28   4       1750.01       1958.29       397.21 o
  -8  28   4       6382.64       7099.68       655.57 o
  -7  28   4      11765.10      11798.68       695.63 o
  -6  28   4        686.43        177.76       680.00 o
  -5  28   4      18030.19      16649.71      1844.55 o
  -4  28   4       9426.88       8036.23       526.31 o
  -3  28   4       1310.38       1182.82       261.96 o
  -2  28   4      10454.32       9850.94       724.79 o
  -1  28   4      13272.77      14157.39       633.35 o
   0  28   4        210.06        256.89       175.72 o
   1  28   4       7954.87       8142.55       376.84 o
   2  28   4        431.09        727.32       171.15 o
   3  28   4       1315.17       1142.68       197.36 o
   4  28   4        772.00        764.26       185.21 o
   5  28   4         19.31        -80.79       232.10 o
   6  28   4       4124.40       3618.21       891.74 o
   7  28   4       6273.56       5944.91       675.93 o
   8  28   4       2907.58       3102.76       586.35 o
   9  28   4       5167.26       6181.08       708.50 o
  10  28   4       2273.96       2695.57       570.06 o
 -10  29   4       1611.95       1237.84       594.49 o
  -9  29   4        336.11        520.45       545.63 o
  -8  29   4        343.48       -133.11       320.75 o
  -7  29   4       2103.02       2146.69       374.17 o
  -6  29   4       3726.32       3797.55       431.89 o
  -5  29   4        235.52       -240.01       240.01 o
  -4  29   4       4112.52       3508.49       376.88 o
  -3  29   4       2709.62       2373.24       318.62 o
  -2  29   4          3.08        321.10       173.46 o
  -1  29   4       1581.46       1745.32       231.65 o
   0  29   4        777.26        994.95       197.90 o
   1  29   4       2815.83       3255.61       261.19 o
   2  29   4      20593.96      20756.03       656.26 o
   3  29   4        604.69        771.75       192.06 o
   4  29   4       3200.20       2926.91       252.34 o
   5  29   4       9057.59       7286.21      1103.47 o
   6  29   4       1399.83       2434.97       521.20 o
   7  29   4       2141.70       1718.32       480.48 o
   8  29   4       6473.79       7988.99       789.94 o
   9  29   4         28.18         16.29       439.76 o
  10  29   4        541.75        171.02       496.77 o
  -9  30   4        861.38        797.17       382.13 o
  -8  30   4       5326.73       4761.09      1237.84 o
  -7  30   4       9215.56       9354.27      1095.33 o
  -6  30   4      10934.84      10940.37       691.73 o
  -5  30   4        701.91        589.43       313.53 o
  -4  30   4         19.09         41.20       243.47 o
  -3  30   4       4809.31       4861.77       417.22 o
  -2  30   4       3782.70       3165.73       348.07 o
  -1  30   4         60.77        159.41       189.82 o
   0  30   4        863.47       1130.57       214.73 o
   1  30   4       1230.03       1832.66       251.38 o
   2  30   4       6176.31       7096.35       379.03 o
   3  30   4        540.48        703.92       192.42 o
   4  30   4          7.06         96.49       226.10 o
   5  30   4        884.94       1217.71       295.51 o
   6  30   4       6025.96       5643.59       651.50 o
   7  30   4      12816.12      14960.01      1074.97 o
   8  30   4       1134.61       1408.86       496.77 o
   9  30   4        696.50        366.47       521.20 o
  10  30   4       1830.99       1889.34       627.07 o
  -9  31   4       2638.09       3094.88       502.66 o
  -8  31   4        400.40        168.30       362.65 o
  -7  31   4       6341.56       6931.76       595.81 o
  -6  31   4       6719.64       7080.07       584.29 o
  -5  31   4        236.30         29.46       297.25 o
  -4  31   4       2195.75       2349.40       348.35 o
  -3  31   4         13.48        206.06       337.96 o
  -2  31   4       8673.78       9503.49       540.47 o
  -1  31   4       1953.53       2358.30       264.15 o
   0  31   4        335.25        451.03       192.48 o
   1  31   4       5852.76       6091.58       424.23 o
   2  31   4       9985.69      10039.81       587.69 o
   3  31   4      21271.47      21722.33       695.74 o
   4  31   4       1641.42       1849.07       297.95 o
   5  31   4       4124.77       4175.67       541.56 o
   6  31   4         37.69       -114.01       382.75 o
   7  31   4        244.72       -268.74       399.04 o
   8  31   4         80.78        708.50       537.49 o
   9  31   4        177.88       1091.26       504.91 o
  -8  32   4       7180.75       7209.14       616.08 o
  -7  32   4       5790.23       4904.13       846.95 o
  -6  32   4      30005.39      29254.81      5240.48 o
  -5  32   4       1915.63       2422.48       385.30 o
  -4  32   4       8308.55       7904.66       558.22 o
  -3  32   4        694.68        595.14       288.71 o
  -2  32   4        129.61        724.79       264.89 o
  -1  32   4         12.07        186.92       289.93 o
   0  32   4       1777.22       1772.95       244.25 o
   1  32   4        795.42       1244.96       223.33 o
   2  32   4       4630.68       4960.51       332.17 o
   3  32   4        448.83        853.91       212.24 o
   4  32   4        465.53        632.86       256.07 o
   5  32   4       1440.20       1765.34       312.85 o
   6  32   4       4470.84       4430.18       618.92 o
   7  32   4         12.51       -325.75       423.47 o
   8  32   4      11967.66      14463.24      1083.11 o
   9  32   4       2897.75       2980.60       627.07 o
  -8  33   4       1801.22       1314.83       399.93 o
  -7  33   4      10680.36       9984.29      1864.91 o
  -6  33   4        421.19        533.58       342.30 o
  -5  33   4       3768.28       3489.06       431.77 o
  -4  33   4       2708.78       3165.03       549.70 o
  -3  33   4       5758.84       5682.84       469.29 o
  -2  33   4         17.61        143.24       256.07 o
  -1  33   4       5766.34       6584.48       391.12 o
   0  33   4        491.37        709.49       223.18 o
   1  33   4      16778.69      18191.75       687.49 o
   2  33   4      13735.59      14048.13       546.96 o
   3  33   4      17043.69      17852.97       774.37 o
   4  33   4       3233.19       3646.15       379.54 o
   5  33   4       2183.72       2975.09       488.62 o
   6  33   4        534.53        806.23       464.19 o
   7  33   4      10999.40      11849.11       985.39 o
   8  33   4       2036.53       3363.35       635.21 o
  -8  34   4        955.24         32.57       529.34 o
  -7  34   4      10640.28       8405.79      1355.93 o
  -6  34   4       5148.77       5442.06       555.49 o
  -5  34   4      11806.43      12849.43       753.31 o
  -4  34   4      16195.37      17279.15       830.89 o
  -3  34   4         10.25        166.11       267.72 o
  -2  34   4       4863.54       5044.95       372.08 o
  -1  34   4        384.70        499.42       232.87 o
   0  34   4        966.89        963.56       239.12 o
   1  34   4       6146.93       7195.75       444.18 o
   2  34   4       1609.16       2054.92       257.98 o
   3  34   4        852.02       1352.34       294.51 o
   4  34   4       5363.61       6187.05       483.30 o
   5  34   4         60.76        616.93       293.01 o
   6  34   4         13.10        211.74       447.90 o
   7  34   4       2661.09       2931.74       659.64 o
  -8  35   4       1275.02       -513.05       513.05 o
  -7  35   4       4385.45       2451.26       635.21 o
  -6  35   4      16270.60      15479.09       837.84 o
  -5  35   4       7247.32       7401.99       583.44 o
  -4  35   4       1208.49       1622.92       368.00 o
  -3  35   4        498.58        710.13       464.19 o
  -2  35   4        706.88        719.49       262.25 o
  -1  35   4       1817.26       1585.91       533.12 o
   0  35   4        205.18        647.49       233.75 o
   1  35   4          3.97        251.98       243.89 o
   2  35   4      12976.48      13486.16       750.48 o
   3  35   4       4826.62       5415.28       463.78 o
   4  35   4        595.04        716.88       296.18 o
   5  35   4       3766.55       3885.28      1079.04 o
   6  35   4       2244.44       3127.19       643.35 o
   7  35   4      16249.16      14528.39      1099.40 o
  -7  36   4       1741.17       1392.58       570.06 o
  -6  36   4       1668.57       1804.98       484.55 o
  -5  36   4       5616.50       5845.81       973.17 o
  -4  36   4        953.25       1116.36       370.54 o
  -3  36   4         45.11        421.14       331.07 o
  -2  36   4       9237.26      10579.14       529.03 o
  -1  36   4      10797.50      12606.60       573.08 o
   0  36   4       2570.78       3726.95       343.73 o
   1  36   4       1128.03       1374.32       264.50 o
   2  36   4       2454.28       2961.04       447.90 o
   3  36   4       1754.42       1930.70       338.43 o
   4  36   4        707.21        745.04       307.07 o
   5  36   4       3128.22       3200.48       594.49 o
   6  36   4         79.17       -105.87       521.20 o
  -6  37   4      11156.73      13738.45      1254.13 o
  -5  37   4         66.52        270.46       326.87 o
  -4  37   4       2190.95       2659.08       426.01 o
  -3  37   4         42.33        517.57       283.73 o
  -2  37   4       1172.18       1468.42       291.48 o
  -1  37   4        780.47       1411.26       291.29 o
   0  37   4       4248.27       5292.29       396.27 o
   1  37   4          3.69        194.67       228.46 o
   2  37   4       1272.56       1744.45       345.36 o
   3  37   4       2690.15       2206.95       358.21 o
   4  37   4        752.19        992.69       545.63 o
   5  37   4       7818.84       8184.43       846.95 o
  -5  38   4        414.75        545.63       529.34 o
  -4  38   4       7459.62       7906.35       613.26 o
  -3  38   4       1067.14        799.54       298.72 o
  -2  38   4         27.55        495.33       273.50 o
  -1  38   4      13801.33      15374.04       644.11 o
   0  38   4       6702.63       6574.88       430.67 o
   1  38   4        286.10        654.69       247.88 o
   2  38   4         54.37        281.21       274.79 o
   3  38   4        118.33        692.22       456.05 o
   4  38   4       1681.46       1905.63       513.05 o
  -3  39   4       2201.32       2384.11       431.43 o
  -2  39   4        386.31        651.95       288.96 o
  -1  39   4         20.06        401.14       266.38 o
   0  39   4       1890.35       2331.21       311.57 o
   1  39   4       1808.26       2306.74       399.04 o
   2  39   4       4674.98       3811.26       602.64 o
   3  39   4       1737.45       1400.72       439.76 o
   4  39   4       1171.74       2500.12       521.20 o
  -2  40   4        960.34        -24.43       586.35 o
  -1  40   4        151.36         57.01       578.20 o
   0  40   4       3940.16       3790.15       437.12 o
   1  40   4       2230.90       2044.07       504.91 o
   2  40   4          4.20        350.18       390.90 o
   3  40   4        949.58       1653.17       464.19 o
   0  41   4        123.36        382.75       504.91 o
 -13   0   5        884.98        366.47       431.62 o
 -11   0   5       1958.01       1693.89       415.33 o
  -9   0   5       1256.16        920.24       325.75 o
  -7   0   5      99004.66      98123.07      5309.70 o
  -5   0   5      14052.88      13428.99       618.92 o
  -3   0   5     112615.44     122864.24      4886.23 o
  -1   0   5       2348.39       2555.04       280.96 o
   1   0   5       1961.27       2309.34        96.19 o
   3   0   5      12790.03      14726.24       454.52 o
   5   0   5     164462.78     177397.31      6840.72 o
   7   0   5       6735.16       6971.02       504.91 o
   9   0   5        623.43        960.96       325.75 o
  11   0   5       1136.80        895.81       382.75 o
 -13   1   5       5358.60       6527.43       851.02 o
 -12   1   5       1916.60       1606.61       325.01 o
 -11   1   5       4766.29       5267.12       434.74 o
 -10   1   5      20704.04      20905.26       823.22 o
  -9   1   5       8229.55       8343.81       351.32 o
  -8   1   5      55402.67      52822.94      1128.81 o
  -7   1   5       3658.43       3504.32       204.53 o
  -6   1   5       8039.67       7208.48       600.50 o
  -5   1   5       8090.10       8387.13       240.71 o
  -4   1   5        356.70        185.59       108.96 o
  -3   1   5       5584.39       5643.60       350.18 o
  -2   1   5      19669.23      22341.21       466.62 o
  -1   1   5      24243.34      28348.93       575.98 o
   0   1   5       1175.77       1676.14        63.87 o
   1   1   5        152.83        235.81        39.97 o
   2   1   5      11157.20      12402.73       320.42 o
   3   1   5      36425.12      40590.48      1030.32 o
   4   1   5     122634.10     131029.90      2583.48 o
   5   1   5       1057.96        929.18       108.14 o
   6   1   5       6599.55       6348.90       201.86 o
   7   1   5      22370.55      23443.27       696.32 o
   8   1   5      17896.04      18335.26       639.44 o
   9   1   5        235.15        567.84       207.66 o
  10   1   5         78.92        -20.71       219.88 o
  11   1   5       1546.46       2073.68       310.32 o
 -13   2   5       2217.02       2337.25       488.62 o
 -12   2   5        222.11         46.64       250.25 o
 -11   2   5      15189.01      16246.89       734.19 o
 -10   2   5       3860.45       4126.48       379.93 o
  -9   2   5       1375.33       1416.41       192.47 o
  -8   2   5       3551.31       3503.93       218.63 o
  -7   2   5      39379.82      39256.97      1056.64 o
  -6   2   5        171.27        -20.20        69.41 o
  -5   2   5     116175.37     117403.96      2334.71 o
  -4   2   5      15389.48      15546.68       538.39 o
  -3   2   5     141961.02     151366.05      4241.12 o
  -2   2   5      61605.79      70113.90      3171.83 o
  -1   2   5      92863.77     111356.21      2182.41 o
   0   2   5      19062.35      22077.28       621.81 o
   1   2   5        168.25        234.96        36.09 o
   2   2   5       6442.54       6559.40       196.47 o
   3   2   5       4185.27       4915.65       207.14 o
   4   2   5      48644.57      50129.51      1020.47 o
   5   2   5      19596.13      20963.48       469.84 o
   6   2   5      11117.26      11066.64       293.09 o
   7   2   5      11286.52      11843.62       323.73 o
   8   2   5       9337.12       9753.90       297.82 o
   9   2   5      52323.04      52324.88      1623.77 o
  10   2   5        364.97        748.54       241.65 o
  11   2   5        396.87        752.77       244.68 o
  12   2   5       2480.58       1612.46       480.48 o
 -13   3   5        381.56        496.77       431.62 o
 -12   3   5        347.45        616.64       287.23 o
 -11   3   5       2045.55       2205.59       310.96 o
 -10   3   5      25801.99      22771.17      1042.40 o
  -9   3   5      35432.06      36456.66      1434.51 o
  -8   3   5      11707.42      10512.42       462.24 o
  -7   3   5         24.64        224.28        87.06 o
  -6   3   5       7284.90       6821.30       214.79 o
  -5   3   5      11813.29      11231.33       457.25 o
  -4   3   5         92.43        -16.29       114.01 o
  -3   3   5      45927.54      49222.72      1150.46 o
  -2   3   5      14522.73      16654.30       428.14 o
  -1   3   5      65011.36      77284.52      2137.15 o
   0   3   5      40566.98      47125.02       939.58 o
   1   3   5      11327.60      12622.85       273.03 o
   2   3   5      10689.85      11578.94       300.91 o
   3   3   5       8843.59      10116.07       238.86 o
   4   3   5      64692.96      69071.85      1610.78 o
   5   3   5      18892.63      18391.09       420.73 o
   6   3   5      69387.98      68827.23      1406.52 o
   7   3   5        725.75        557.18        97.49 o
   8   3   5      20246.41      21296.87       551.28 o
   9   3   5       6745.72       6959.75       428.28 o
  10   3   5      11253.62      11632.80       567.01 o
  11   3   5       1408.23       1188.98       423.47 o
  12   3   5         77.13          0.00       374.61 o
 -13   4   5        976.78        578.20       407.19 o
 -12   4   5      32662.08      32872.52      1186.08 o
 -11   4   5        266.62        257.50       241.03 o
 -10   4   5          2.63         95.64       155.70 o
  -9   4   5       1814.30       1892.21       209.26 o
  -8   4   5       6926.90       6641.56       299.42 o
  -7   4   5        223.43        341.71        87.61 o
  -6   4   5       3800.79       3398.14       148.66 o
  -5   4   5      39966.37      41035.27       993.25 o
  -4   4   5      73173.23      77112.86      2222.77 o
  -3   4   5      84939.69      94177.89      2671.93 o
  -2   4   5      44331.77      51536.22      1193.34 o
  -1   4   5     122772.70     132455.09      2593.67 o
   0   4   5         18.64         97.72        35.97 o
   1   4   5      12447.03      13101.59       337.83 o
   2   4   5       7520.85       7723.49       284.69 o
   3   4   5      34566.46      36495.01       750.65 o
   4   4   5       1860.62       1940.25        93.91 o
   5   4   5       4611.49       4441.14       202.21 o
   6   4   5       2979.43       3005.33       145.42 o
   7   4   5       7735.41       7877.85       309.97 o
   8   4   5      41781.50      41952.78      1064.95 o
   9   4   5      12036.82      12414.29       552.72 o
  10   4   5       5359.06       5861.93       635.21 o
  11   4   5        447.33       -350.18       350.18 o
  12   4   5       1335.33       1514.73       480.48 o
 -13   5   5        165.99        415.33       439.76 o
 -12   5   5       2345.23       2756.00       586.35 o
 -11   5   5      12220.52      13675.00       667.98 o
 -10   5   5       1915.60       1754.67       221.08 o
  -9   5   5       6015.35       5410.75       365.36 o
  -8   5   5       7932.08       7040.54       307.46 o
  -7   5   5       3427.70       3172.09       156.65 o
  -6   5   5       7582.78       7562.16       277.61 o
  -5   5   5       4203.26       4278.51       167.66 o
  -4   5   5      96818.94      99750.94      2847.56 o
  -3   5   5       2967.35       2973.08       190.03 o
  -2   5   5      31050.63      34287.57       809.14 o
  -1   5   5       2511.64       2696.83       103.44 o
   0   5   5     104830.72     107402.50      2109.22 o
   1   5   5       8477.96       9263.88       217.13 o
   2   5   5        635.41        918.67        55.95 o
   3   5   5       4632.65       4999.99       144.54 o
   4   5   5       1124.03       1024.01        73.64 o
   5   5   5      75971.77      78550.70      1585.67 o
   6   5   5       1722.36       2102.10       152.23 o
   7   5   5      24311.10      24668.94       611.70 o
   8   5   5      15897.79      16155.84       496.79 o
   9   5   5       1870.00       1967.99       196.81 o
  10   5   5       3212.97       3393.63       326.87 o
  11   5   5       7583.12       6197.37       675.93 o
  12   5   5       8984.25       9731.74       863.23 o
 -13   6   5        276.95        635.21       439.76 o
 -12   6   5       7819.01       7042.79       489.37 o
 -11   6   5      11596.43      11193.91      1372.22 o
 -10   6   5       1860.09       1752.60       631.14 o
  -9   6   5       5413.07       5511.62       297.83 o
  -8   6   5        214.19        -35.86       126.44 o
  -7   6   5       2936.57       2922.64       262.75 o
  -6   6   5       2367.91       2485.66       169.79 o
  -5   6   5      11842.42      12148.53       341.14 o
  -4   6   5      40244.88      38545.23      1168.97 o
  -3   6   5       5308.75       5663.31       297.25 o
  -2   6   5     115182.70     123391.70      2801.77 o
  -1   6   5     143691.98     151846.88      2976.42 o
   0   6   5      72750.66      76307.10      1508.60 o
   1   6   5        597.36        708.86        71.70 o
   2   6   5      11539.15      11589.63       267.54 o
   3   6   5       4978.12       4865.79       146.42 o
   4   6   5       1693.58       2022.73       134.89 o
   5   6   5       8392.14       9183.39       312.67 o
   6   6   5        299.12        236.19        79.68 o
   7   6   5       2380.20       2615.30       184.05 o
   8   6   5       3572.16       3684.08       225.62 o
   9   6   5         83.18        134.39       137.48 o
  10   6   5      18431.55      18067.96       733.38 o
  11   6   5       1385.91       1123.83       390.90 o
  12   6   5        391.00        610.78       464.19 o
 -13   7   5       9179.36      11792.10       944.67 o
 -12   7   5        105.20       -258.36       258.36 o
 -11   7   5      12385.94      11424.70       584.46 o
 -10   7   5        118.73        219.24       213.20 o
  -9   7   5       4603.67       4208.97       294.00 o
  -8   7   5      16555.36      16766.43       532.03 o
  -7   7   5       1226.28       1056.11       147.02 o
  -6   7   5       4601.36       4614.29       182.60 o
  -5   7   5      81547.86      89455.91      2585.54 o
  -4   7   5       9013.08       9813.33       388.67 o
  -3   7   5      18330.51      19319.50       627.59 o
  -2   7   5       5633.72       5929.57       184.49 o
  -1   7   5       1321.61       1865.06       134.40 o
   0   7   5       3023.99       3230.16       110.15 o
   1   7   5      14925.48      14385.23       326.60 o
   2   7   5      67133.38      67380.35      1959.46 o
   3   7   5      23296.90      22070.16       478.64 o
   4   7   5        155.65        223.40        61.87 o
   5   7   5      22142.11      22682.24       507.90 o
   6   7   5       4440.25       4106.34       169.90 o
   7   7   5       1133.42       1405.33       120.41 o
   8   7   5       2692.63       2380.54       193.84 o
   9   7   5      13203.15      13631.53       461.88 o
  10   7   5       3248.41       2899.16       472.34 o
  11   7   5        132.58        -16.29       350.18 o
  12   7   5       5511.24       4373.18       635.21 o
  13   7   5       2982.73       3990.42       692.22 o
 -13   8   5       2842.18       3461.08       586.35 o
 -12   8   5        590.07        994.59       541.56 o
 -11   8   5       5887.32       5594.06       431.43 o
 -10   8   5        476.20        396.68       172.09 o
  -9   8   5        334.19        367.76       161.20 o
  -8   8   5      81426.08      74883.02      2731.07 o
  -7   8   5       2015.88       1914.66       232.47 o
  -6   8   5      25895.63      26370.02       673.26 o
  -5   8   5      10059.87       9731.46       405.94 o
  -4   8   5      35561.77      33454.80      1033.63 o
  -3   8   5      55794.99      57463.73      1898.77 o
  -2   8   5      52510.38      52958.09      1531.75 o
  -1   8   5      60079.80      60153.18      1393.14 o
   0   8   5       1068.93        971.34        68.72 o
   1   8   5        121.57        242.58        54.40 o
   2   8   5       5609.03       5108.34       157.07 o
   3   8   5      25711.72      25208.17       542.62 o
   4   8   5        732.39        689.59        74.54 o
   5   8   5       6240.21       6320.02       221.13 o
   6   8   5       4155.91       3902.25       168.80 o
   7   8   5      20255.55      19999.28       595.26 o
   8   8   5        272.23        202.89       132.10 o
   9   8   5       1524.18       1679.08       193.76 o
  10   8   5          1.65        260.60       333.89 o
  11   8   5       4003.72       4413.89       635.21 o
  12   8   5        235.75        -97.72       439.76 o
  13   8   5        322.74         24.43       472.34 o
 -13   9   5        322.38       1026.11       488.62 o
 -12   9   5       5172.60       5311.20       488.62 o
 -11   9   5         57.75        456.05       350.18 o
 -10   9   5         54.80        280.28       205.15 o
  -9   9   5         33.01         27.01       143.90 o
  -8   9   5        169.96        301.32       184.27 o
  -7   9   5       4948.55       5298.66       610.78 o
  -6   9   5       5819.48       5869.83       451.98 o
  -5   9   5        548.74        536.41       137.84 o
  -4   9   5      41563.93      40751.70      1235.18 o
  -3   9   5      71371.78      72176.08      1674.32 o
  -2   9   5       1400.20       1478.63       132.44 o
  -1   9   5        187.27        269.16        60.76 o
   0   9   5      14137.80      13337.31       312.34 o
   1   9   5     103483.41     103131.38      2047.12 o
   2   9   5      33460.57      32218.85       678.75 o
   3   9   5      61966.37      61522.27      1250.83 o
   4   9   5      70089.02      68547.80      1393.26 o
   5   9   5       7719.12       6761.04       211.19 o
   6   9   5        775.14        893.37       101.45 o
   7   9   5       9241.61       8885.79       410.23 o
   8   9   5      15912.81      16513.77       513.49 o
   9   9   5       2270.29       2502.31       333.48 o
  10   9   5        454.84        830.66       374.61 o
  11   9   5       2427.54       1799.76       464.19 o
  12   9   5       2178.84       2255.81       521.20 o
  13   9   5        191.63       -122.16       423.47 o
 -13  10   5       1271.91       1539.16       447.90 o
 -12  10   5       3363.03       3362.12       399.93 o
 -11  10   5       1712.28       1363.73       439.76 o
 -10  10   5         86.15        361.81       358.32 o
  -9  10   5         40.04        138.90       202.91 o
  -8  10   5      43706.91      42084.99      1347.45 o
  -7  10   5      18256.55      16986.44       644.87 o
  -6  10   5     156003.00     151763.61      4313.09 o
  -5  10   5       7586.63       7215.33       345.36 o
  -4  10   5      58743.91      58629.57      1378.76 o
  -3  10   5      37794.64      38582.25       924.75 o
  -2  10   5       4230.25       3864.40       207.31 o
  -1  10   5       1982.12       2075.41       115.52 o
   0  10   5       3273.17       3747.45       139.88 o
   1  10   5       3379.31       3286.93       195.12 o
   2  10   5       3695.80       3919.85       179.84 o
   3  10   5      28805.29      28553.27       616.38 o
   4  10   5         93.23        221.54        82.28 o
   5  10   5       5366.60       4788.72       178.40 o
   6  10   5      25324.19      25047.77       574.72 o
   7  10   5       3232.79       3084.56       224.51 o
   8  10   5      27528.94      28463.07       782.20 o
   9  10   5      13962.61      13854.90       481.99 o
  10  10   5         85.29        162.87       374.61 o
  11  10   5        756.45        749.22       407.19 o
  12  10   5      10426.28       8852.22       863.23 o
  13  10   5       3118.58       3167.91       618.92 o
 -13  11   5        252.48        838.80       472.34 o
 -12  11   5       2038.85       1897.49       488.62 o
 -11  11   5         66.72        -84.06       248.07 o
 -10  11   5        129.03         97.62       230.62 o
  -9  11   5       1095.95       1299.30       293.17 o
  -8  11   5       5584.21       5239.53       359.87 o
  -7  11   5      10189.72      10014.50       480.60 o
  -6  11   5        272.17        171.18       236.17 o
  -5  11   5        866.49        997.65       139.17 o
  -4  11   5      21499.51      20048.30       637.63 o
  -3  11   5      29652.23      28622.40       707.99 o
  -2  11   5     115540.10     118071.12      3331.28 o
  -1  11   5      32819.06      34787.25       843.07 o
   0  11   5     131493.03     134900.25      2672.11 o
   1  11   5      56641.42      57068.05      1166.58 o
   2  11   5      20078.10      18717.46       538.35 o
   3  11   5      55740.56      54637.12      1302.03 o
   4  11   5      24309.05      22790.10       516.06 o
   5  11   5        541.56        396.62        91.68 o
   6  11   5       5315.47       5635.09       338.53 o
   7  11   5      14192.02      13456.68       371.44 o
   8  11   5       1453.31       1613.59       183.26 o
   9  11   5       5547.43       5909.26       394.99 o
  10  11   5       4290.71       3974.13       602.64 o
  11  11   5        978.01       1351.86       513.05 o
  12  11   5       4111.12       5529.58       765.51 o
  13  11   5       1194.41        260.60       521.20 o
 -13  12   5       9978.24      10741.56       871.38 o
 -12  12   5       3854.62       3542.52       521.20 o
 -11  12   5        847.16       1268.26       411.26 o
 -10  12   5        176.91         31.07       215.21 o
  -9  12   5       3500.36       3670.58       533.41 o
  -8  12   5      10287.61       9857.20       794.01 o
  -7  12   5      70267.38      68980.76      2073.03 o
  -6  12   5      15544.10      15052.95       581.52 o
  -5  12   5      70026.20      70127.09      2747.16 o
  -4  12   5      40907.80      42595.72      1141.13 o
  -3  12   5      16090.68      14988.64       407.63 o
  -2  12   5      94185.39      90303.16      2576.91 o
  -1  12   5      16135.60      15854.67       427.51 o
   0  12   5      18041.08      18169.26       420.32 o
   1  12   5      14929.68      15045.38       363.26 o
   2  12   5       9480.16       8669.76       264.25 o
   3  12   5       5104.56       5028.49       181.46 o
   4  12   5         37.21         99.03        71.72 o
   5  12   5       7016.16       6825.78       223.87 o
   6  12   5       3776.43       3602.94       174.83 o
   7  12   5       1538.23       1337.19       131.09 o
   8  12   5       3510.29       3778.70       243.31 o
   9  12   5       7118.77       7721.30       459.65 o
  10  12   5       3361.08       1970.78       472.34 o
  11  12   5      13835.72      14552.82      1042.40 o
  12  12   5        711.68        480.48       439.76 o
  13  12   5        164.86        716.65       537.49 o
 -13  13   5       8208.57       8469.46       822.52 o
 -12  13   5        126.44       1392.58       464.19 o
 -11  13   5        724.24        940.31       293.17 o
 -10  13   5       1110.42       1160.33       431.62 o
  -9  13   5       2777.91       2486.65       293.18 o
  -8  13   5       2704.06       2693.77       279.24 o
  -7  13   5        113.63         32.44       172.47 o
  -6  13   5       3393.73       3148.91       423.47 o
  -5  13   5      17271.07      17265.66       831.37 o
  -4  13   5       7022.93       7016.42       300.54 o
  -3  13   5      25974.52      25400.00       814.81 o
  -2  13   5      48211.66      47492.60      1410.79 o
  -1  13   5      56104.17      56112.71      1638.22 o
   0  13   5      10259.47      10505.14       277.75 o
   1  13   5      33264.83      32789.99       708.49 o
   2  13   5     109694.75     107170.73      3383.10 o
   3  13   5       1369.65       1170.25       101.90 o
   4  13   5      48706.71      48441.50      1021.45 o
   5  13   5      16158.12      15287.72       388.26 o
   6  13   5       6223.75       5624.07       217.92 o
   7  13   5      26470.48      24705.81       590.70 o
   8  13   5      17718.06      17540.37       727.21 o
   9  13   5      16411.48      17653.39       722.21 o
  10  13   5        245.82        146.59       358.32 o
  11  13   5        666.57        667.78       496.77 o
  12  13   5       1323.25       1848.62       586.35 o
  13  13   5       4452.84       4112.58       773.65 o
  14  13   5         39.47         32.57       578.20 o
 -13  14   5        527.86       -285.03       456.05 o
 -12  14   5        799.07        618.92       399.04 o
 -11  14   5       8662.52       9253.37       555.67 o
 -10  14   5       5834.31       5535.68       428.75 o
  -9  14   5       3812.08       3704.96       496.77 o
  -8  14   5      11766.73      10064.08       492.12 o
  -7  14   5      23084.30      21001.41       765.81 o
  -6  14   5        476.91        447.37       175.56 o
  -5  14   5        621.67        452.76       149.39 o
  -4  14   5      21050.88      20482.67       544.14 o
  -3  14   5      79560.81      77269.86      2245.78 o
  -2  14   5      59578.89      56472.59      1667.07 o
  -1  14   5      24171.70      22013.52       741.08 o
   0  14   5       2817.12       2523.45       137.30 o
   1  14   5       1966.80       1978.05       122.36 o
   2  14   5        266.77        118.35        74.14 o
   3  14   5      15022.51      13545.87       347.22 o
   4  14   5       9178.41       8675.19       316.81 o
   5  14   5      15171.44      14559.21       382.09 o
   6  14   5          6.52        154.93        95.93 o
   7  14   5       2535.07       2160.37       159.23 o
   8  14   5      10219.71      11562.29       430.67 o
   9  14   5       7114.69       6417.34       610.78 o
  10  14   5      16968.38      15416.05      1066.83 o
  11  14   5        122.41        -89.58       415.33 o
  12  14   5       1544.03       1710.18       553.77 o
  13  14   5        606.61        122.16       464.19 o
  14  14   5       1635.82        806.23       635.21 o
 -13  15   5       4859.53       4918.80       684.07 o
 -12  15   5       2384.79       2540.84       545.63 o
 -11  15   5         68.02        -21.78       263.20 o
 -10  15   5      14137.99      13628.61       644.95 o
  -9  15   5       1052.16        871.38       241.86 o
  -8  15   5         35.35         71.52       198.10 o
  -7  15   5       9736.47       9279.54       460.25 o
  -6  15   5      15897.30      15011.42       593.12 o
  -5  15   5       4610.93       3856.18       281.99 o
  -4  15   5      49006.38      48699.55      1181.31 o
  -3  15   5       3060.98       3349.38       241.65 o
  -2  15   5      15802.27      13916.60       509.41 o
  -1  15   5         30.31          5.88       103.17 o
   0  15   5      21016.17      20523.29       484.50 o
   1  15   5       3211.55       2904.08       181.02 o
   2  15   5       4323.38       4131.12       180.11 o
   3  15   5       4735.95       4061.41       178.15 o
   4  15   5      21059.25      19733.35       566.56 o
   5  15   5      42432.95      41063.15       895.88 o
   6  15   5        291.15        288.37       107.06 o
   7  15   5      38339.80      38043.82       999.78 o
   8  15   5      19330.22      18909.79      1030.18 o
   9  15   5        909.18        855.73       252.46 o
  10  15   5       2624.47       2622.28       529.34 o
  11  15   5        756.63        602.64       513.05 o
  12  15   5       2720.66       2777.01       618.92 o
  13  15   5        140.21       1205.27       553.77 o
 -14  16   5         85.71        -89.58       513.05 o
 -13  16   5       2384.19       1034.25       480.48 o
 -12  16   5          8.60       -317.60       423.47 o
 -11  16   5       2966.48       2707.84       345.51 o
 -10  16   5       3982.25       4298.17       724.79 o
  -9  16   5        733.11        355.78       224.99 o
  -8  16   5       6582.48       6820.10       434.74 o
  -7  16   5         68.34       -170.18       170.18 o
  -6  16   5      23243.28      24515.69       863.77 o
  -5  16   5      14685.08      15404.31       601.74 o
  -4  16   5       6107.76       5687.24       230.19 o
  -3  16   5      44310.80      45679.80      1396.42 o
  -2  16   5       2368.03       2065.14       195.79 o
  -1  16   5      25797.63      24613.92      1360.00 o
   0  16   5      19356.37      18946.93       500.74 o
   1  16   5       1217.25       1144.47       139.88 o
   2  16   5       8134.94       7662.33       245.44 o
   3  16   5      14308.19      13622.06       360.14 o
   4  16   5       1001.61       1018.13       112.19 o
   5  16   5       3416.66       3602.45       184.78 o
   6  16   5        345.70        272.97       110.04 o
   7  16   5      11961.53      11806.19       511.10 o
   8  16   5       3999.23       3617.03       330.68 o
   9  16   5      17361.36      16968.80       725.83 o
  10  16   5         22.39       -248.07       248.07 o
  11  16   5       4145.35       3623.95       643.35 o
  12  16   5         31.75        366.47       561.92 o
  13  16   5        534.90          0.00       480.48 o
 -14  17   5       2593.11       3094.61       667.78 o
 -13  17   5       3205.69       3860.12       618.92 o
 -12  17   5        777.17        407.19       423.47 o
 -11  17   5      10816.51      11031.58       936.53 o
 -10  17   5        291.00        499.28       267.72 o
  -9  17   5       9583.94       9240.22       541.56 o
  -8  17   5       3605.40       3558.66       324.40 o
  -7  17   5          5.35         99.56       191.38 o
  -6  17   5      33067.72      32444.70      1082.59 o
  -5  17   5      36349.78      35436.69      1148.81 o
  -4  17   5       3383.50       3290.23       289.88 o
  -3  17   5        338.49        344.27       146.76 o
  -2  17   5       5487.14       5428.01       301.95 o
  -1  17   5       5534.54       5124.97       476.41 o
   0  17   5       7500.73       8025.76       304.46 o
   1  17   5         40.93        148.04        86.80 o
   2  17   5        225.75        104.23        83.53 o
   3  17   5       3792.08       3937.48       187.97 o
   4  17   5       2579.49       2953.20       171.71 o
   5  17   5        493.16        475.48       110.43 o
   6  17   5      52113.89      51412.53      1114.92 o
   7  17   5       4269.58       4143.82       267.19 o
   8  17   5       3159.50       3365.64       334.54 o
   9  17   5       2927.14       3289.33       352.04 o
  10  17   5       2469.00       2825.68       525.27 o
  11  17   5       4210.10       5285.27       741.08 o
  12  17   5         47.92       -431.62       456.05 o
  13  17   5       2475.30       2459.40       708.50 o
 -14  18   5        339.76       -529.34       529.34 o
 -13  18   5       2082.47       2834.01       594.49 o
 -12  18   5       4306.34       3591.38       602.64 o
 -11  18   5       1027.18        376.98       267.35 o
 -10  18   5        211.52        279.21       261.58 o
  -9  18   5        140.34        308.01       305.39 o
  -8  18   5          4.34       -128.53       197.11 o
  -7  18   5       1415.91       1401.82       250.05 o
  -6  18   5        166.88         71.66       171.61 o
  -5  18   5      13241.81      12620.81       544.15 o
  -4  18   5       9031.98       8836.50       313.87 o
  -3  18   5       1184.73       1124.04       184.27 o
  -2  18   5        866.01        803.90       161.24 o
  -1  18   5        358.08        367.49       137.84 o
   0  18   5      15819.37      15120.86       466.56 o
   1  18   5       3627.68       3520.28       177.75 o
   2  18   5        212.39        235.08        96.45 o
   3  18   5      19648.86      17164.78       477.86 o
   4  18   5       6980.18       6276.15       242.43 o
   5  18   5      13315.20      13101.72       376.39 o
   6  18   5       2363.23       2390.60       179.72 o
   7  18   5       8301.27       8238.02       370.97 o
   8  18   5       8876.73       8822.42       507.77 o
   9  18   5       5231.42       5446.80       434.21 o
  10  18   5       1112.64       1022.52       399.04 o
  11  18   5        555.15          0.00       472.34 o
  12  18   5       3482.51       4878.09       789.94 o
  13  18   5       5017.78       6384.67       960.96 o
 -13  19   5       1548.36       1131.98       521.20 o
 -12  19   5       4687.19       3648.38       643.35 o
 -11  19   5       1429.53       1226.33       333.40 o
 -10  19   5      23207.87      23467.82       940.86 o
  -9  19   5        335.64        368.14       238.51 o
  -8  19   5      12506.79      11397.86       563.98 o
  -7  19   5        568.95        518.23       212.13 o
  -6  19   5        334.23        709.63       206.35 o
  -5  19   5      14407.90      13927.86       802.16 o
  -4  19   5      19057.54      19163.75       711.01 o
  -3  19   5      11116.31      10687.88       720.72 o
  -2  19   5       6685.80       6250.99       342.59 o
  -1  19   5       1681.46       1472.00       187.08 o
   0  19   5       5154.67       4668.73       247.77 o
   1  19   5        884.06        836.81       118.96 o
   2  19   5       7511.08       7733.36       265.12 o
   3  19   5        589.74        384.80       149.28 o
   4  19   5      12504.32      11499.68       378.49 o
   5  19   5        105.45         43.80       108.12 o
   6  19   5        863.89        759.26       139.19 o
   7  19   5      16576.01      16202.67       705.77 o
   8  19   5      19169.72      17615.28       763.54 o
   9  19   5       2352.77       3587.15       818.44 o
  10  19   5        161.72        444.89       308.41 o
  11  19   5        959.82        684.07       586.35 o
  12  19   5        152.32        -32.57       586.35 o
 -13  20   5        135.22         48.86       472.34 o
 -12  20   5       1727.29       2508.26       618.92 o
 -11  20   5        783.20        627.07       757.37 o
 -10  20   5         33.46         16.29       342.04 o
  -9  20   5       1311.49       1237.52       476.41 o
  -8  20   5      11191.71      11387.85       590.22 o
  -7  20   5       2379.26       1958.73       280.58 o
  -6  20   5       6430.59       5682.58       443.83 o
  -5  20   5      24398.24      22449.02       823.40 o
  -4  20   5      25682.91      24753.07       872.28 o
  -3  20   5       3197.53       3491.75       393.05 o
  -2  20   5       3186.90       2872.54       301.32 o
  -1  20   5        800.50        779.81       166.70 o
   0  20   5       2636.49       2166.84       230.20 o
   1  20   5      26541.99      25427.68       698.67 o
   2  20   5        134.59        203.59       104.93 o
   3  20   5      22304.99      19991.77       814.89 o
   4  20   5      10402.31       8745.95       301.76 o
   5  20   5        160.91         22.78       112.87 o
   6  20   5       9341.35       9617.31       434.91 o
   7  20   5       3233.81       3464.77       352.04 o
   8  20   5       6810.72       6507.63       475.36 o
   9  20   5       3633.69       3789.95       643.35 o
  10  20   5       5186.07       5800.15       500.49 o
  11  20   5       7738.50       9691.02       993.53 o
  12  20   5        604.96         -8.14       513.05 o
 -13  21   5       8500.00       9870.18       952.81 o
 -12  21   5       5625.81       5073.54       741.08 o
 -11  21   5       5773.89       5387.76       532.08 o
 -10  21   5       4035.12       4023.74       431.77 o
  -9  21   5      22207.45      23911.44       964.53 o
  -8  21   5         83.34         62.24       241.65 o
  -7  21   5       1664.85       1030.59       313.53 o
  -6  21   5         85.79        -67.67       252.46 o
  -5  21   5       5417.70       4883.86       696.29 o
  -4  21   5      11694.21      10866.91       512.50 o
  -3  21   5         21.59        -51.60       138.85 o
  -2  21   5       9633.39       7856.98       399.44 o
  -1  21   5       5864.35       5571.12       344.93 o
   0  21   5       5510.65       5252.78       307.14 o
   1  21   5       1414.13       1627.25       168.89 o
   2  21   5        679.54        773.34       124.11 o
   3  21   5      19752.63      17171.97       599.48 o
   4  21   5        167.91        229.01       117.36 o
   5  21   5      14391.06      14254.58       417.51 o
   6  21   5      19962.73      19469.78       528.90 o
   7  21   5       3862.39       3866.80       367.83 o
   8  21   5      11775.31      12234.84       635.11 o
   9  21   5       5219.34       4998.69       449.59 o
  10  21   5       2437.21       2978.48       412.18 o
  11  21   5       3875.04       3941.56       789.94 o
  12  21   5       1459.08       1213.41       643.35 o
 -12  22   5        703.62        114.01       529.34 o
 -11  22   5         83.85       1131.98       480.48 o
 -10  22   5       7216.59       6605.17       535.45 o
  -9  22   5        922.37        924.78       299.27 o
  -8  22   5       8821.92       8306.98       535.17 o
  -7  22   5      11714.53      12292.06       785.87 o
  -6  22   5      20944.44      22300.51       860.76 o
  -5  22   5      22850.21      22763.04      1245.99 o
  -4  22   5      31035.71      31612.26      1082.41 o
  -3  22   5          8.18         62.62       152.24 o
  -2  22   5       6672.88       5844.05       368.54 o
  -1  22   5       6701.98       6001.02       364.81 o
   0  22   5       8168.66       7807.45       324.62 o
   1  22   5         93.57        183.25       128.34 o
   2  22   5        211.25        170.52       132.56 o
   3  22   5        121.25       -104.66       104.66 o
   4  22   5      16326.75      14578.22       627.41 o
   5  22   5       7828.09       7336.97       357.19 o
   6  22   5      16319.34      15526.59       458.71 o
   7  22   5      19369.57      18959.16       796.46 o
   8  22   5       2556.93       2446.15       372.18 o
   9  22   5        816.32       1458.51       399.04 o
  10  22   5       1717.08       2365.84       410.31 o
  11  22   5       1746.91       1913.77       643.35 o
  12  22   5       1228.87       1433.29       651.50 o
 -12  23   5       4535.84       3257.49       692.22 o
 -11  23   5        258.26        -48.86       439.76 o
 -10  23   5       6653.14       6765.57       529.69 o
  -9  23   5       6086.37       5769.62       475.05 o
  -8  23   5       1152.10       1019.19       299.38 o
  -7  23   5       7215.10       6841.93       557.84 o
  -6  23   5      10130.52       9709.70      1038.32 o
  -5  23   5       4842.14       4640.83       545.63 o
  -4  23   5        158.01        -44.79       190.03 o
  -3  23   5       1559.94       1588.95       180.47 o
  -2  23   5       5883.50       4815.04       344.21 o
  -1  23   5         28.22         12.22       155.48 o
   0  23   5       2581.91       2159.31       201.57 o
   1  23   5       1896.06       1479.20       175.49 o
   2  23   5        563.80        555.27       149.37 o
   3  23   5       3047.65       2862.96       193.40 o
   4  23   5       5308.44       5113.90       391.42 o
   5  23   5      47518.64      44835.09      1292.99 o
   6  23   5      25975.86      24396.37       745.42 o
   7  23   5      23483.77      23189.38       930.96 o
   8  23   5        242.24        314.13       386.83 o
   9  23   5       1207.91       1266.17       332.43 o
  10  23   5        514.62        907.57       381.55 o
  11  23   5       5051.83       4869.94       798.08 o
 -12  24   5       1683.43       1319.28       610.78 o
 -11  24   5        998.23        342.04       488.62 o
 -10  24   5        364.35        216.44       370.54 o
  -9  24   5         23.64       -259.97       296.79 o
  -8  24   5       1567.11       2052.04       348.07 o
  -7  24   5        632.78        250.60       252.59 o
  -6  24   5      26260.07      28324.79      1047.85 o
  -5  24   5       3396.80       3150.95       331.07 o
  -4  24   5      63936.37      59305.39      1856.78 o
  -3  24   5       3790.51       3306.78       631.14 o
  -2  24   5      26232.45      23149.92       843.25 o
  -1  24   5      19405.37      17169.70       716.65 o
   0  24   5         35.73        177.36       139.64 o
   1  24   5        767.79        975.53       163.56 o
   2  24   5        898.05        851.31       161.50 o
   3  24   5       5448.06       4917.95       280.03 o
   4  24   5       1076.91        805.79       153.89 o
   5  24   5      17904.78      15932.02       712.32 o
   6  24   5          6.63       -214.65       336.60 o
   7  24   5       2864.13       2680.89       651.50 o
   8  24   5       7067.67       7518.14       558.71 o
   9  24   5        239.02        469.32       598.56 o
  10  24   5       5392.88       5685.93       543.79 o
  11  24   5       2623.80       3249.34       741.08 o
 -11  25   5       2624.22       2548.98       610.78 o
 -10  25   5       1275.78        770.71       342.59 o
  -9  25   5        192.04        426.51       293.01 o
  -8  25   5        763.82       1056.16       325.01 o
  -7  25   5      13499.34      12681.27       672.56 o
  -6  25   5       1082.04        886.04       342.04 o
  -5  25   5        135.32        272.50       224.36 o
  -4  25   5       3370.11       2593.99       310.96 o
  -3  25   5       5480.46       5778.17       484.55 o
  -2  25   5         64.23        -93.97       185.50 o
  -1  25   5        732.22        578.44       195.53 o
   0  25   5       2567.61       2732.44       225.84 o
   1  25   5        655.40        605.49       158.06 o
   2  25   5      11259.97      10076.07       475.49 o
   3  25   5       5019.99       4854.72       286.28 o
   4  25   5        788.05        586.44       328.21 o
   5  25   5      46183.56      41143.88      2957.51 o
   6  25   5         45.78       -114.80       179.44 o
   7  25   5      15370.80      15329.11       759.40 o
   8  25   5        966.74        910.12       314.91 o
   9  25   5          8.73         25.29       316.13 o
  10  25   5       2639.74       3205.76       675.93 o
  11  25   5         33.37        456.05       578.20 o
 -11  26   5       2185.17       2190.66       602.64 o
 -10  26   5       1135.51        772.81       411.26 o
  -9  26   5       4264.49       4830.91       875.45 o
  -8  26   5         47.88        -73.72       271.94 o
  -7  26   5       6790.68       7450.28       552.45 o
  -6  26   5      22770.59      22089.83       981.32 o
  -5  26   5        651.91        724.79       259.13 o
  -4  26   5      20476.10      18856.48      1335.57 o
  -3  26   5       4617.22       4775.31       389.55 o
  -2  26   5      41941.29      38339.74      1275.26 o
  -1  26   5        629.79        798.62       182.54 o
   0  26   5       5129.20       4770.38       289.23 o
   1  26   5         87.72        266.27       149.55 o
   2  26   5       1304.75       1428.73       216.06 o
   3  26   5       6146.81       5614.79       311.21 o
   4  26   5       5200.27       4452.01       292.38 o
   5  26   5       2471.56       1663.11       393.07 o
   6  26   5       1749.60       2052.79       500.84 o
   7  26   5        357.26        379.93       279.36 o
   8  26   5       2961.99       3593.13       426.27 o
   9  26   5       1529.92       1651.34       402.92 o
  10  26   5       9076.63      10190.86       707.25 o
 -11  27   5        368.64       -333.89       504.91 o
 -10  27   5        336.29         77.89       335.95 o
  -9  27   5        423.77        297.25       339.75 o
  -8  27   5       1729.06       1906.61       365.63 o
  -7  27   5       6793.67       7088.68       534.05 o
  -6  27   5        978.95        775.04       451.98 o
  -5  27   5        212.80         41.69       241.65 o
  -4  27   5        664.58        645.82       247.41 o
  -3  27   5         22.61         36.07       201.30 o
  -2  27   5       1656.16       2152.29       981.32 o
  -1  27   5       7297.08       7423.85       657.63 o
   0  27   5      10516.21      10512.94       423.96 o
   1  27   5        732.14       1239.90       192.60 o
   2  27   5      10726.32      10483.63       412.06 o
   3  27   5       8625.17       8955.58       387.97 o
   4  27   5         49.74        -15.50       207.49 o
   5  27   5      16592.95       9528.15       708.50 o
   6  27   5      11086.11      10106.35       781.80 o
   7  27   5      13030.83      14194.50       960.96 o
   8  27   5        145.70       -390.90       390.90 o
   9  27   5       1790.18       1913.77       496.77 o
  10  27   5          8.15        407.19       431.62 o
 -10  28   5         22.37         -1.71       342.59 o
  -9  28   5        779.19        284.77       354.11 o
  -8  28   5       1404.78       1091.75       586.35 o
  -7  28   5       2853.81       2841.81       397.33 o
  -6  28   5      18330.38      17902.11       981.32 o
  -5  28   5       3291.74       3314.38       508.98 o
  -4  28   5        422.55        368.70       260.83 o
  -3  28   5      11616.36      11517.75       598.88 o
  -2  28   5       4256.79       4233.20       364.00 o
  -1  28   5       3122.39       3558.53       283.74 o
   0  28   5       4029.44       4266.15       286.98 o
   1  28   5       3676.79       3974.99       280.40 o
   2  28   5        452.53        323.65       175.17 o
   3  28   5         31.43        151.08       160.51 o
   4  28   5       1429.34       1309.85       210.28 o
   5  28   5        488.30         60.20       228.02 o
   6  28   5       1903.29       1449.58       472.34 o
   7  28   5       3760.54       2980.60       529.34 o
   8  28   5       3153.74       2972.46       537.49 o
   9  28   5       2036.58       2565.27       529.34 o
  10  28   5        823.50       1221.56       504.91 o
 -10  29   5        211.67       -228.02       496.77 o
  -9  29   5       2098.75       1750.85       405.70 o
  -8  29   5        161.58         75.59       336.83 o
  -7  29   5       5325.52       5679.75       635.21 o
  -6  29   5        964.45       1530.21       696.29 o
  -5  29   5        472.12        197.75       264.70 o
  -4  29   5        729.95        613.57       293.01 o
  -3  29   5       2055.38       2031.85       306.11 o
  -2  29   5       4554.92       5262.87       574.13 o
  -1  29   5         11.54         24.81       184.18 o
   0  29   5       4091.67       4695.97       307.69 o
   1  29   5      14071.12      15154.53       695.07 o
   2  29   5       1200.80       1241.94       205.27 o
   3  29   5       2038.86       2120.87       350.17 o
   4  29   5       3215.12       3072.85       264.67 o
   5  29   5        157.28        196.21       237.92 o
   6  29   5      13949.44      14845.99      1026.11 o
   7  29   5       1003.16       1123.83       488.62 o
   8  29   5        458.80        830.66       439.76 o
   9  29   5        268.83       -252.46       464.19 o
  10  29   5         62.29        276.89       529.34 o
  -9  30   5         40.22       -176.68       330.17 o
  -8  30   5       3849.89       4435.38       496.89 o
  -7  30   5       1594.35        813.39       415.33 o
  -6  30   5      12134.72      11156.89      1270.42 o
  -5  30   5      22287.54      21268.10      2426.83 o
  -4  30   5       2998.52       2256.83       342.59 o
  -3  30   5       1002.10        708.93       272.39 o
  -2  30   5         44.81       -341.33       354.25 o
  -1  30   5       5636.01       5046.73       444.76 o
   0  30   5        580.01        601.64       238.25 o
   1  30   5          1.51        245.52       184.63 o
   2  30   5         19.23        430.27       184.05 o
   3  30   5        412.28        457.08       182.92 o
   4  30   5         45.18        302.67       187.85 o
   5  30   5        517.81        394.03       484.55 o
   6  30   5       2266.14       1376.29       447.90 o
   7  30   5      13204.54      13950.18       993.53 o
   8  30   5       2653.41       3078.32       602.64 o
   9  30   5        114.36       -138.44       423.47 o
  10  30   5       2073.05       2483.83       594.49 o
  -9  31   5         69.65        123.55       401.12 o
  -8  31   5       1702.77       1413.47       635.21 o
  -7  31   5         80.25       -200.32       322.32 o
  -6  31   5       3683.99       3785.40       952.81 o
  -5  31   5       3277.43       2460.25       382.75 o
  -4  31   5       4108.52       4361.22       430.85 o
  -3  31   5        722.68        645.26       281.46 o
  -2  31   5       1313.67       1193.04       281.46 o
  -1  31   5       2800.90       2883.75       276.52 o
   0  31   5        112.19        139.61       190.47 o
   1  31   5       2364.86       2361.75       259.32 o
   2  31   5      15446.73      15286.72       557.13 o
   3  31   5        787.35        947.89       208.09 o
   4  31   5        562.11        690.48       525.27 o
   5  31   5       2354.95       2310.32       614.85 o
   6  31   5       6823.93       7459.64       749.22 o
   7  31   5       1436.14       1213.41       472.34 o
   8  31   5        955.41       2109.22       578.20 o
   9  31   5        611.15       1205.27       513.05 o
  -9  32   5       2567.38       1360.00       594.49 o
  -8  32   5        796.72        415.19       456.05 o
  -7  32   5      13557.54      12592.89      1193.05 o
  -6  32   5       4171.06       4801.62      1038.32 o
  -5  32   5      25307.36      24182.22      2952.10 o
  -4  32   5       2381.03       2091.78       351.27 o
  -3  32   5        573.10        972.64       303.74 o
  -2  32   5         35.24        249.90       215.08 o
  -1  32   5       2961.43       3332.07       359.25 o
   0  32   5        298.19        420.41       204.69 o
   1  32   5       1885.37       2015.86       248.59 o
   2  32   5        179.17        721.99       206.45 o
   3  32   5       1529.28       1820.19       246.64 o
   4  32   5         15.53        202.10       386.83 o
   5  32   5        824.70        979.03       295.43 o
   6  32   5        202.36        977.25       447.90 o
   7  32   5      13403.46      13738.45      1009.82 o
   8  32   5        834.67        602.64       464.19 o
   9  32   5        174.80        -48.86       472.34 o
  -9  33   5       2285.76       2638.56       749.22 o
  -8  33   5         46.16       -217.17       447.90 o
  -7  33   5         44.32        -78.63       331.62 o
  -6  33   5       3231.87       2758.00       431.89 o
  -5  33   5       8109.13       8206.79       608.36 o
  -4  33   5        731.54        509.38       358.32 o
  -3  33   5        904.02        981.89       307.07 o
  -2  33   5       2714.05       2234.52       298.63 o
  -1  33   5        315.32        684.20       235.93 o
   0  33   5       3025.02       3388.50       485.46 o
   1  33   5       3308.14       3302.80       300.59 o
   2  33   5      25451.94      26836.29       820.96 o
   3  33   5       2727.45       3340.08       422.56 o
   4  33   5       3674.00       4133.96       399.93 o
   5  33   5        950.38        594.49       480.48 o
   6  33   5       4896.34       5407.43       667.78 o
   7  33   5         13.81        618.92       472.34 o
   8  33   5       2009.85       2109.22       553.77 o
  -8  34   5       7197.66       6360.24       920.24 o
  -7  34   5       2454.56       2489.10      1388.50 o
  -6  34   5      24866.30      22601.85      1021.83 o
  -5  34   5       9938.43      10951.80       698.22 o
  -4  34   5        216.91        357.38       298.78 o
  -3  34   5       6712.14       7288.20       540.93 o
  -2  34   5         49.97        272.31       254.45 o
  -1  34   5      15240.22      15593.86       949.83 o
   0  34   5         53.55        141.35       208.59 o
   1  34   5       2422.48       2806.04       297.86 o
   2  34   5          4.41        269.62       304.99 o
   3  34   5       1944.08       2361.63       336.54 o
   4  34   5        965.41       1152.26       394.97 o
   5  34   5        923.43       1188.98       521.20 o
   6  34   5       2170.13       3306.35       594.49 o
   7  34   5      11356.63      12924.08      1026.11 o
  -8  35   5         48.95       -472.34       472.34 o
  -7  35   5       1439.58        969.10       545.63 o
  -6  35   5      14779.19      13641.78       810.97 o
  -5  35   5       1951.04       2585.14       422.98 o
  -4  35   5       3023.27       3471.01       437.64 o
  -3  35   5       4540.17       5290.12       410.13 o
  -2  35   5       1160.60       1421.91       284.74 o
  -1  35   5       1610.58       2301.56       529.34 o
   0  35   5       8841.41       9137.61       473.42 o
   1  35   5       3485.14       3847.78       325.16 o
   2  35   5        198.36        185.90       235.77 o
   3  35   5       7339.65       8107.66       543.97 o
   4  35   5       1046.50       1505.78       332.63 o
   5  35   5       2433.21       2605.99       602.64 o
   6  35   5      16744.94      18567.67      1221.56 o
   7  35   5        169.40        260.60       570.06 o
  -7  36   5          3.18        464.19       496.77 o
  -6  36   5       7083.38       7438.44       627.59 o
  -5  36   5       6139.17       6480.91       581.52 o
  -4  36   5        249.18        643.35       342.04 o
  -3  36   5      11058.96      12118.56       664.31 o
  -2  36   5       8700.65       8910.91       494.87 o
  -1  36   5       5663.82       5922.93       414.76 o
   0  36   5       4906.97       5530.85       663.85 o
   1  36   5        308.78        659.74       238.22 o
   2  36   5        207.09        394.07       225.38 o
   3  36   5        859.60       1212.63       293.51 o
   4  36   5       1835.20       2080.80       361.55 o
   5  36   5       1311.52       2003.35       586.35 o
   6  36   5       1272.40       2109.22       578.20 o
  -6  37   5       1713.89       3013.18       716.65 o
  -5  37   5       7748.67       7222.46       613.10 o
  -4  37   5        282.84        781.32       631.14 o
  -3  37   5       1748.59       1988.62       333.16 o
  -2  37   5       1031.29       1299.33       283.59 o
  -1  37   5       6636.42       7804.14       466.00 o
   0  37   5       5233.06       5111.88       475.47 o
   1  37   5       1402.31       1407.60       266.90 o
   2  37   5        302.04        250.38       283.00 o
   3  37   5        543.66        906.19       337.96 o
   4  37   5       1714.32       1481.57       529.34 o
   5  37   5       3236.56       2084.79       553.77 o
  -4  38   5       3000.45       3349.97       631.14 o
  -3  38   5       1549.13       2038.53       340.56 o
  -2  38   5      12955.47      14433.80       808.85 o
  -1  38   5       1337.18       2450.55       354.94 o
   0  38   5       5315.86       5998.04       414.68 o
   1  38   5       2400.95       2907.19       472.17 o
   2  38   5        168.56        273.53       292.16 o
   3  38   5       1669.91       2663.78       394.42 o
  -3  39   5         68.77        553.77       561.92 o
  -2  39   5        626.67        890.69       286.98 o
  -1  39   5       4410.21       4512.48       393.52 o
   0  39   5       1241.31       1901.92       298.56 o
   1  39   5         63.95        289.99       243.27 o
   2  39   5        519.15        342.04       374.61 o
   3  39   5       1883.30       1791.62       472.34 o
  -1  40   5       5002.55       6238.09       789.94 o
   0  40   5       6180.35       6072.42      1221.56 o
   1  40   5         65.33        317.60       407.19 o
   2  40   5        367.83        659.64       415.33 o
   3  40   5        490.14       1335.57       480.48 o
 -12   0   6       1917.31       2394.25       496.77 o
 -10   0   6       1720.48       1693.89       407.19 o
  -8   0   6      51707.56      51124.76      1552.20 o
  -6   0   6      79057.66      78554.28      3273.77 o
  -4   0   6     103679.37     107358.61      4324.31 o
  -2   0   6      24023.19      26156.61       767.96 o
   0   0   6     157433.55     181617.83      5009.84 o
   2   0   6        463.63        534.52       118.08 o
   4   0   6      13327.56      14338.30       461.23 o
   6   0   6      32283.46      33787.69      2084.79 o
   8   0   6        258.06        374.61       244.31 o
  10   0   6      10014.79       9177.97       732.93 o
 -13   1   6      15355.66      14630.35       719.74 o
 -12   1   6       3572.55       3155.67       387.90 o
 -11   1   6       7789.83       8225.36       529.40 o
 -10   1   6       1897.11       1982.73       304.55 o
  -9   1   6      28715.48      30125.33      1053.80 o
  -8   1   6      37733.75      35475.15       886.61 o
  -7   1   6        835.94        761.27       104.18 o
  -6   1   6       5832.68       5537.73       472.34 o
  -5   1   6      11809.35      11783.60       464.19 o
  -4   1   6       7859.22       8721.92       504.91 o
  -3   1   6      23687.03      25136.04      1302.99 o
  -2   1   6      16318.65      18580.21       397.10 o
  -1   1   6       9166.65      10697.99       239.98 o
   0   1   6     108629.66     125440.48      2455.32 o
   1   1   6      63012.28      73487.83      1452.55 o
   2   1   6      25167.43      28346.66       682.32 o
   3   1   6      12457.18      13892.50       307.47 o
   4   1   6       8879.81       9449.78       231.05 o
   5   1   6      72124.89      78103.46      1799.60 o
   6   1   6         11.01        -60.02        64.81 o
   7   1   6      15046.44      16116.36       805.18 o
   8   1   6        331.94        480.25       126.87 o
   9   1   6       6461.17       6604.04       419.90 o
  10   1   6         69.21          8.14       212.83 o
  11   1   6       8480.94       8758.37       522.50 o
  12   1   6      12573.58      14756.41      1026.11 o
 -13   2   6         28.40        188.60       308.04 o
 -12   2   6       7862.17       7374.87       745.15 o
 -11   2   6       1580.99       1638.14       333.84 o
 -10   2   6        241.20        127.25       229.48 o
  -9   2   6       1834.35       1904.42       202.20 o
  -8   2   6       3770.39       4220.94       286.59 o
  -7   2   6      16187.15      15602.01       449.83 o
  -6   2   6      11052.98      11816.59       480.81 o
  -5   2   6        771.58        497.93       140.99 o
  -4   2   6     204860.81     207400.70      6633.05 o
  -3   2   6          5.84        -21.33        42.84 o
  -2   2   6      18277.35      20614.83       436.90 o
  -1   2   6      91509.41     104511.75      2056.17 o
   0   2   6        653.89        754.98        72.19 o
   1   2   6       5160.53       5532.22       138.90 o
   2   2   6       1069.43       1200.61        79.66 o
   3   2   6        127.01        160.25        35.26 o
   4   2   6      15018.59      15157.99       517.93 o
   5   2   6      39989.93      41994.36      1104.11 o
   6   2   6        181.59        179.11        95.23 o
   7   2   6       5198.10       5485.67       204.53 o
   8   2   6      16258.90      17121.37       518.49 o
   9   2   6       2084.90       2236.19       273.12 o
  10   2   6      28374.68      26911.57       964.53 o
  11   2   6         42.76       -205.18       244.31 o
  12   2   6        783.19       -146.59       390.90 o
 -13   3   6        370.92        274.37       419.40 o
 -12   3   6        274.80        726.23       292.16 o
 -11   3   6      26551.40      25396.32      1355.93 o
 -10   3   6       2447.60       2292.18       313.48 o
  -9   3   6       7761.57       7469.62       585.01 o
  -8   3   6       3593.41       3598.05       277.78 o
  -7   3   6        875.87        805.77       115.06 o
  -6   3   6      10414.68      10128.54       443.40 o
  -5   3   6      49481.72      49721.18      2202.88 o
  -4   3   6       3416.03       3644.35       230.34 o
  -3   3   6      11142.54      11683.68       549.58 o
  -2   3   6      23896.28      30029.59       774.62 o
  -1   3   6      43936.60      50673.16      1015.76 o
   0   3   6      20532.44      23034.91       554.77 o
   1   3   6      21044.59      22220.79       460.53 o
   2   3   6      12287.16      13728.64       357.47 o
   3   3   6       2100.44       2216.70       116.50 o
   4   3   6      11147.25      12188.51       350.28 o
   5   3   6       5916.77       6532.19       289.43 o
   6   3   6        136.73        290.83        75.22 o
   7   3   6      48845.75      52465.62      1103.61 o
   8   3   6       6165.12       6167.66       285.72 o
   9   3   6       4595.58       4640.18       403.11 o
  10   3   6      14503.73      13819.19       624.77 o
  11   3   6       7902.65       8745.87       534.70 o
  12   3   6       8438.43       9381.56       838.80 o
 -13   4   6        440.35          2.61       635.21 o
 -12   4   6        230.02        144.87       272.39 o
 -11   4   6       7076.29       6953.53       486.36 o
 -10   4   6       4546.39       4530.30       397.21 o
  -9   4   6        344.10        210.40       182.25 o
  -8   4   6        788.17        506.16       187.08 o
  -7   4   6      11654.65      11114.73       418.11 o
  -6   4   6        551.07        456.51       152.52 o
  -5   4   6      16207.17      17384.25       940.60 o
  -4   4   6      59663.56      62316.43      1457.04 o
  -3   4   6     107508.36     120845.55      3411.89 o
  -2   4   6      89968.89     100710.79      2599.59 o
  -1   4   6      87934.06     100441.91      1977.78 o
   0   4   6      73060.30      81117.34      1602.27 o
   1   4   6       5746.76       6971.35       171.54 o
   2   4   6       2461.78       2516.90        84.57 o
   3   4   6      21351.01      22326.54       477.82 o
   4   4   6        767.97        705.59       146.57 o
   5   4   6      11727.01      11541.61       292.92 o
   6   4   6        349.64        502.81        84.63 o
   7   4   6       2560.44       3059.33       156.17 o
   8   4   6      47241.38      48020.91      1291.21 o
   9   4   6      51528.39      49698.72      2357.60 o
  10   4   6       9263.52      10248.35       618.92 o
  11   4   6         58.14        -48.86       333.89 o
  12   4   6         94.19       -162.87       407.19 o
 -13   5   6       1345.51       1792.22       371.39 o
 -12   5   6      10603.04       9546.28       936.53 o
 -11   5   6       8979.16       8824.25       546.69 o
 -10   5   6       8213.26       8173.03       509.41 o
  -9   5   6       1949.16       2166.23       415.33 o
  -8   5   6       1123.43       1119.63       223.95 o
  -7   5   6       2192.90       1928.86       374.61 o
  -6   5   6      15961.22      15301.37      1270.42 o
  -5   5   6        759.39        663.45       143.62 o
  -4   5   6      28393.19      34046.18      1066.83 o
  -3   5   6         43.21         -7.09        89.12 o
  -2   5   6      21738.60      23616.78       574.98 o
  -1   5   6       9217.93       9238.34       220.46 o
   0   5   6        737.60        678.97        54.07 o
   1   5   6      94342.72     101402.55      2306.94 o
   2   5   6      55821.12      58748.09      1177.49 o
   3   5   6       2154.29       2300.50        93.93 o
   4   5   6      10065.83      10361.75       258.67 o
   5   5   6      19478.22      20135.73       754.64 o
   6   5   6       6307.17       6956.48       219.86 o
   7   5   6      16547.62      17257.90       533.65 o
   8   5   6       4345.45       4996.56       404.15 o
   9   5   6       5279.95       5859.92       405.21 o
  10   5   6      21835.06      21919.22       843.25 o
  11   5   6         15.67       -219.88       325.75 o
  12   5   6        828.98        960.96       423.47 o
 -13   6   6      11748.89      11906.11       912.10 o
 -12   6   6       7370.93       7548.39       761.44 o
 -11   6   6       1143.55       1097.96       308.04 o
 -10   6   6      21132.01      18184.92      1058.68 o
  -9   6   6      26392.22      25350.21       918.14 o
  -8   6   6       2492.84       2404.08       256.20 o
  -7   6   6         18.11       -162.25       219.88 o
  -6   6   6      19118.75      18988.84       679.50 o
  -5   6   6      14253.03      14876.56       552.81 o
  -4   6   6        407.08        235.95       118.08 o
  -3   6   6      95347.02     101627.43      2887.87 o
  -2   6   6      77689.01      84157.63      1930.21 o
  -1   6   6      25712.10      27194.51       715.43 o
   0   6   6      57736.29      59806.00      1195.06 o
   1   6   6       1803.36       1607.23        77.83 o
   2   6   6      17141.42      17935.78       393.91 o
   3   6   6      72753.08      73729.19      1477.70 o
   4   6   6      38393.87      40449.81       842.02 o
   5   6   6       3343.37       3375.41       138.42 o
   6   6   6       9377.50       9346.20       317.82 o
   7   6   6       5744.06       5886.61       230.01 o
   8   6   6       1055.02       1180.25       161.09 o
   9   6   6      37190.46      37108.43      1229.18 o
  10   6   6       4098.31       4294.31       369.54 o
  11   6   6        515.57        529.34       415.33 o
  12   6   6       1438.89        -24.43       439.76 o
  13   6   6       3619.38       4764.07       716.65 o
 -13   7   6          5.91       -415.33       415.33 o
 -12   7   6      13629.82      13038.69       680.18 o
 -11   7   6       2089.54       1920.36       333.84 o
 -10   7   6       8125.23       7541.08       667.78 o
  -9   7   6       2239.90       2145.39       431.62 o
  -8   7   6       6557.61       5816.29       373.77 o
  -7   7   6       2777.69       2805.85       513.05 o
  -6   7   6       1138.60       1196.85       181.32 o
  -5   7   6         98.53          2.08       123.71 o
  -4   7   6       9274.44      10414.41       414.49 o
  -3   7   6       1015.64       1089.76       138.20 o
  -2   7   6      18457.80      20009.29       499.99 o
  -1   7   6       3736.19       3851.46       123.93 o
   0   7   6      61426.06      63726.43      1274.46 o
   1   7   6      86860.21      92584.70      1837.40 o
   2   7   6      50488.32      49616.62      1008.49 o
   3   7   6      26008.02      26637.21       571.06 o
   4   7   6      54440.27      52446.68      1075.29 o
   5   7   6      15072.12      15427.26       370.33 o
   6   7   6      10051.36       9655.20       273.15 o
   7   7   6      11878.92      11911.91       405.57 o
   8   7   6       6196.06       6241.89       298.79 o
   9   7   6       3782.61       3849.51       330.28 o
  10   7   6        511.57        311.72       232.74 o
  11   7   6        130.48        130.30       407.19 o
  12   7   6        402.32        -81.44       390.90 o
  13   7   6       3348.28       3705.39       675.93 o
 -14   8   6         34.66       -456.05       464.19 o
 -13   8   6        511.92        667.78       439.76 o
 -12   8   6      17327.41      16232.62      1360.00 o
 -11   8   6       7852.65       7760.96       741.08 o
 -10   8   6       5130.94       4652.63       419.40 o
  -9   8   6       1142.77        835.52       217.91 o
  -8   8   6       2679.09       2484.79       270.65 o
  -7   8   6      31143.85      30563.44      1019.25 o
  -6   8   6       4102.67       4171.05       296.52 o
  -5   8   6      11160.00      10983.29       452.01 o
  -4   8   6      38202.77      39690.71      1212.15 o
  -3   8   6      51811.02      52684.61      1310.33 o
  -2   8   6      27594.99      28356.97       688.46 o
  -1   8   6      56864.50      58754.28      1184.71 o
   0   8   6      49656.32      52199.88      1055.58 o
   1   8   6       8520.55       8233.24       214.47 o
   2   8   6      60238.08      61104.18      1425.95 o
   3   8   6      33738.75      34080.68       717.03 o
   4   8   6      29902.59      29591.80       638.31 o
   5   8   6      19589.95      19938.03       458.80 o
   6   8   6        583.29        471.69        89.29 o
   7   8   6      13668.51      13214.70       426.91 o
   8   8   6        344.14        426.41       139.41 o
   9   8   6      20993.57      22094.30       827.72 o
  10   8   6       5333.58       6124.07       675.93 o
  11   8   6        230.53         24.43       358.32 o
  12   8   6       6613.94       7655.09       822.52 o
  13   8   6       5620.64       6620.84       814.37 o
 -14   9   6       5559.06       6091.50       757.37 o
 -13   9   6       1042.52        301.32       456.05 o
 -12   9   6         70.41          3.65       370.54 o
 -11   9   6      30386.69      31850.07      1628.74 o
 -10   9   6       1643.70       1604.93       264.70 o
  -9   9   6      14144.31      13347.91       989.46 o
  -8   9   6       4745.14       4726.25       344.93 o
  -7   9   6        713.84        650.91       272.81 o
  -6   9   6        676.25        666.07       163.44 o
  -5   9   6        368.74        200.65       134.50 o
  -4   9   6       7321.24       7659.50       342.59 o
  -3   9   6         23.19        104.33       105.49 o
  -2   9   6     112183.97     112322.16      2713.21 o
  -1   9   6       1390.69       1399.92        96.39 o
   0   9   6       3312.15       3440.98       128.10 o
   1   9   6      95823.70      97156.10      1934.13 o
   2   9   6      40398.41      37422.68       780.50 o
   3   9   6       1561.59       1800.14        99.55 o
   4   9   6       9179.41       9568.23       256.77 o
   5   9   6      40888.99      41069.04       870.44 o
   6   9   6       9459.78       9035.34       266.64 o
   7   9   6      17154.11      16591.39       500.45 o
   8   9   6       8510.85       9361.39       362.89 o
   9   9   6        132.30        198.35       154.55 o
  10   9   6        343.46       -114.01       350.18 o
  11   9   6       5765.48       4739.64       635.21 o
  12   9   6        499.13         73.29       464.19 o
  13   9   6        156.51       -244.31       415.33 o
 -14  10   6       4012.08       4462.76       675.93 o
 -13  10   6       8385.94       9210.54       830.66 o
 -12  10   6         70.29       -191.38       282.17 o
 -11  10   6       2605.23       2384.21       325.01 o
 -10  10   6       1014.40       1034.07       256.20 o
  -9  10   6       6932.50       6395.47       414.61 o
  -8  10   6      19572.04      17877.45       693.88 o
  -7  10   6      24725.00      22909.58      2084.79 o
  -6  10   6        842.76        937.12       178.23 o
  -5  10   6      17744.23      16139.81       590.22 o
  -4  10   6      45078.80      42495.80      1289.90 o
  -3  10   6       9905.63       9124.73      1225.63 o
  -2  10   6       3794.66       5162.05       182.15 o
  -1  10   6       2674.28       2607.77       115.37 o
   0  10   6      16869.20      16611.64       430.66 o
   1  10   6        532.32        766.67        76.85 o
   2  10   6       1565.80       1458.01        94.91 o
   3  10   6      36994.52      36605.71       773.07 o
   4  10   6      22057.83      23496.75       528.65 o
   5  10   6      31659.46      31222.96       686.48 o
   6  10   6       2189.03       2287.77       172.97 o
   7  10   6       6523.26       6780.29       461.79 o
   8  10   6       5335.55       6301.17       305.28 o
   9  10   6       3520.96       3852.55       262.38 o
  10  10   6       1357.20       1482.16       439.76 o
  11  10   6       1429.41       1034.25       496.77 o
  12  10   6         15.74        407.19       431.62 o
  13  10   6        513.30        407.19       472.34 o
 -14  11   6       5527.52       5000.24       667.78 o
 -13  11   6        113.42        342.04       407.19 o
 -12  11   6         74.14        350.18       390.90 o
 -11  11   6         87.91        196.00       252.59 o
 -10  11   6         27.78        229.10       215.21 o
  -9  11   6       1932.86       1743.71       264.14 o
  -8  11   6         18.65        -95.24       169.80 o
  -7  11   6       5745.37       5072.69       415.33 o
  -6  11   6        741.95        661.77       317.60 o
  -5  11   6       1122.50       1296.04       180.78 o
  -4  11   6      15715.03      16072.34       469.15 o
  -3  11   6      58530.75      55161.51      1623.89 o
  -2  11   6      81580.27      77258.02      2740.36 o
  -1  11   6       3444.98       3353.46       136.46 o
   0  11   6      11405.34      11713.53       290.70 o
   1  11   6      37293.76      38056.04       801.10 o
   2  11   6      50458.55      49858.26      1619.06 o
   3  11   6      45023.93      43001.93       902.59 o
   4  11   6       2556.06       2538.17       130.45 o
   5  11   6      17800.11      17883.88       432.62 o
   6  11   6         62.65         71.39        85.92 o
   7  11   6      13227.96      13052.38       515.87 o
   8  11   6      13401.17      13105.87       450.87 o
   9  11   6       3627.45       3838.12       264.19 o
  10  11   6       4130.48       3493.65       553.77 o
  11  11   6        542.35        928.38       456.05 o
  12  11   6       2164.65       2939.88       627.07 o
  13  11   6         68.39        -81.44       504.91 o
 -14  12   6       2727.51       1433.29       496.77 o
 -13  12   6       1288.10       1702.04       521.20 o
 -12  12   6       3253.52       3005.03       570.06 o
 -11  12   6       2011.82       1880.58       310.80 o
 -10  12   6       3335.11       3337.51       354.11 o
  -9  12   6         74.89         69.51       203.88 o
  -8  12   6      55807.72      53368.77      1667.07 o
  -7  12   6      41192.09      37884.45      1226.56 o
  -6  12   6      21027.46      20154.93       741.08 o
  -5  12   6      25688.86      23543.36       800.37 o
  -4  12   6      44881.38      43178.53      1207.23 o
  -3  12   6       7894.47       6563.26       308.04 o
  -2  12   6         49.50          9.10       122.16 o
  -1  12   6      89909.41      88055.77      2038.87 o
   0  12   6      34270.35      35043.54       745.00 o
   1  12   6         17.06        124.94        67.06 o
   2  12   6       4785.50       4449.24       167.46 o
   3  12   6      18809.20      18187.06       863.27 o
   4  12   6      16734.98      15711.02       385.03 o
   5  12   6        255.17        303.61        82.54 o
   6  12   6       5311.29       5081.51       202.93 o
   7  12   6      19096.99      19395.55       653.89 o
   8  12   6      18635.04      18921.09       583.20 o
   9  12   6       1746.54       2252.89       283.65 o
  10  12   6       1224.95       1547.31       447.90 o
  11  12   6       6680.27       6254.37       741.08 o
  12  12   6       2113.27       2703.71       602.64 o
  13  12   6       1219.58       1254.13       610.78 o
  14  12   6       1701.35       2361.68       708.50 o
 -14  13   6       2407.97       2280.24       578.20 o
 -13  13   6        802.88        366.47       415.33 o
 -12  13   6      22821.51      21791.57       903.86 o
 -11  13   6        347.50         -8.56       221.06 o
 -10  13   6       2398.46       1707.59       281.46 o
  -9  13   6        177.35        234.36       228.02 o
  -8  13   6        204.30        338.50       268.74 o
  -7  13   6       4622.65       4580.03       328.23 o
  -6  13   6      10695.96      10739.51       818.44 o
  -5  13   6        335.68        250.79       140.29 o
  -4  13   6       5898.43       6805.50       230.16 o
  -3  13   6      57353.99      54743.16      1626.76 o
  -2  13   6       1884.38       1997.42       175.09 o
  -1  13   6       7063.66       6412.24       227.94 o
   0  13   6      90490.75      85897.23      1736.59 o
   1  13   6        541.96        581.87        83.36 o
   2  13   6      32165.76      30493.27       666.53 o
   3  13   6      38191.23      36883.19       794.63 o
   4  13   6       4365.52       4035.16       282.11 o
   5  13   6       2068.52       2275.97       141.11 o
   6  13   6      42092.25      43057.27       934.25 o
   7  13   6       3593.63       3365.76       228.14 o
   8  13   6       1337.88       1471.87       190.79 o
   9  13   6       8367.58       8859.50       500.49 o
  10  13   6       7117.02       8322.88       822.52 o
  11  13   6        285.77       1465.87       529.34 o
  12  13   6       1603.85        708.50       553.77 o
  13  13   6       1646.88       2825.87       635.21 o
  14  13   6        181.28        130.30       602.64 o
 -14  14   6       3270.69       2329.10       594.49 o
 -13  14   6       2165.57       2125.51       521.20 o
 -12  14   6        337.92        396.35       305.39 o
 -11  14   6          9.36        531.42       266.08 o
 -10  14   6      16148.56      15963.53      1140.12 o
  -9  14   6        638.61        122.27       248.38 o
  -8  14   6      15511.89      14698.93       621.84 o
  -7  14   6      18556.96      17668.12       682.36 o
  -6  14   6       1318.60        986.36       192.33 o
  -5  14   6       4427.46       4691.19       305.04 o
  -4  14   6      21490.98      20894.20       554.92 o
  -3  14   6      38462.21      37232.18      1151.70 o
  -2  14   6      83229.92      80055.70      2311.98 o
  -1  14   6      58168.27      56315.55      1344.50 o
   0  14   6      47190.77      42109.30       893.65 o
   1  14   6       3321.10       3409.77       166.21 o
   2  14   6      25248.44      23812.11       543.31 o
   3  14   6        943.51        917.39        99.38 o
   4  14   6      12715.16      12539.12       336.13 o
   5  14   6      16328.90      15832.83       408.04 o
   6  14   6      34976.05      33642.34       758.45 o
   7  14   6      17181.23      16536.72       526.48 o
   8  14   6      31265.15      30160.67       843.59 o
   9  14   6       7460.52       8289.02       498.84 o
  10  14   6       2133.33       1987.07       496.77 o
  11  14   6      30578.45      30685.52      1702.04 o
  12  14   6       3608.92       4169.58       692.22 o
  13  14   6       1142.35       1873.05       586.35 o
 -14  15   6       1102.24       1531.02       578.20 o
 -13  15   6      11441.15      11954.98      1001.68 o
 -12  15   6       1807.90       1776.53       333.99 o
 -11  15   6      11878.89      10904.65       590.22 o
 -10  15   6         21.57         93.44       217.91 o
  -9  15   6       4041.27       4109.52       356.47 o
  -8  15   6        619.55        857.00       221.20 o
  -7  15   6        196.16        144.08       185.50 o
  -6  15   6       2068.99       1564.61       221.65 o
  -5  15   6      43604.70      42287.64      1324.45 o
  -4  15   6       8391.55       8119.21       274.59 o
  -3  15   6       2037.33       1555.06       181.32 o
  -2  15   6       1620.18       1453.16       169.22 o
  -1  15   6      25718.44      22249.66       734.05 o
   0  15   6      24232.87      22696.71       526.11 o
   1  15   6      58780.11      58481.08      1217.45 o
   2  15   6         85.88        183.36        80.34 o
   3  15   6         90.41         58.91        76.56 o
   4  15   6       4988.10       4722.81       197.47 o
   5  15   6       4711.45       4483.67       197.09 o
   6  15   6      18421.69      18572.36       471.45 o
   7  15   6       6268.50       6857.78       319.00 o
   8  15   6        299.18        391.40       164.14 o
   9  15   6      13305.60      13387.11       634.23 o
  10  15   6        666.02        350.18       480.48 o
  11  15   6        193.63        586.35       472.34 o
  12  15   6       1089.32       1995.21       578.20 o
  13  15   6       6489.20       5904.19       855.09 o
 -14  16   6      10187.02      11816.53      1034.25 o
 -13  16   6        440.70        244.31       496.77 o
 -12  16   6          4.37       -276.41       276.41 o
 -11  16   6       6726.72       6636.05       509.60 o
 -10  16   6        197.31        -45.55       260.83 o
  -9  16   6       2022.90       1733.74       354.25 o
  -8  16   6       5187.16       4652.78      1323.35 o
  -7  16   6       8473.38       8009.60       440.50 o
  -6  16   6       1276.62        867.70       240.24 o
  -5  16   6      31037.58      30127.21      1004.74 o
  -4  16   6      41889.29      41465.80      1025.41 o
  -3  16   6        570.01        598.18       152.52 o
  -2  16   6     116632.45     116351.64      3322.58 o
  -1  16   6      28724.24      27487.92       883.57 o
   0  16   6       1309.77       1043.69       111.39 o
   1  16   6       8887.90       8388.20       389.12 o
   2  16   6        729.99        655.65        97.16 o
   3  16   6      47634.25      42583.95      1121.24 o
   4  16   6        419.93        541.82       102.14 o
   5  16   6       3319.47       3242.84       179.81 o
   6  16   6       4957.79       5088.23       231.42 o
   7  16   6         10.82        115.44       138.02 o
   8  16   6      28524.76      28786.51      1024.40 o
   9  16   6         17.83       -129.14       236.17 o
  10  16   6      19815.13      20440.73      1286.71 o
  11  16   6       9998.58      11262.76      1026.11 o
  12  16   6         23.55       -488.62       488.62 o
  13  16   6       3005.89       3908.98       806.23 o
 -14  17   6         85.05       -504.91       504.91 o
 -13  17   6       7095.13       7826.11       814.37 o
 -12  17   6         22.34       -358.32       447.90 o
 -11  17   6        167.11       -240.01       240.01 o
 -10  17   6       6381.66       6541.10       480.81 o
  -9  17   6       2151.95       2233.54       423.47 o
  -8  17   6       7730.50       7482.16       663.71 o
  -7  17   6        299.08         89.70       189.77 o
  -6  17   6       6160.57       6695.99       500.84 o
  -5  17   6       9908.37       9888.41       466.44 o
  -4  17   6      37115.54      34593.07       889.06 o
  -3  17   6       1361.07       1218.69       186.55 o
  -2  17   6      18293.59      18430.04       653.11 o
  -1  17   6      27531.23      26664.48       872.28 o
   0  17   6       4262.72       4150.98       250.37 o
   1  17   6         80.38         76.45        92.86 o
   2  17   6         32.46         65.32        85.76 o
   3  17   6       2305.05       2015.09       141.31 o
   4  17   6       8667.42       8830.33       644.88 o
   5  17   6       1198.00       1313.43       133.47 o
   6  17   6       5882.13       5615.36       244.05 o
   7  17   6       4117.84       4391.67       272.02 o
   8  17   6      28565.60      28238.34      1021.08 o
   9  17   6         38.90       -149.43       227.49 o
  10  17   6        283.40         -8.14       439.76 o
  11  17   6       6026.05       7353.78       846.95 o
  12  17   6       5069.19       6050.78       838.80 o
  13  17   6        681.90       1555.45       675.93 o
 -13  18   6         61.10       -244.31       431.62 o
 -12  18   6       1044.58        830.66       447.90 o
 -11  18   6         33.97        242.87       307.72 o
 -10  18   6       4335.83       4500.03       414.61 o
  -9  18   6        121.02       -135.25       227.41 o
  -8  18   6        477.18        508.98       230.12 o
  -7  18   6       2480.29       2166.75       537.49 o
  -6  18   6      28779.00      28531.28       987.57 o
  -5  18   6        190.84        198.07       169.80 o
  -4  18   6       3311.35       3253.58       468.26 o
  -3  18   6      49809.04      48047.32      1479.89 o
  -2  18   6       1627.40       1759.58       201.30 o
  -1  18   6      19182.40      18745.58      1396.65 o
   0  18   6      18859.88      17549.65       443.58 o
   1  18   6       3626.81       3568.23       191.23 o
   2  18   6         21.61        -43.32        85.12 o
   3  18   6      13800.81      12389.79       512.75 o
   4  18   6      10607.91       9748.57       305.85 o
   5  18   6         68.19         27.00       102.04 o
   6  18   6       5419.38       5455.68       250.19 o
   7  18   6        219.69        239.05       175.91 o
   8  18   6       5328.24       5353.44       424.13 o
   9  18   6      16611.05      18053.23      1522.87 o
  10  18   6      13664.82      12264.44      1050.54 o
  11  18   6         64.49        228.02       537.49 o
  12  18   6        567.15        635.21       610.78 o
  13  18   6         25.78       -301.32       521.20 o
 -13  19   6      12474.88      12533.18      1017.96 o
 -12  19   6        292.76         16.29       439.76 o
 -11  19   6         45.73       -252.59       252.59 o
 -10  19   6        644.94        742.42       278.89 o
  -9  19   6       6043.90       6116.00       610.78 o
  -8  19   6         12.65        221.47       235.89 o
  -7  19   6       9607.43       9514.53       503.64 o
  -6  19   6       2374.67       2373.87       431.62 o
  -5  19   6      46835.44      45122.65      1439.48 o
  -4  19   6       1325.58       1256.11       210.13 o
  -3  19   6        489.95        214.40       175.09 o
  -2  19   6      28225.19      26634.10       895.10 o
  -1  19   6          9.58       -111.30       111.30 o
   0  19   6       1874.28       1765.32       166.51 o
   1  19   6        284.13        261.25       104.80 o
   2  19   6         52.48        181.46        94.05 o
   3  19   6       3475.39       3146.07       180.72 o
   4  19   6       2267.55       2211.77       234.13 o
   5  19   6      11739.57      10828.13       411.10 o
   6  19   6        325.00        361.33       124.98 o
   7  19   6       6253.80       6172.14       395.60 o
   8  19   6      18433.86      18011.42       761.73 o
   9  19   6       6618.94       7769.06       538.02 o
  10  19   6        130.37        138.44       504.91 o
  11  19   6       1917.74       1009.82       553.77 o
  12  19   6        610.93       -464.19       464.19 o
 -13  20   6          8.13       -154.73       447.90 o
 -12  20   6          4.00         97.72       439.76 o
 -11  20   6        349.26         -8.97       281.46 o
 -10  20   6       2124.01       2740.94       387.90 o
  -9  20   6       2824.07       2747.83       460.12 o
  -8  20   6        479.13        279.60       230.62 o
  -7  20   6      21008.64      21715.52       843.48 o
  -6  20   6      22171.21      22269.85      1066.83 o
  -5  20   6      27855.73      26792.96       949.94 o
  -4  20   6       1594.78       1987.03       244.28 o
  -3  20   6       3483.17       3104.94       496.77 o
  -2  20   6       4965.53       4741.96       319.25 o
  -1  20   6        711.51        531.04       158.80 o
   0  20   6       2151.42       1804.51       193.07 o
   1  20   6         22.21         83.93       102.64 o
   2  20   6      14448.16      13569.73       379.39 o
   3  20   6        398.57        282.19       103.89 o
   4  20   6       8580.01       8319.65       292.73 o
   5  20   6      16393.12      15866.57       444.33 o
   6  20   6      10857.34      11599.03       538.35 o
   7  20   6      12078.53      11528.23      1241.92 o
   8  20   6         63.47         82.30       267.72 o
   9  20   6       9749.31      10288.06       617.64 o
  10  20   6        788.85        244.31       496.77 o
  11  20   6       1889.61       1783.47       667.78 o
  12  20   6        997.49        399.04       602.64 o
 -13  21   6      11929.39      12622.76      1074.97 o
 -12  21   6       7305.75       7899.40       871.38 o
 -11  21   6        100.58       -269.00       269.00 o
 -10  21   6       2451.02       2189.55       368.54 o
  -9  21   6        119.68        477.85       264.03 o
  -8  21   6      13019.11      12872.09       650.40 o
  -7  21   6       7813.32       8218.46       688.14 o
  -6  21   6       8901.72       9482.57       851.02 o
  -5  21   6      12389.45      11996.94       561.25 o
  -4  21   6      10660.60      10719.14       509.41 o
  -3  21   6      11404.52      10014.07       474.84 o
  -2  21   6         49.43        139.63       157.65 o
  -1  21   6        230.73        145.25       128.95 o
   0  21   6       2195.05       1927.02       181.02 o
   1  21   6       2938.08       3161.52       351.68 o
   2  21   6         80.99        140.42       138.70 o
   3  21   6       4170.63       3834.79       343.49 o
   4  21   6      11746.12      10234.57       638.87 o
   5  21   6       8397.74       8577.80       359.69 o
   6  21   6       3362.37       3373.57       258.51 o
   7  21   6         89.89       -118.34       220.92 o
   8  21   6       1705.27       2068.21       529.34 o
   9  21   6       2512.85       2404.11       375.37 o
  10  21   6        809.58       1172.70       545.63 o
  11  21   6        294.61       -496.77       496.77 o
  12  21   6       4194.65       4511.62       887.67 o
 -12  22   6         25.69        529.34       561.92 o
 -11  22   6       1119.53        782.89       336.54 o
 -10  22   6       2843.01       3514.48       417.46 o
  -9  22   6        950.59       1246.97       319.25 o
  -8  22   6      14983.12      14108.06       696.13 o
  -7  22   6       8550.31       8926.36       538.21 o
  -6  22   6        581.35        652.67       238.92 o
  -5  22   6      37227.71      38642.14      1421.08 o
  -4  22   6       1082.61       1087.20       230.34 o
  -3  22   6      38001.60      34354.84      1145.55 o
  -2  22   6      30930.45      28570.62       978.74 o
  -1  22   6         73.83        182.19       135.18 o
   0  22   6       3567.92       3314.15       239.86 o
   1  22   6       2017.57       1954.39       187.73 o
   2  22   6       3207.85       3117.07       191.05 o
   3  22   6       5443.33       5363.40       251.76 o
   4  22   6        994.73        775.57       139.41 o
   5  22   6      14708.73      13788.03       415.26 o
   6  22   6        363.74        461.41       325.66 o
   7  22   6       2828.56       2524.60       342.40 o
   8  22   6       1262.35       1561.38       336.11 o
   9  22   6       2368.15       2265.46       375.37 o
  10  22   6       5389.88       5570.30       806.23 o
  11  22   6      11702.54      13616.29      1229.70 o
 -12  23   6       7413.85       8143.72       912.10 o
 -11  23   6       1634.93       2243.31       777.72 o
 -10  23   6        716.16        752.62       324.81 o
  -9  23   6      10162.18      11830.97       677.67 o
  -8  23   6       4367.31       5071.86       504.91 o
  -7  23   6       1992.66       2179.04       517.13 o
  -6  23   6        458.19        258.19       231.89 o
  -5  23   6       1495.80       1267.75       264.70 o
  -4  23   6       1366.23       1783.86       264.70 o
  -3  23   6       1693.63       1577.85       602.64 o
  -2  23   6       8316.25       8255.09       440.27 o
  -1  23   6       4849.40       4729.92       288.30 o
   0  23   6      23375.09      21582.86       719.33 o
   1  23   6        441.45        423.82       140.01 o
   2  23   6          7.76        123.09       137.55 o
   3  23   6       1611.85       1731.43       199.83 o
   4  23   6       1806.03       1867.88       189.25 o
   5  23   6       2137.38       2167.83       211.58 o
   6  23   6      19644.55      18963.65       621.13 o
   7  23   6       7040.45       7189.84       871.38 o
   8  23   6         89.59        157.97       271.06 o
   9  23   6        486.45       1025.43       331.34 o
  10  23   6         31.96       -211.74       521.20 o
  11  23   6       2288.35       2133.65       700.36 o
 -12  24   6        210.49         73.29       570.06 o
 -11  24   6       2584.72       2615.28       451.00 o
 -10  24   6        203.32        444.60       439.76 o
  -9  24   6          5.58        -49.89       269.86 o
  -8  24   6       6013.10       6167.33       494.33 o
  -7  24   6       1408.67       1503.74       305.04 o
  -6  24   6       2685.42       2332.88       325.01 o
  -5  24   6      44796.94      44397.56      1476.84 o
  -4  24   6       1877.60       2006.09       350.18 o
  -3  24   6      44998.66      43321.56      1811.98 o
  -2  24   6       8286.34       7565.59       434.05 o
  -1  24   6       8377.93       7993.40       547.93 o
   0  24   6       3622.18       4000.70       322.98 o
   1  24   6       3719.91       3425.91       237.22 o
   2  24   6        230.11        267.95       133.85 o
   3  24   6      10588.86       9309.93       330.48 o
   4  24   6      21500.66      18867.57      1274.59 o
   5  24   6         12.80        140.47       138.36 o
   6  24   6         92.06        619.88       287.63 o
   7  24   6      13906.31      13088.28       662.73 o
   8  24   6       2085.11       2002.03       348.25 o
   9  24   6      15180.75      17428.88       847.54 o
  10  24   6         47.73        285.03       627.07 o
  11  24   6      17866.96      19544.92      1457.73 o
 -11  25   6        507.50         48.86       488.62 o
 -10  25   6       1602.20       1618.01       371.39 o
  -9  25   6       2232.72       1893.89       397.21 o
  -8  25   6         83.38        242.13       278.89 o
  -7  25   6       2308.58       1856.39       333.40 o
  -6  25   6       4129.16       3639.47       387.90 o
  -5  25   6        522.97        346.11       264.67 o
  -4  25   6       1571.05       1307.96       261.58 o
  -3  25   6         85.37        -93.65       190.03 o
  -2  25   6       3463.77       3376.16       316.09 o
  -1  25   6         25.63        186.09       157.23 o
   0  25   6      38075.16      37681.56      1008.77 o
   1  25   6        514.22        487.39       159.68 o
   2  25   6      11986.63      12296.05       470.50 o
   3  25   6         15.82        -72.71       135.28 o
   4  25   6       7018.95       5781.43       412.76 o
   5  25   6        237.49        115.09       181.88 o
   6  25   6      61644.48      60815.81      1950.06 o
   7  25   6        890.90       1514.44       439.76 o
   8  25   6       2989.59       3089.54       586.35 o
   9  25   6       1668.65       2111.82       384.97 o
  10  25   6         42.35        138.44       570.06 o
 -11  26   6        596.00        952.81       545.63 o
 -10  26   6        184.32       -441.08       468.26 o
  -9  26   6       5556.47       6187.13       558.48 o
  -8  26   6       1776.35       1700.69       353.83 o
  -7  26   6        156.36        400.52       293.17 o
  -6  26   6        187.93        -21.96       256.20 o
  -5  26   6      25108.77      23745.63       935.63 o
  -4  26   6      10477.69      10176.14       700.36 o
  -3  26   6      19636.48      16892.36       830.66 o
  -2  26   6        163.79        262.78       203.88 o
  -1  26   6      43014.55      41588.78      1217.24 o
   0  26   6       2479.32       2193.99       221.04 o
   1  26   6        253.24        268.03       176.76 o
   2  26   6        120.09        208.72       308.33 o
   3  26   6        234.66         13.08       181.19 o
   4  26   6        849.75        800.24       174.75 o
   5  26   6       6939.29       6065.26       664.13 o
   6  26   6       1228.64       1760.59       330.48 o
   7  26   6      17146.79      17809.64       837.14 o
   8  26   6        309.01        563.08       312.72 o
   9  26   6       3686.93       3992.36       667.78 o
  10  26   6       4058.76       4002.88       525.95 o
 -11  27   6       5406.65       6311.38       838.80 o
 -10  27   6       2930.61       2606.28       448.17 o
  -9  27   6         41.12        130.02       331.07 o
  -8  27   6          0.42       -208.63       317.60 o
  -7  27   6       1397.23       1264.13       345.51 o
  -6  27   6       1719.63       1734.76       328.23 o
  -5  27   6        521.69        522.94       443.83 o
  -4  27   6       6269.29       6683.96       712.57 o
  -3  27   6       1200.71       1281.68       275.69 o
  -2  27   6       1235.97       1068.86       250.25 o
  -1  27   6       4203.20       4300.17       297.45 o
   0  27   6       5463.43       6029.22       348.67 o
   1  27   6      20049.69      20340.98       698.22 o
   2  27   6        530.75        402.96       166.28 o
   3  27   6       3227.54       3384.58       266.96 o
   4  27   6        399.70        418.16       176.80 o
   5  27   6       9325.67       7681.41      1132.95 o
   6  27   6      22208.44      21956.87       903.00 o
   7  27   6       1666.25       1559.51       354.80 o
   8  27   6         48.76        298.16       313.07 o
   9  27   6       1817.40       1776.33       412.69 o
  10  27   6       1955.12       1856.77       667.78 o
 -10  28   6          4.75        352.62       364.81 o
  -9  28   6         16.39       -160.21       325.01 o
  -8  28   6       8848.25      10605.52       689.22 o
  -7  28   6       3356.46       3717.20       449.05 o
  -6  28   6        457.16         88.64       439.76 o
  -5  28   6       9123.31       8221.23       552.00 o
  -4  28   6       4177.71       4192.79      1005.75 o
  -3  28   6        101.50        -24.97       215.89 o
  -2  28   6      11735.92      12091.37       627.07 o
  -1  28   6      10812.96       9835.01       429.43 o
   0  28   6       1979.96       2488.15       244.31 o
   1  28   6        640.64       1163.76       195.18 o
   2  28   6       1676.01       1568.44       207.97 o
   3  28   6       2138.48       2125.92       228.41 o
   4  28   6       4475.69       4074.26       295.04 o
   5  28   6         44.29       -193.51       193.51 o
   6  28   6       2000.96       1848.62       439.76 o
   7  28   6      10120.04      10399.52       822.52 o
   8  28   6       5961.90       5545.87       643.35 o
   9  28   6         47.17       -162.87       464.19 o
 -10  29   6        274.48       -347.50       347.50 o
  -9  29   6       3377.71       3993.59       506.68 o
  -8  29   6       2379.95       2119.00       422.51 o
  -7  29   6       1872.87       1961.04       496.77 o
  -6  29   6       1833.96       1863.34       508.98 o
  -5  29   6       1048.19        601.02       443.83 o
  -4  29   6       5657.39       4708.52       439.82 o
  -3  29   6       1532.25       1361.90       285.00 o
  -2  29   6       4698.18       4990.32       340.59 o
  -1  29   6       2751.68       3065.64       304.35 o
   0  29   6       1037.58       1058.61       218.84 o
   1  29   6       6495.66       5363.29       371.27 o
   2  29   6      17908.96      18340.55       607.30 o
   3  29   6        362.96        389.23       176.80 o
   4  29   6       2682.38       2814.31       260.14 o
   5  29   6      17451.43      14109.20      1832.34 o
   6  29   6        179.19        675.93       390.90 o
   7  29   6       1829.45       2190.66       480.48 o
   8  29   6         23.92        187.31       464.19 o
   9  29   6        380.48       -219.88       407.19 o
 -10  30   6        705.29       -252.46       545.63 o
  -9  30   6       3703.07       4104.66       526.31 o
  -8  30   6         81.23        -48.02       333.40 o
  -7  30   6       5350.73       5734.18       552.72 o
  -6  30   6       5395.14       5227.57       745.15 o
  -5  30   6       1321.00       1235.57       337.41 o
  -4  30   6       4991.63       4395.24       431.43 o
  -3  30   6        735.14        585.73       264.70 o
  -2  30   6      16591.53      16538.31       619.35 o
  -1  30   6         34.59         99.83       190.21 o
   0  30   6        211.13        108.95       199.46 o
   1  30   6        462.63        823.77       203.40 o
   2  30   6        899.47       1035.27       203.26 o
   3  30   6        205.97        348.60       215.36 o
   4  30   6        933.35        490.85       198.59 o
   5  30   6         16.67        317.60       358.32 o
   6  30   6       1968.82       1897.49       472.34 o
   7  30   6       4121.02       3843.83       578.20 o
   8  30   6       4596.50       5537.73       716.65 o
   9  30   6       1141.05       1302.99       496.77 o
  -9  31   6        389.84        339.94       521.20 o
  -8  31   6        356.98        253.98       423.47 o
  -7  31   6       1422.66       1257.39       402.60 o
  -6  31   6        162.67        575.24       330.48 o
  -5  31   6       4479.43       4098.98       443.29 o
  -4  31   6        409.61         76.60       276.23 o
  -3  31   6       7961.15       7782.69       534.70 o
  -2  31   6          5.92        323.70       209.09 o
  -1  31   6      17062.18      16747.09       603.41 o
   0  31   6        175.39        471.69       218.97 o
   1  31   6       9363.80       9840.47       447.00 o
   2  31   6       1976.37       2551.36       265.45 o
   3  31   6       4303.77       3752.58       345.90 o
   4  31   6        286.13        610.58       232.74 o
   5  31   6       2736.29       3778.68       586.35 o
   6  31   6       4811.03       4430.18       610.78 o
   7  31   6        105.52        741.08       447.90 o
   8  31   6        841.83       1074.97       472.34 o
   9  31   6       1149.44       1229.70       504.91 o
  -9  32   6       1799.20       1107.55       618.92 o
  -8  32   6       2139.51       1587.69       424.26 o
  -7  32   6       1827.41       1892.65       618.92 o
  -6  32   6      34308.51      35765.33      3644.31 o
  -5  32   6       3768.08       3030.09       614.85 o
  -4  32   6       1461.64       1480.68       330.77 o
  -3  32   6        656.49        807.86       300.31 o
  -2  32   6       5177.22       5502.61       377.49 o
  -1  32   6        165.56        572.03       231.73 o
   0  32   6       1743.56       1881.32       274.51 o
   1  32   6        137.83        528.80       210.82 o
   2  32   6       5148.20       5606.03       350.66 o
   3  32   6        839.12        846.01       208.09 o
   4  32   6         37.97         21.22       213.20 o
   5  32   6         66.53         89.58       431.62 o
   6  32   6      12620.43      13714.02       985.39 o
   7  32   6        559.99        675.93       464.19 o
   8  32   6       1944.20       2304.67       545.63 o
   9  32   6        196.13       -105.87       513.05 o
  -9  33   6       1534.57       1237.84       602.64 o
  -8  33   6        612.81        427.57       415.33 o
  -7  33   6       3109.66       3240.18       557.84 o
  -6  33   6       3407.59       2875.36       437.64 o
  -5  33   6        761.79        -36.07       301.95 o
  -4  33   6      15119.93      15203.77       781.57 o
  -3  33   6       3955.38       3451.11       445.75 o
  -2  33   6       2984.36       3255.33       319.49 o
  -1  33   6      11017.35      11680.61       554.14 o
   0  33   6       1131.71       1732.95       272.96 o
   1  33   6       1738.37       2038.55       267.43 o
   2  33   6       1470.43       1766.88       243.94 o
   3  33   6        661.66        510.25       213.60 o
   4  33   6        862.79       1533.29       303.20 o
   5  33   6       4488.85       4080.00       618.92 o
   6  33   6       1210.56       1457.73       496.77 o
   7  33   6       1021.81       1254.13       488.62 o
   8  33   6        862.89        537.49       488.62 o
  -8  34   6         48.60       -496.77       496.77 o
  -7  34   6       8013.21       6618.85       610.32 o
  -6  34   6      10407.45       9267.84       822.52 o
  -5  34   6       8023.85       8443.67       641.90 o
  -4  34   6       1466.52       1304.76       460.12 o
  -3  34   6       1323.32       1732.87       303.02 o
  -2  34   6      20059.10      20109.86       714.84 o
  -1  34   6         46.16        592.85       229.94 o
   0  34   6       5080.54       4706.42       640.96 o
   1  34   6       1928.65       2193.81       273.51 o
   2  34   6          4.62        280.25       209.98 o
   3  34   6       3524.16       3941.62       314.52 o
   4  34   6       1193.21       1577.64       337.96 o
   5  34   6        181.26        594.49       431.62 o
   6  34   6       6097.74       5863.48       700.36 o
   7  34   6       3304.64       4242.88       667.78 o
  -7  35   6       2239.85       1180.84       561.92 o
  -6  35   6        364.47        937.72       508.98 o
  -5  35   6       7880.54       9069.12       662.15 o
  -4  35   6       9684.42      10179.44       669.95 o
  -3  35   6        196.55        163.67       250.94 o
  -2  35   6       2469.17       3572.64       465.10 o
  -1  35   6      20136.61      21898.73       758.40 o
   0  35   6        103.30        442.86       233.68 o
   1  35   6       4441.39       4995.22       365.73 o
   2  35   6       4361.78       4612.73       350.96 o
   3  35   6         37.56        254.16       261.58 o
   4  35   6         65.96         35.17       248.57 o
   5  35   6       4437.30       3648.38       602.64 o
   6  35   6       2112.16       2198.80       561.92 o
  -6  36   6        789.30       1180.84       610.78 o
  -5  36   6       4972.54       4645.29       500.99 o
  -4  36   6      17585.32      18104.84       881.37 o
  -3  36   6       2038.02       2346.13       428.22 o
  -2  36   6      30344.17      32113.38      1167.69 o
  -1  36   6      18932.48      22338.01       792.05 o
   0  36   6       1721.65       2077.77       541.56 o
   1  36   6        180.08        534.69       342.93 o
   2  36   6       1515.83       2225.77       289.59 o
   3  36   6        543.89        821.29       283.63 o
   4  36   6       1826.11       2443.11       553.77 o
   5  36   6       2194.21       2565.27       570.06 o
  -5  37   6         25.31        798.08       553.77 o
  -4  37   6       3504.28       3869.91       406.11 o
  -3  37   6          8.62        697.57       305.12 o
  -2  37   6       5376.61       7509.97       475.22 o
  -1  37   6       5554.50       6848.04       445.43 o
   0  37   6      17207.09      17966.90       682.85 o
   1  37   6       3112.36       3198.52       327.40 o
   2  37   6         84.58        241.31       219.13 o
   3  37   6        232.42        298.72       266.08 o
   4  37   6        378.86        545.63       447.90 o
  -4  38   6       1918.69       2856.94       675.93 o
  -3  38   6      12128.07      13960.28       816.24 o
  -2  38   6        990.18       1300.76       323.84 o
  -1  38   6      10484.99      11355.58       564.91 o
   0  38   6        187.40        419.27       273.19 o
   1  38   6       2273.43       2894.97       496.22 o
   2  38   6          2.70         11.60       302.60 o
   3  38   6       3383.23       3765.82       696.29 o
  -2  39   6          4.76        980.61       358.32 o
  -1  39   6       2309.01       2822.48       396.21 o
   0  39   6       5743.07       6185.48       430.58 o
   1  39   6        756.71        372.97       307.20 o
   2  39   6        213.37        382.75       374.61 o
   3  39   6       1685.16       1474.01       447.90 o
  -1  40   6        153.70        684.07       594.49 o
   0  40   6       1250.91       1840.48       618.92 o
   1  40   6       1666.24       1596.28       355.74 o
   2  40   6        733.72       1978.92       456.05 o
 -13   0   7       7158.38       9414.14       887.67 o
 -11   0   7       2903.95       3070.18       545.63 o
  -9   0   7       4351.78       4878.09       570.06 o
  -7   0   7      13099.86      12459.89       773.65 o
  -3   0   7       9740.80      10146.58       347.74 o
  -1   0   7      19841.93      21657.50       644.87 o
   1   0   7       1439.13       1801.23       175.09 o
   3   0   7      14096.05      14710.15       463.38 o
   5   0   7      12241.07      13201.77       871.38 o
   7   0   7      17892.70      19312.83      1909.70 o
   9   0   7      69686.35      67934.88      2931.74 o
  11   0   7       2381.85       1987.07       447.90 o
 -13   1   7       1320.89       1807.90       351.13 o
 -12   1   7      21080.73      20613.65       889.34 o
 -11   1   7        603.29        687.16       295.51 o
 -10   1   7         17.54        271.16       231.89 o
  -9   1   7      10424.02       9754.25      2459.40 o
  -8   1   7        607.58        746.72       222.59 o
  -7   1   7        358.65        267.19       289.10 o
  -6   1   7      12612.14      13071.40       523.64 o
  -5   1   7       9077.51       8244.78       989.46 o
  -4   1   7      68044.94      70109.25      2882.88 o
  -3   1   7       6984.92       6897.25       212.62 o
  -2   1   7      83970.06      93576.17      1850.38 o
  -1   1   7      72604.76      80617.51      1839.84 o
   0   1   7       9693.29      10781.17       245.16 o
   1   1   7        914.05       1167.99        56.54 o
   2   1   7      45678.20      49424.54      1154.20 o
   3   1   7      13662.37      15196.34       400.79 o
   4   1   7       9286.92      10074.19       243.21 o
   5   1   7       1255.81       1347.38       132.83 o
   6   1   7      15528.15      16724.73       654.72 o
   7   1   7       7309.86       7696.59       236.07 o
   8   1   7        333.33        330.29       175.56 o
   9   1   7      11071.60      12100.74       552.72 o
  10   1   7      12442.56      12489.44       773.65 o
  11   1   7        766.38        283.55       250.25 o
  12   1   7      15471.51      16694.62      1107.55 o
 -13   2   7        227.94        176.45       328.08 o
 -12   2   7       1864.56       1685.59       348.07 o
 -11   2   7       3002.80       3411.87       374.30 o
 -10   2   7       2546.06       1873.72       346.11 o
  -9   2   7        454.08        554.25       243.47 o
  -8   2   7        874.62       1001.95       227.41 o
  -7   2   7         12.55        342.04       252.46 o
  -6   2   7      22095.85      22672.93       783.09 o
  -5   2   7      99566.27     108741.66      3121.08 o
  -4   2   7      19660.05      21530.45       589.65 o
  -3   2   7     116313.80     119899.08      3520.55 o
  -2   2   7      95875.30     104963.90      2073.24 o
  -1   2   7      55587.98      61863.86      1236.72 o
   0   2   7      57706.01      68294.98      1700.21 o
   1   2   7       7043.50       8176.52       194.67 o
   2   2   7       1196.29       1219.15        76.68 o
   3   2   7       2453.05       2718.82       123.67 o
   4   2   7      34391.80      39457.77       813.51 o
   5   2   7      14974.78      15529.64       399.53 o
   6   2   7       2528.63       2673.20       128.98 o
   7   2   7        196.63        156.18        83.86 o
   8   2   7      17132.17      16299.29       647.81 o
   9   2   7      28384.61      28316.88       996.17 o
  10   2   7       3018.55       2766.79       321.09 o
  11   2   7      14211.78      14992.59       692.45 o
  12   2   7       1080.54       1718.32       496.77 o
 -14   3   7       3010.08       2394.25       561.92 o
 -13   3   7       1401.77       1419.30       423.47 o
 -12   3   7      22562.90      22712.42       929.87 o
 -11   3   7       5651.45       5427.68       440.50 o
 -10   3   7        655.81        891.48       270.46 o
  -9   3   7      18673.26      16796.68      1107.55 o
  -8   3   7        690.72        366.47       285.03 o
  -7   3   7      12946.40      14273.21       578.71 o
  -6   3   7       4721.39       4815.36       310.80 o
  -5   3   7       1368.03       1084.36       164.04 o
  -4   3   7       5594.88       5132.03       177.11 o
  -3   3   7       2370.36       2324.55       104.03 o
  -2   3   7      15075.04      16835.20       370.37 o
  -1   3   7      76243.24      91122.38      2738.28 o
   0   3   7     174694.19     191453.75      3736.93 o
   1   3   7      26406.56      28839.47       618.72 o
   2   3   7      25758.11      27991.64       680.83 o
   3   3   7       3692.10       3845.17       155.94 o
   4   3   7       6838.90       8193.70       305.62 o
   5   3   7       2078.80       2518.79       112.22 o
   6   3   7         95.32        114.22        95.15 o
   7   3   7       1226.84       1225.07       140.07 o
   8   3   7      10455.74      11821.95       834.73 o
   9   3   7      11958.56      12655.00       586.60 o
  10   3   7        136.77        419.40       224.58 o
  11   3   7        203.44       -200.34       242.26 o
  12   3   7        589.98        211.74       399.04 o
 -14   4   7       2626.26       3623.95       618.92 o
 -13   4   7       1317.71       1377.94       353.27 o
 -12   4   7       2820.28       2478.15       368.00 o
 -11   4   7        190.59        540.98       261.96 o
 -10   4   7       2561.22       2688.90       344.93 o
  -9   4   7       7542.45       7850.54       692.22 o
  -8   4   7       1626.02       1585.30       232.74 o
  -7   4   7       2429.30       1780.41       226.97 o
  -6   4   7       6376.78       6294.56       476.41 o
  -5   4   7        279.03        345.99        52.68 o
  -4   4   7      78033.09      81854.61      3802.01 o
  -3   4   7     116050.59     124941.21      7651.02 o
  -2   4   7      40181.89      45977.12       935.00 o
  -1   4   7       3333.07       4341.43       136.35 o
   0   4   7      20992.25      24603.65       516.08 o
   1   4   7       1161.59       1191.90        63.61 o
   2   4   7      14572.56      15459.14       338.69 o
   3   4   7      29716.53      31546.87       742.33 o
   4   4   7      50229.99      54031.68      1524.01 o
   5   4   7        156.33         54.62        81.11 o
   6   4   7       9128.04       9909.27       338.06 o
   7   4   7      17848.11      18548.02       540.50 o
   8   4   7       7005.39       5860.39       385.69 o
   9   4   7      39802.95      39092.11      1283.79 o
  10   4   7       9161.80       8397.89      1225.63 o
  11   4   7       6357.66       7214.36       503.64 o
  12   4   7       2570.50       2768.86       561.92 o
 -14   5   7        118.78        276.89       496.77 o
 -13   5   7       8061.71       8607.02       601.57 o
 -12   5   7       1009.98       1261.09       336.54 o
 -11   5   7      33945.22      34589.58      1457.73 o
 -10   5   7      24857.41      24875.75      1921.92 o
  -9   5   7        284.22        456.95       203.49 o
  -8   5   7        725.43        613.70       293.17 o
  -7   5   7       5451.68       5206.36       344.93 o
  -6   5   7      23231.35      23790.48       814.81 o
  -5   5   7      30396.47      32294.40      1030.77 o
  -4   5   7       2232.91       3129.73       333.89 o
  -3   5   7        620.35        611.47       115.33 o
  -2   5   7      44392.87      47050.16       958.38 o
  -1   5   7       4649.41       5252.24       151.03 o
   0   5   7      39879.95      45755.18      1027.34 o
   1   5   7     282371.09     303731.44      5914.36 o
   2   5   7       5335.89       5433.62       148.98 o
   3   5   7        648.81        955.22        98.26 o
   4   5   7       1353.50       1331.78       100.00 o
   5   5   7       2115.83       2006.01       137.93 o
   6   5   7      13720.42      14364.94       367.91 o
   7   5   7      15719.49      15889.10       481.22 o
   8   5   7       9326.11       9770.25       438.16 o
   9   5   7       8657.04       8535.19       753.29 o
  10   5   7       1052.58        931.85       253.18 o
  11   5   7       5554.17       6441.68       692.22 o
  12   5   7       3886.42       4519.76       643.35 o
  13   5   7       1486.64       1645.03       521.20 o
 -14   6   7        169.14        252.46       480.48 o
 -13   6   7        605.84        134.87       307.07 o
 -12   6   7      17700.22      17688.92      1628.74 o
 -11   6   7      19498.99      19900.68       863.54 o
 -10   6   7      15920.27      17223.96      1066.83 o
  -9   6   7        399.99        260.95       197.63 o
  -8   6   7      13883.38      13434.47       989.46 o
  -7   6   7       6977.14       7208.30       403.11 o
  -6   6   7      10506.44       9369.49       426.13 o
  -5   6   7        166.66        370.05       143.62 o
  -4   6   7      97768.20      97613.20      5163.12 o
  -3   6   7       1129.19       1195.28       143.62 o
  -2   6   7      41799.38      45649.23       932.84 o
  -1   6   7      66994.18      73674.09      1469.85 o
   0   6   7     174857.55     191435.31      3743.04 o
   1   6   7       4822.84       4619.20       139.31 o
   2   6   7       6987.55       6847.91       180.86 o
   3   6   7       9611.36       9492.33       236.88 o
   4   6   7       4165.95       4374.41       147.44 o
   5   6   7        349.99        560.69        74.01 o
   6   6   7       2336.00       2473.68       185.72 o
   7   6   7      29050.26      28749.68      1029.41 o
   8   6   7      60680.80      60918.18      2329.10 o
   9   6   7        327.45        572.70       207.29 o
  10   6   7      16788.34      17794.28       736.01 o
  11   6   7       4050.86       5586.59       692.22 o
  12   6   7       1261.47       1254.13       504.91 o
  13   6   7        256.66        252.46       488.62 o
 -14   7   7        365.76        496.77       439.76 o
 -13   7   7        779.35       1123.83       351.13 o
 -12   7   7        731.79        696.14       310.32 o
 -11   7   7      26607.32      28785.60      1396.65 o
 -10   7   7       2155.66       2579.54       308.41 o
  -9   7   7       2751.33       2384.70       281.46 o
  -8   7   7        975.46        607.98       192.84 o
  -7   7   7        921.36       1053.56       207.07 o
  -6   7   7         72.96        146.91       191.38 o
  -5   7   7      13007.41      13655.59       526.69 o
  -4   7   7        713.51        530.20       134.50 o
  -3   7   7      91665.97      97266.28      2775.57 o
  -2   7   7      11690.00      11703.33       281.18 o
  -1   7   7      43110.76      46150.41       942.45 o
   0   7   7          0.22         15.50        47.59 o
   1   7   7     108996.62     114053.89      2253.75 o
   2   7   7      37726.32      38049.30       814.58 o
   3   7   7         17.86        133.13        49.11 o
   4   7   7        279.84        458.26        65.64 o
   5   7   7      36639.17      37639.64       800.76 o
   6   7   7      19261.88      19842.21       466.87 o
   7   7   7      68892.32      67060.89      1619.78 o
   8   7   7       6541.02       6585.90       300.82 o
   9   7   7       4919.31       5767.77       406.91 o
  10   7   7       7325.67       7657.97       675.93 o
  11   7   7       5496.78       6930.30       757.37 o
  12   7   7       4178.15       5122.40       684.07 o
  13   7   7       3809.80       3575.09       684.07 o
 -14   8   7        256.95       -317.60       431.62 o
 -13   8   7        869.36        573.95       311.90 o
 -12   8   7       3712.90       3195.31       391.07 o
 -11   8   7       6019.76       5725.03       635.21 o
 -10   8   7       4348.10       4668.50       382.13 o
  -9   8   7      11706.87       9772.15       512.41 o
  -8   8   7       3201.92       3554.27       310.32 o
  -7   8   7      13751.16      13386.45       732.93 o
  -6   8   7        802.53        488.76       232.10 o
  -5   8   7      42760.24      42720.54      1321.49 o
  -4   8   7      35039.66      35222.58      1094.11 o
  -3   8   7      50980.66      49656.65      1471.28 o
  -2   8   7         92.76        -21.02        52.01 o
  -1   8   7       1979.26       2049.95        98.74 o
   0   8   7      46578.08      46720.15       952.72 o
   1   8   7       4590.41       4688.35       152.81 o
   2   8   7       1398.54       1504.04        87.97 o
   3   8   7      23006.64      22963.11       504.65 o
   4   8   7       1644.22       2001.97       162.21 o
   5   8   7      13753.80      13795.80       343.90 o
   6   8   7      14070.90      13788.27       392.60 o
   7   8   7       1261.26       1275.41       155.31 o
   8   8   7      47182.46      47749.27      1208.61 o
   9   8   7      32934.21      33178.85      1141.22 o
  10   8   7       5107.70       5702.25       427.59 o
  11   8   7        194.11        504.91       390.90 o
  12   8   7       2906.56       3257.49       651.50 o
  13   8   7        933.08        993.53       504.91 o
 -14   9   7          5.72       -456.05       456.05 o
 -13   9   7       3841.94       3433.33       414.49 o
 -12   9   7       7463.67       7458.05       538.39 o
 -11   9   7       1919.67       1807.90       447.90 o
 -10   9   7       1370.94       1511.72       407.19 o
  -9   9   7        494.19        741.08       236.10 o
  -8   9   7         78.60        101.80       264.67 o
  -7   9   7       8649.16       7985.01       716.65 o
  -6   9   7       2003.83       1990.90       221.65 o
  -5   9   7       2384.45       2321.48       221.65 o
  -4   9   7        677.96        704.18       143.62 o
  -3   9   7      37273.16      38674.04      1864.91 o
  -2   9   7       8013.88       8202.02       247.88 o
  -1   9   7      48506.60      46724.91       958.71 o
   0   9   7      16452.69      17325.23       390.61 o
   1   9   7       9887.14       9411.92       299.10 o
   2   9   7      89194.14      85053.22      2447.20 o
   3   9   7       8546.65       8354.30       227.91 o
   4   9   7       3529.56       3399.64       211.58 o
   5   9   7      11964.00      11313.54       300.93 o
   6   9   7      40501.36      39527.02       853.50 o
   7   9   7       1915.61       2162.76       183.67 o
   8   9   7       6014.48       6207.70       303.02 o
   9   9   7      16841.71      15896.94       671.09 o
  10   9   7       5006.67       4641.92       610.78 o
  11   9   7        392.57       -333.89       366.47 o
  12   9   7       3183.61       3526.23       618.92 o
  13   9   7        688.27        944.67       513.05 o
 -14  10   7        109.07        171.02       488.62 o
 -13  10   7        270.21        472.34       488.62 o
 -12  10   7      15841.68      13885.04       985.39 o
 -11  10   7      12653.06      10468.17       973.17 o
 -10  10   7       8003.29       7505.49       549.70 o
  -9  10   7       2268.48       2227.20       287.23 o
  -8  10   7      31477.93      31728.34      1082.59 o
  -7  10   7         48.40         98.89       160.93 o
  -6  10   7       5385.01       5862.33       351.13 o
  -5  10   7       9742.09       9371.77       414.61 o
  -4  10   7        121.96        135.73       120.52 o
  -3  10   7      37398.10      38675.88      1177.60 o
  -2  10   7      18840.96      19148.55       497.15 o
  -1  10   7      35352.39      36030.23       758.14 o
   0  10   7      24350.53      24460.62       533.18 o
   1  10   7       1487.65       1581.06        97.56 o
   2  10   7       2810.86       2810.31       126.82 o
   3  10   7       8113.75       8567.74       236.36 o
   4  10   7      44686.84      43133.38       907.01 o
   5  10   7      12359.34      12640.07       329.81 o
   6  10   7      31727.35      31080.46       692.24 o
   7  10   7         39.38        124.35       126.38 o
   8  10   7       1532.57       1901.02       194.14 o
   9  10   7      10337.21      11041.33      1282.64 o
  10  10   7        184.02        -81.44       342.04 o
  11  10   7        411.71        570.06       480.48 o
  12  10   7       1226.54       1384.43       553.77 o
  13  10   7       3073.90       3322.64       692.22 o
 -14  11   7       1701.25       1392.58       545.63 o
 -13  11   7        539.60        407.19       439.76 o
 -12  11   7         10.52        -81.44       374.61 o
 -11  11   7         24.49       -235.26       235.26 o
 -10  11   7       4987.50       5024.54       476.41 o
  -9  11   7       5567.42       5664.18       403.09 o
  -8  11   7        964.65        928.11       382.75 o
  -7  11   7       1300.93       1457.63       227.41 o
  -6  11   7      16224.92      15179.59       590.22 o
  -5  11   7       8632.01       7871.93       386.83 o
  -4  11   7       7257.05       7314.73       342.59 o
  -3  11   7      82824.16      86546.29      3831.62 o
  -2  11   7      95390.60      96783.84      2234.50 o
  -1  11   7      50692.20      49903.74      1027.90 o
   0  11   7        227.45         96.04        59.86 o
   1  11   7      10509.51      11608.18       293.79 o
   2  11   7        340.36        430.70        74.14 o
   3  11   7       2469.73       2226.63       117.76 o
   4  11   7      13164.18      13579.73       340.85 o
   5  11   7       3483.65       3592.19       186.90 o
   6  11   7      30268.51      29030.32       656.48 o
   7  11   7        781.74        892.20       154.20 o
   8  11   7      11816.21      12303.21       438.23 o
   9  11   7       5032.81       6167.89       427.76 o
  10  11   7       4212.23       4959.52       635.21 o
  11  11   7        508.00        936.53       496.77 o
  12  11   7       1211.32        879.52       488.62 o
  13  11   7        114.44       -496.77       496.77 o
  14  11   7       2052.25       1685.75       684.07 o
 -14  12   7        177.55       -325.75       407.19 o
 -13  12   7       1280.23        301.32       472.34 o
 -12  12   7        528.64        496.77       415.33 o
 -11  12   7      10764.09      10853.00       613.26 o
 -10  12   7       2182.51       1744.47       290.76 o
  -9  12   7       1583.38       1555.45       273.48 o
  -8  12   7       5467.51       5075.27       431.62 o
  -7  12   7      24774.16      24697.23       948.74 o
  -6  12   7      23750.10      23525.66       956.89 o
  -5  12   7         30.64         27.32       137.84 o
  -4  12   7       8342.07       8071.77       267.13 o
  -3  12   7        198.75        108.31       219.88 o
  -2  12   7      18259.55      17622.37       472.13 o
  -1  12   7        513.23        417.27        75.86 o
   0  12   7      12046.22      11251.37       290.52 o
   1  12   7       9826.29       9344.17       276.23 o
   2  12   7        630.15        585.11        82.03 o
   3  12   7       7447.92       6940.60       215.98 o
   4  12   7      19270.26      18882.28       448.16 o
   5  12   7      42357.46      40907.37       882.17 o
   6  12   7      15031.34      13993.99       374.75 o
   7  12   7       5430.68       5572.44       383.39 o
   8  12   7      28279.18      29284.79       818.25 o
   9  12   7       2373.32       2357.20       316.96 o
  10  12   7      10969.32      10643.84       928.38 o
  11  12   7       3390.46       3298.21       602.64 o
  12  12   7       1607.17        276.89       504.91 o
  13  12   7       3508.62       4446.47       724.79 o
  14  12   7        767.12       -415.33       504.91 o
 -14  13   7         57.81        684.07       472.34 o
 -13  13   7      12072.37      12500.60       960.96 o
 -12  13   7       2293.64       2141.01       353.83 o
 -11  13   7       5076.49       5105.75       602.64 o
 -10  13   7       2644.25       2740.00       423.47 o
  -9  13   7       6385.56       5362.79       403.09 o
  -8  13   7          9.20        150.60       268.74 o
  -7  13   7      15004.92      14021.51       587.36 o
  -6  13   7       1560.21       1283.52       210.13 o
  -5  13   7          7.07        -28.50       132.44 o
  -4  13   7      18253.90      18672.95       498.32 o
  -3  13   7         32.23        -35.08       112.18 o
  -2  13   7      52479.75      49495.04      1474.14 o
  -1  13   7      60148.62      57092.21      1178.57 o
   0  13   7      15034.66      15932.38       385.37 o
   1  13   7      33589.90      31845.62       693.17 o
   2  13   7         21.82        197.77        74.14 o
   3  13   7      15646.66      14533.21       363.39 o
   4  13   7        102.34        123.71        74.81 o
   5  13   7      32738.49      31247.63       699.94 o
   6  13   7       3023.12       3131.33       218.65 o
   7  13   7      14469.60      15105.58       887.04 o
   8  13   7       9640.87      10667.28       422.06 o
   9  13   7        122.28        114.01       358.32 o
  10  13   7         19.94        309.46       407.19 o
  11  13   7        416.38        635.21       456.05 o
  12  13   7         79.79        -24.43       447.90 o
  13  13   7       1273.92       2288.38       610.78 o
 -14  14   7       3254.40       2817.73       586.35 o
 -13  14   7       3157.43       3550.66       602.64 o
 -12  14   7       1235.80       1290.93       326.87 o
 -11  14   7      15206.17      14338.22       696.49 o
 -10  14   7       1078.93        543.21       272.81 o
  -9  14   7       5807.15       5216.60       411.26 o
  -8  14   7       7662.63       7324.40       451.98 o
  -7  14   7       5193.28       5299.65       365.63 o
  -6  14   7       2306.91       1972.18       238.92 o
  -5  14   7      12663.01      10966.62       472.20 o
  -4  14   7      21678.61      21164.04       562.73 o
  -3  14   7      12791.03      13153.95       631.14 o
  -2  14   7     138661.66     136406.14      3863.89 o
  -1  14   7      23391.19      21293.87       495.29 o
   0  14   7        117.46         44.65        76.33 o
   1  14   7      12073.96      11832.51       317.36 o
   2  14   7      17263.77      16927.85       411.72 o
   3  14   7      30537.53      29041.17       759.34 o
   4  14   7      20914.90      19643.49       472.88 o
   5  14   7       2352.68       2238.83       144.15 o
   6  14   7       2731.81       2479.60       215.90 o
   7  14   7      41251.53      39569.36      1037.22 o
   8  14   7       5381.49       5152.47       293.87 o
   9  14   7      29227.81      27265.16      1498.44 o
  10  14   7      26336.31      27045.28      1522.88 o
  11  14   7        138.95       -399.04       399.04 o
  12  14   7       3853.56       4975.81       765.51 o
  13  14   7       3793.03       5195.69       822.52 o
 -14  15   7       5099.03       5285.27       757.37 o
 -13  15   7      14276.96      14194.50      1042.40 o
 -12  15   7      21633.17      20525.69       889.56 o
 -11  15   7        304.30        598.24       287.75 o
 -10  15   7      11231.39      10192.11       826.59 o
  -9  15   7        416.40        318.35       305.39 o
  -8  15   7        336.86        453.40       221.65 o
  -7  15   7       5884.76       5943.67       394.17 o
  -6  15   7      13106.11      12566.22       610.78 o
  -5  15   7        148.99        -25.39       293.17 o
  -4  15   7       1723.40       1659.42       122.06 o
  -3  15   7      49902.99      48377.50      2943.95 o
  -2  15   7      35019.43      33570.57      1050.82 o
  -1  15   7      25137.44      24564.23       565.05 o
   0  15   7     142028.81     136524.81      2727.07 o
   1  15   7      31177.26      30876.53       683.94 o
   2  15   7      39462.72      35817.75       781.59 o
   3  15   7      10139.53       9533.75       427.42 o
   4  15   7       5488.59       5136.99       283.97 o
   5  15   7       8525.83       8334.02       269.47 o
   6  15   7      11573.31      11148.64       405.36 o
   7  15   7       3790.66       3983.01       252.81 o
   8  15   7      16622.84      17068.68       568.97 o
   9  15   7       1755.09       2035.23       309.09 o
  10  15   7       1623.85       1392.58       504.91 o
  11  15   7         64.18       -407.19       439.76 o
  12  15   7       9886.51       9593.30      1009.82 o
  13  15   7         66.68        293.17       586.35 o
 -14  16   7        171.65         73.29       521.20 o
 -13  16   7       1092.89       1783.47       578.20 o
 -12  16   7         18.46         38.27       296.18 o
 -11  16   7       8757.24       8411.67       549.91 o
 -10  16   7      18817.26      17944.06      1347.78 o
  -9  16   7       4415.82       4033.33       371.39 o
  -8  16   7       1798.60       1461.36       258.94 o
  -7  16   7         43.19        -40.97       183.19 o
  -6  16   7       8932.98       8770.17       451.98 o
  -5  16   7        519.81        241.73       172.47 o
  -4  16   7       1224.57       1059.95       184.00 o
  -3  16   7      85081.42      82656.22      2418.48 o
  -2  16   7       3252.65       3366.72       244.28 o
  -1  16   7      83879.11      81264.10      1664.13 o
   0  16   7      55173.29      52833.33      1115.59 o
   1  16   7       3932.00       3423.79       169.18 o
   2  16   7      11242.18      10911.12       308.59 o
   3  16   7      12541.09      11673.27       518.59 o
   4  16   7      16101.62      15203.17       400.79 o
   5  16   7         21.98         52.98        95.31 o
   6  16   7        227.65        388.04       167.67 o
   7  16   7       5417.00       5624.75       307.17 o
   8  16   7       7822.29       7307.23       671.28 o
   9  16   7      17245.68      18251.62       778.02 o
  10  16   7       3153.20       2312.82       610.78 o
  11  16   7      14212.96      15880.25      1229.70 o
  12  16   7        369.10       1197.13       570.06 o
  13  16   7        101.44        464.19       545.63 o
 -13  17   7        143.17        -57.01       496.77 o
 -12  17   7       6782.47       6689.69       552.72 o
 -11  17   7       8655.44       9896.33       618.05 o
 -10  17   7       2869.72       2329.03       348.07 o
  -9  17   7        754.78        735.62       261.58 o
  -8  17   7        758.24        533.41       226.90 o
  -7  17   7        284.47        189.54       252.46 o
  -6  17   7         77.85        353.10       192.33 o
  -5  17   7      53080.66      51093.04      1583.46 o
  -4  17   7       7879.07       7439.15       385.69 o
  -3  17   7        288.65        389.99       244.31 o
  -2  17   7       2353.25       2396.44       221.20 o
  -1  17   7      18139.29      17575.68       518.06 o
   0  17   7      74531.29      71507.53      1480.05 o
   1  17   7      71975.70      69086.47      1433.25 o
   2  17   7       4087.28       3780.02       184.30 o
   3  17   7       9536.50       8435.94       691.44 o
   4  17   7        544.38        361.59       105.24 o
   5  17   7        851.26        848.81       136.35 o
   6  17   7        708.79        551.84       237.56 o
   7  17   7       3547.38       3636.50       329.11 o
   8  17   7         35.08        -63.27       213.93 o
   9  17   7       2186.50       1745.56       310.17 o
  10  17   7        346.09        382.75       447.90 o
  11  17   7        190.13        -16.29       456.05 o
  12  17   7       7456.12       8192.58       993.53 o
  13  17   7       7502.58       7638.81       960.96 o
 -13  18   7        809.29        407.19       472.34 o
 -12  18   7         26.71       -272.39       272.39 o
 -11  18   7       5983.89       6350.43       503.64 o
 -10  18   7      13097.37      14183.14       701.90 o
  -9  18   7         99.84        138.05       235.89 o
  -8  18   7       6605.75       6600.74       456.47 o
  -7  18   7       2369.99       2127.83       321.68 o
  -6  18   7       4212.88       4057.70       338.43 o
  -5  18   7      16593.98      16518.61       656.39 o
  -4  18   7        709.81        518.87       181.32 o
  -3  18   7         91.72        219.13       175.09 o
  -2  18   7      47066.44      44610.35      1378.93 o
  -1  18   7       5772.52       4736.28       388.86 o
   0  18   7      33365.04      31341.69       710.39 o
   1  18   7       5660.74       5566.26       224.33 o
   2  18   7      51143.42      49689.83      1064.60 o
   3  18   7      16947.25      14885.78       962.96 o
   4  18   7       1729.20       1679.60       170.44 o
   5  18   7       4047.55       3598.54       196.57 o
   6  18   7        313.97        506.15       159.21 o
   7  18   7       5229.31       5240.32       430.89 o
   8  18   7       7879.61       8527.16       879.52 o
   9  18   7       2322.46       2050.20       332.63 o
  10  18   7        745.90        130.30       447.90 o
  11  18   7       8615.74       9072.10       960.96 o
  12  18   7       3716.48       4055.57       757.37 o
 -13  19   7        331.11       1425.15       537.49 o
 -12  19   7       1176.81        597.67       339.60 o
 -11  19   7       5204.80       5306.35       472.09 o
 -10  19   7        512.19        732.37       289.74 o
  -9  19   7        354.48        -12.55       244.28 o
  -8  19   7        760.62        947.78       255.82 o
  -7  19   7       5941.82       5919.72       997.61 o
  -6  19   7       5953.36       5729.91       399.93 o
  -5  19   7       3381.41       3326.75       305.20 o
  -4  19   7      24998.75      24851.52       872.28 o
  -3  19   7       7003.17       7821.60       402.97 o
  -2  19   7         43.06         75.57       143.62 o
  -1  19   7      12168.70      11634.94       400.11 o
   0  19   7      11212.30      10474.88       316.98 o
   1  19   7       7980.54       7880.39       271.21 o
   2  19   7        179.64        180.84       101.41 o
   3  19   7       6432.33       6253.27       339.70 o
   4  19   7       9852.90       9102.38       349.70 o
   5  19   7        965.04        883.30       136.35 o
   6  19   7       2233.66       1832.00       196.06 o
   7  19   7       5860.18       5963.79       328.28 o
   8  19   7      18973.41      18478.04       776.82 o
   9  19   7        213.17        128.31       267.72 o
  10  19   7       4381.83       4112.58       692.22 o
  11  19   7        712.11       1962.64       610.78 o
  12  19   7        293.03         81.44       553.77 o
 -13  20   7       2283.72       1978.92       578.20 o
 -12  20   7        186.15       -211.74       439.76 o
 -11  20   7       1936.39       1700.17       427.55 o
 -10  20   7          8.86       -181.93       277.11 o
  -9  20   7       1213.74        896.61       293.51 o
  -8  20   7        210.56        247.64       252.59 o
  -7  20   7         79.02        243.51       233.17 o
  -6  20   7       3563.12       3666.38       358.32 o
  -5  20   7      17712.15      17285.72       696.70 o
  -4  20   7      24367.54      23557.85      1421.08 o
  -3  20   7         13.92        434.16       183.19 o
  -2  20   7        560.82        379.90       207.66 o
  -1  20   7      23817.93      23054.12       659.05 o
   0  20   7        478.73        498.84       132.19 o
   1  20   7       1208.57       1244.52       132.43 o
   2  20   7         59.31          8.13        99.13 o
   3  20   7      14927.04      13396.19       423.16 o
   4  20   7       1752.11       1497.01       153.44 o
   5  20   7        253.48        425.65       124.88 o
   6  20   7       1312.26       1458.38       197.12 o
   7  20   7        295.73        315.40       176.21 o
   8  20   7      15606.33      15926.01       730.40 o
   9  20   7         27.02       -175.33       280.21 o
  10  20   7       5768.55       5814.61       822.52 o
  11  20   7       5119.18       5684.31       838.80 o
  12  20   7       2170.23       1596.17       643.35 o
 -12  21   7        382.02          0.00       464.19 o
 -11  21   7       3586.52       4827.92      1502.52 o
 -10  21   7       1227.95        977.25       316.72 o
  -9  21   7         36.15        -52.15       346.11 o
  -8  21   7       4869.43       4950.54       426.01 o
  -7  21   7         15.65         65.25       223.70 o
  -6  21   7        246.77        378.16       224.36 o
  -5  21   7       7126.43       6794.26       810.30 o
  -4  21   7       1778.15       1792.16       253.37 o
  -3  21   7      10209.21       9855.51       732.93 o
  -2  21   7        618.52        386.43       382.75 o
  -1  21   7         93.75        113.32       129.91 o
   0  21   7       6054.63       5225.20       276.34 o
   1  21   7       8312.53       8717.75       390.25 o
   2  21   7       6776.08       6517.62       253.49 o
   3  21   7       8730.31       7802.08       281.86 o
   4  21   7       2130.37       1726.97       162.42 o
   5  21   7       4838.08       4437.79       263.14 o
   6  21   7       5944.08       5869.89       363.19 o
   7  21   7        294.87        312.66       250.43 o
   8  21   7       8415.88       9784.18       587.77 o
   9  21   7       1684.88       1768.15       456.05 o
  10  21   7        972.64        439.76       545.63 o
  11  21   7        220.81         97.72       618.92 o
  12  21   7         21.98         73.29       578.20 o
 -12  22   7       4886.19       5374.85       789.94 o
 -11  22   7         36.96       -213.63       316.96 o
 -10  22   7        601.81        687.01       309.52 o
  -9  22   7       3135.69       3238.97       405.21 o
  -8  22   7        419.33        301.49       275.69 o
  -7  22   7       4116.33       4541.59       504.91 o
  -6  22   7      29947.27      28846.82      1047.62 o
  -5  22   7       1162.95       1098.09       252.59 o
  -4  22   7      54554.24      53750.89      1692.73 o
  -3  22   7      14174.62      13954.86       598.13 o
  -2  22   7      19898.17      18372.13       702.25 o
  -1  22   7       8191.34       8019.54       374.78 o
   0  22   7         58.89        253.25       132.28 o
   1  22   7       7065.79       7050.24       270.80 o
   2  22   7        357.88        277.26       117.74 o
   3  22   7        219.58         96.98       109.20 o
   4  22   7       3460.17       3005.13       258.60 o
   5  22   7        162.94        140.99       126.26 o
   6  22   7       3604.13       3899.50       286.25 o
   7  22   7       6261.80       6052.42      1058.68 o
   8  22   7       3748.61       3634.96       384.97 o
   9  22   7         40.07         15.29       268.16 o
  10  22   7      13283.49      13249.83      1180.84 o
  11  22   7       5267.86       5936.77       887.67 o
 -12  23   7        699.09        618.92       578.20 o
 -11  23   7        299.05        388.70       374.61 o
 -10  23   7       3345.29       4477.27       838.80 o
  -9  23   7       4227.97       4598.83       449.16 o
  -8  23   7       2976.44       3510.42       394.42 o
  -7  23   7       1719.15       2206.84       496.77 o
  -6  23   7       3307.17       2987.01       342.30 o
  -5  23   7      14617.60      14664.14       658.87 o
  -4  23   7        202.49        124.64       207.07 o
  -3  23   7        424.42        467.81       228.02 o
  -2  23   7        150.53        183.36       178.23 o
  -1  23   7      40517.72      37793.23      1010.60 o
   0  23   7      13965.39      12427.19       437.72 o
   1  23   7      35509.28      33329.42      1010.32 o
   2  23   7       6870.07       6753.45       441.97 o
   3  23   7       6140.20       5312.07       254.33 o
   4  23   7        206.49        204.56       125.38 o
   5  23   7      12129.98      12453.79       454.31 o
   6  23   7       9760.60       9202.01       556.56 o
   7  23   7       3125.90       3940.25       389.12 o
   8  23   7        209.80        323.67       271.06 o
   9  23   7        297.26        395.12       311.10 o
  10  23   7        312.00        -16.29       618.92 o
  11  23   7        561.40        684.07       675.93 o
 -12  24   7        400.92        521.20       610.78 o
 -11  24   7        811.31        595.76       332.65 o
 -10  24   7        123.98         73.29       312.81 o
  -9  24   7       5507.96       5597.47       489.47 o
  -8  24   7       6949.99       7499.00      1042.40 o
  -7  24   7       4409.83       4677.61       425.08 o
  -6  24   7       6140.37       6427.95       470.51 o
  -5  24   7          5.98       -204.37       204.37 o
  -4  24   7      17341.12      16805.80       838.80 o
  -3  24   7        425.91        186.04       204.37 o
  -2  24   7      53192.55      49578.59      1577.54 o
  -1  24   7        600.08        626.33       167.80 o
   0  24   7       2609.08       2767.87       226.43 o
   1  24   7       2560.16       2636.12       216.31 o
   2  24   7         55.16        184.19       126.32 o
   3  24   7        599.18        767.88       172.30 o
   4  24   7         40.85         72.71       196.30 o
   5  24   7       8224.55       7569.55       320.48 o
   6  24   7       4988.16       4837.21       330.94 o
   7  24   7       7549.41       8856.58       563.06 o
   8  24   7       6762.76       6295.91       712.58 o
   9  24   7       1528.77       1637.02       371.64 o
  10  24   7      36581.87      41532.95      2255.81 o
  11  24   7          4.57        537.49       618.92 o
 -11  25   7       6755.70       7222.19       952.81 o
 -10  25   7       3775.67       3510.07       781.80 o
  -9  25   7      13743.62      15382.66       793.67 o
  -8  25   7          7.62        385.88       301.32 o
  -7  25   7       4014.72       3709.86       410.98 o
  -6  25   7       5283.48       5296.32       449.82 o
  -5  25   7       2327.00       2058.25       313.48 o
  -4  25   7       1456.03        982.10       269.91 o
  -3  25   7       2536.22       2414.62       296.52 o
  -2  25   7       4987.27       4307.41       351.13 o
  -1  25   7      37518.88      35396.37       972.83 o
   0  25   7       1687.25       1934.79       212.15 o
   1  25   7      10080.16       9608.27       391.68 o
   2  25   7        386.55        470.93       157.39 o
   3  25   7      17139.89      16289.73       526.60 o
   4  25   7       5679.95       5135.10       314.88 o
   5  25   7      23078.82      21555.85      1464.77 o
   6  25   7       3138.57       2941.32       381.55 o
   7  25   7      11554.70      11040.80       620.19 o
   8  25   7       6127.28       6265.41       708.50 o
   9  25   7        147.03         83.49       328.08 o
  10  25   7        862.64       2068.50       741.08 o
 -11  26   7       2531.98       3059.34       463.32 o
 -10  26   7         18.46       -102.41       390.90 o
  -9  26   7        932.71       1254.58       365.18 o
  -8  26   7      23660.87      24802.66      1604.31 o
  -7  26   7        924.85       1227.08       322.32 o
  -6  26   7       4686.38       4423.66       426.66 o
  -5  26   7       1271.45        924.61       278.89 o
  -4  26   7      23533.32      23193.30       909.35 o
  -3  26   7       3928.24       4054.05       570.06 o
  -2  26   7      31041.28      29638.60       985.55 o
  -1  26   7       2821.18       2889.31       280.65 o
   0  26   7       2833.35       2566.01       232.73 o
   1  26   7       3495.60       3402.48       284.46 o
   2  26   7      11898.77      11473.76       556.83 o
   3  26   7        272.30        385.20       150.84 o
   4  26   7       9332.60       8049.43       353.81 o
   5  26   7         84.66          5.92       191.31 o
   6  26   7       4800.54       4560.58       887.66 o
   7  26   7        286.75        405.92       287.24 o
   8  26   7      14620.96      14308.81       770.94 o
   9  26   7       2639.48       3001.61       422.63 o
  10  26   7      15397.07      18901.56      1449.58 o
 -10  27   7       9466.47      10958.78       731.05 o
  -9  27   7       7913.04       8819.55       659.64 o
  -8  27   7         61.06        316.26       313.48 o
  -7  27   7      10503.87      11424.51       689.22 o
  -6  27   7       6236.08       6237.32       518.17 o
  -5  27   7       2521.60       2827.85       394.97 o
  -4  27   7        160.26        -34.45       222.59 o
  -3  27   7       5143.93       4529.34       388.41 o
  -2  27   7        446.23        636.26       210.68 o
  -1  27   7      32951.20      29858.77       862.92 o
   0  27   7          4.05        235.41       162.88 o
   1  27   7       5991.07       5562.62       315.92 o
   2  27   7      19380.58      18796.74       599.80 o
   3  27   7      13090.35      11938.47       742.89 o
   4  27   7        804.96        648.79       179.95 o
   5  27   7       5319.32       5148.71       368.99 o
   6  27   7      10911.17      11521.55       655.27 o
   7  27   7       6775.17       6131.17       490.93 o
   8  27   7        150.11        724.93       342.04 o
   9  27   7       1366.91       1014.47       351.81 o
  10  27   7       5848.28       6661.56       936.53 o
 -10  28   7        474.24        248.38       357.03 o
  -9  28   7      10773.92      11292.59       728.88 o
  -8  28   7         50.18       -221.04       301.29 o
  -7  28   7      12801.75      13085.86       782.58 o
  -6  28   7       6446.52       6743.45       528.94 o
  -5  28   7       9734.33       9572.11      1001.68 o
  -4  28   7       3494.85       3704.11       394.17 o
  -3  28   7      18501.13      18160.80       773.22 o
  -2  28   7       6002.63       5714.37       357.01 o
  -1  28   7         82.27        421.68       182.28 o
   0  28   7        384.75        652.66       192.60 o
   1  28   7        272.15        424.68       179.05 o
   2  28   7       1462.46       1589.74       203.60 o
   3  28   7        459.17        235.62       168.64 o
   4  28   7         41.54        -60.07       146.50 o
   5  28   7       9479.86       8574.53       944.67 o
   6  28   7      11958.36      13464.52      1074.97 o
   7  28   7       1356.61       1656.40       362.40 o
   8  28   7        880.93       1052.79       348.25 o
   9  28   7      10329.74      12064.26       781.80 o
 -10  29   7       1678.16       2054.75       452.01 o
  -9  29   7        459.36        468.26       368.54 o
  -8  29   7       3396.06       3042.50       466.12 o
  -7  29   7        119.90        162.87       310.32 o
  -6  29   7       3949.09       3432.56       418.48 o
  -5  29   7       7884.85       7679.65       883.59 o
  -4  29   7       1012.71        465.85       281.46 o
  -3  29   7       1257.67        891.74       270.65 o
  -2  29   7       2977.84       2654.21       387.59 o
  -1  29   7      23862.03      22396.47       713.02 o
   0  29   7      17232.24      17375.96       598.08 o
   1  29   7       6021.18       6695.59       364.09 o
   2  29   7       5387.36       5160.71       324.86 o
   3  29   7       5372.29       5449.07       330.12 o
   4  29   7         74.50         73.53       174.97 o
   5  29   7        525.73        602.63       366.47 o
   6  29   7       8415.68       9096.53       781.80 o
   7  29   7       2568.43       1816.05       464.19 o
   8  29   7        515.32        594.49       415.33 o
   9  29   7       2204.25       2109.22       570.06 o
 -10  30   7          3.74       -447.90       447.90 o
  -9  30   7          7.41        -98.70       359.04 o
  -8  30   7       3494.16       3096.87       606.71 o
  -7  30   7       2261.22       2759.60       561.92 o
  -6  30   7        746.13        806.23       322.47 o
  -5  30   7       1434.09        875.19       319.56 o
  -4  30   7       8439.94       8670.09       575.76 o
  -3  30   7       1547.72       1473.33       350.18 o
  -2  30   7        116.46        113.30       209.94 o
  -1  30   7       5388.26       5519.24       351.95 o
   0  30   7         15.48        430.91       228.25 o
   1  30   7         96.07        295.47       186.73 o
   2  30   7        866.32        956.13       206.17 o
   3  30   7         91.40        452.79       191.52 o
   4  30   7       1842.14       2116.87       374.18 o
   5  30   7       1280.46       1775.33       447.90 o
   6  30   7       6649.05       7085.03       700.36 o
   7  30   7      11556.10      14153.78       977.25 o
   8  30   7        229.70         65.15       399.04 o
   9  30   7         51.53       -203.59       480.48 o
 -10  31   7         37.27       -154.73       570.06 o
  -9  31   7       2670.00       2371.06       472.09 o
  -8  31   7         90.98       -242.90       330.17 o
  -7  31   7        842.70         25.80       325.32 o
  -6  31   7       2528.90       2978.00       430.85 o
  -5  31   7        675.14        754.87       356.89 o
  -4  31   7       7657.61       6894.30       785.87 o
  -3  31   7       1122.92       1339.89       354.21 o
  -2  31   7       8707.31       8316.95       442.09 o
  -1  31   7       2848.33       2997.28       291.48 o
   0  31   7       1538.48       1927.74       249.87 o
   1  31   7       1937.30       2497.75       255.17 o
   2  31   7       5854.88       6489.99       368.59 o
   3  31   7          3.75        348.78       190.93 o
   4  31   7        214.40        166.90       193.24 o
   5  31   7       4949.46       3843.83       553.77 o
   6  31   7          6.38        105.87       390.90 o
   7  31   7       5059.90       5822.76       675.93 o
   8  31   7        707.32        830.66       447.90 o
   9  31   7        108.53       -472.34       472.34 o
  -9  32   7          0.90       -537.49       537.49 o
  -8  32   7        655.94        914.32       399.93 o
  -7  32   7       3566.21       3972.08       675.93 o
  -6  32   7        876.79        159.99       362.40 o
  -5  32   7       4445.64       4514.90       480.81 o
  -4  32   7        413.93        330.70       293.51 o
  -3  32   7        106.81        166.60       230.54 o
  -2  32   7        325.06        896.41       246.29 o
  -1  32   7       2170.33       2433.99       276.63 o
   0  32   7         79.29        180.69       216.54 o
   1  32   7       1562.75       1574.22       445.91 o
   2  32   7         75.73        213.12       187.97 o
   3  32   7       4110.00       4270.86       326.61 o
   4  32   7       1848.76       1830.32       291.52 o
   5  32   7        692.09       1498.44       496.77 o
   6  32   7        810.95       1824.19       480.48 o
   7  32   7      12494.63      13526.71       993.53 o
   8  32   7        987.55       1327.43       488.62 o
   9  32   7       1337.85       1750.90       594.49 o
  -8  33   7        467.81         89.58       570.06 o
  -7  33   7        120.66        -39.12       561.92 o
  -6  33   7       2372.44       2698.30       448.72 o
  -5  33   7      10291.81       8909.43       642.18 o
  -4  33   7       4443.88       4473.03       455.60 o
  -3  33   7       3137.64       3326.36       341.28 o
  -2  33   7      19683.60      19686.84       705.50 o
  -1  33   7         12.94        398.62       225.90 o
   0  33   7       5737.31       5764.97       372.05 o
   1  33   7        606.09        768.45       233.49 o
   2  33   7        449.21       1116.70       239.84 o
   3  33   7        171.11        584.17       206.07 o
   4  33   7       5874.37       6824.43       741.08 o
   5  33   7         14.71        325.75       399.04 o
   6  33   7       2282.49       2939.88       545.63 o
   7  33   7        369.05        171.02       439.76 o
   8  33   7        377.31        472.34       464.19 o
  -8  34   7          4.52       -521.20       521.20 o
  -7  34   7         28.58       -549.70       549.70 o
  -6  34   7       3532.53       4174.02       692.22 o
  -5  34   7       4506.85       4842.40       712.58 o
  -4  34   7        632.65        739.19       306.67 o
  -3  34   7      11586.19      12869.79       878.49 o
  -2  34   7       2107.31       2722.17       333.02 o
  -1  34   7      24537.13      24976.45       820.77 o
   0  34   7         88.05        346.87       215.95 o
   1  34   7        727.97        847.15       229.96 o
   2  34   7      10626.75      11351.01      1021.48 o
   3  34   7       2482.45       2938.25       512.12 o
   4  34   7        470.75        171.02       407.19 o
   5  34   7       1501.21       1897.49       504.91 o
   6  34   7       1306.79       1571.74       496.77 o
   7  34   7      12770.12      13999.05      1042.40 o
  -7  35   7       5116.46       5374.85       887.67 o
  -6  35   7       2113.91       2408.95       446.25 o
  -5  35   7        654.86       1288.22       387.90 o
  -4  35   7       1718.01       1281.90       330.94 o
  -3  35   7       7199.50       7935.81       481.48 o
  -2  35   7       8005.14       9202.86       516.45 o
  -1  35   7      11833.80      13564.47       685.96 o
   0  35   7      38829.50      39403.71      1131.26 o
   1  35   7       3467.21       4090.73       411.38 o
   2  35   7       2013.10       2649.45       300.46 o
   3  35   7       2334.07       2866.48       365.36 o
   4  35   7        598.46       1457.73       480.48 o
   5  35   7          9.58       -407.19       407.19 o
   6  35   7       4404.70       4902.52       684.07 o
  -6  36   7       2862.65       3290.06       724.79 o
  -5  36   7       1911.61       1299.19       388.67 o
  -4  36   7        751.71       1120.88       314.10 o
  -3  36   7      13606.47      14401.31       645.56 o
  -2  36   7      16253.00      16765.42       678.15 o
  -1  36   7      10050.38      12103.75       562.21 o
   0  36   7       3566.31       4448.75       365.19 o
   1  36   7       4012.90       5125.46       377.60 o
   2  36   7         20.62        121.89       337.89 o
   3  36   7       8515.78       9008.85       671.86 o
   4  36   7       7306.23       8518.33       871.38 o
   5  36   7        108.80       -138.44       439.76 o
  -5  37   7       3058.99       3127.19       692.22 o
  -4  37   7        322.54        548.37       299.74 o
  -3  37   7       1279.30       1795.98       333.30 o
  -2  37   7       2006.85       2969.17       429.19 o
  -1  37   7      24745.46      28131.45       904.10 o
   0  37   7       4632.33       5889.51       420.26 o
   1  37   7       9281.41       9896.94       508.64 o
   2  37   7        903.12        682.77       385.51 o
   3  37   7        229.21        488.62       305.24 o
   4  37   7       1602.36       1807.90       537.49 o
  -3  38   7          7.29        431.72       314.74 o
  -2  38   7      29174.24      32999.11      1046.69 o
  -1  38   7        309.60       1136.92       295.34 o
   0  38   7       2060.96       2192.44       308.22 o
   1  38   7        106.78        315.72       229.50 o
   2  38   7       2562.64       3124.27       408.73 o
   3  38   7       3876.81       5179.40       708.50 o
  -2  39   7         90.35        843.33       379.03 o
  -1  39   7       3721.65       4611.77       495.23 o
   0  39   7       2676.39       3239.73       442.12 o
   1  39   7        866.56       1135.91       338.26 o
   2  39   7        193.25       1050.54       447.90 o
   0  40   7       1567.87       1987.07       586.35 o
   1  40   7        216.03        586.76       329.72 o
   2  40   7       4104.64       3705.39       570.06 o
 -14   0   8      28779.77      26247.20      1522.88 o
 -12   0   8       4505.06       4690.78       643.35 o
 -10   0   8       4115.98       4128.86       561.92 o
  -8   0   8        963.16        325.75       293.17 o
  -6   0   8        815.63        358.32       236.17 o
  -4   0   8     146333.86     151437.12      6181.08 o
  -2   0   8      18193.76      20452.27       785.87 o
   0   0   8       3807.76       4641.36       194.77 o
   2   0   8       1094.89       1339.87        81.43 o
   4   0   8      87699.16      87311.14      2463.34 o
   6   0   8      18347.81      18220.45       757.37 o
   8   0   8      13295.25      14056.05       838.80 o
  10   0   8      24827.21      24308.99      1319.28 o
  12   0   8      22402.82      23755.22      1384.43 o
 -14   1   8       2382.62       3230.57       639.28 o
 -13   1   8      13039.28      13991.41       916.17 o
 -12   1   8        306.58        610.27       333.89 o
 -11   1   8       4463.11       4791.18       504.91 o
 -10   1   8        125.70        -73.29       264.70 o
  -9   1   8       2731.15       3852.47       373.77 o
  -8   1   8       3572.09       3921.17       533.41 o
  -7   1   8      21372.63      21173.66      1115.69 o
  -6   1   8       2059.86       2083.87       230.12 o
  -5   1   8       3056.56       2963.03       233.17 o
  -4   1   8        560.36        956.88       100.38 o
  -3   1   8     163092.27     178245.38      3498.37 o
  -2   1   8        348.35        328.17        51.20 o
  -1   1   8      23713.42      26558.57      1195.98 o
   0   1   8      12018.15      12662.62       287.81 o
   1   1   8      74454.76      82228.84      1725.55 o
   2   1   8       3301.16       3456.89       130.40 o
   3   1   8       9775.36      10474.85       392.05 o
   4   1   8       6078.66       6319.17       167.52 o
   5   1   8       9400.22       9682.74       246.86 o
   6   1   8       1941.53       2001.53       103.64 o
   7   1   8       7281.14       7501.61       408.37 o
   8   1   8       1428.41       1467.36       233.17 o
   9   1   8      13458.19      13242.52       590.22 o
  10   1   8       6039.97       6036.16       437.53 o
  11   1   8        110.04        156.25       245.81 o
  12   1   8        863.88        994.07       403.11 o
 -14   2   8       5471.35       5802.48       554.60 o
 -13   2   8       4902.50       4777.66       545.63 o
 -12   2   8         53.68        103.79       378.68 o
 -11   2   8         88.89       -298.83       480.48 o
 -10   2   8      16611.47      15145.69       977.25 o
  -9   2   8       1784.35       1860.77       290.76 o
  -8   2   8       7135.75       6809.26       437.53 o
  -7   2   8       5647.27       6249.33       851.02 o
  -6   2   8       1646.48       1598.39       207.31 o
  -5   2   8       7554.91       7545.96       435.69 o
  -4   2   8      91559.17      96752.88      2239.97 o
  -3   2   8      10827.36      12612.45       298.42 o
  -2   2   8      13340.67      14732.07       332.66 o
  -1   2   8      37308.53      39476.58       808.13 o
   0   2   8       9610.02      10777.74       252.36 o
   1   2   8       4383.62       5359.44       145.92 o
   2   2   8        886.35        908.57        73.07 o
   3   2   8      67223.65      70809.98      1646.48 o
   4   2   8       3611.01       3403.63       201.44 o
   5   2   8       1469.98       1551.19        81.55 o
   6   2   8        335.00        361.90        68.74 o
   7   2   8       8140.66       8126.24       414.49 o
   8   2   8      23145.15      22946.55       831.97 o
   9   2   8        791.46        767.50       235.89 o
  10   2   8      19181.19      18416.44       754.10 o
  11   2   8         28.77        367.51       269.00 o
  12   2   8      11936.82      11360.48       960.96 o
 -14   3   8        555.77        146.59       439.76 o
 -13   3   8       2097.29       1994.51       439.76 o
 -12   3   8       4465.43       4782.08       464.73 o
 -11   3   8      36916.46      34825.11      1246.70 o
 -10   3   8       2965.75       2411.21       336.83 o
  -9   3   8       2182.01       1862.13       541.56 o
  -8   3   8        197.67        382.75       276.89 o
  -7   3   8        120.21        -49.75       272.81 o
  -6   3   8      17470.64      19256.78      1742.76 o
  -5   3   8       1891.56       2492.90       127.42 o
  -4   3   8      26121.62      26925.80       674.69 o
  -3   3   8      38799.73      42518.73       874.39 o
  -2   3   8        139.87        170.41        49.47 o
  -1   3   8      51583.29      57283.99      1152.24 o
   0   3   8       6918.43       7059.69       210.40 o
   1   3   8     347652.28     381089.56      7410.77 o
   2   3   8      43495.69      48226.64      1137.06 o
   3   3   8      14973.63      15784.15       418.40 o
   4   3   8      10382.39      11009.28       361.11 o
   5   3   8       8766.16      10101.06       332.65 o
   6   3   8         54.97         22.91        61.26 o
   7   3   8      29663.74      29612.49       779.12 o
   8   3   8       2741.67       3014.39       289.74 o
   9   3   8        707.30        754.13       237.68 o
  10   3   8      11013.76      10194.05       537.29 o
  11   3   8         68.97       -242.68       257.41 o
  12   3   8       1194.56        773.65       439.76 o
 -14   4   8       1281.15       1742.76       561.92 o
 -13   4   8       6069.09       6661.67       531.52 o
 -12   4   8        115.58        327.41       281.99 o
 -11   4   8        110.99        275.50       270.46 o
 -10   4   8      21215.54      20308.82       842.87 o
  -9   4   8        536.25        244.31       309.46 o
  -8   4   8       6378.86       6395.37       414.49 o
  -7   4   8       9204.29       8478.66      1351.86 o
  -6   4   8       6118.79       6558.54       359.87 o
  -5   4   8      15024.10      15129.33       415.62 o
  -4   4   8      29063.02      30130.88      1551.15 o
  -3   4   8      28296.59      30852.76       827.51 o
  -2   4   8      50119.78      55980.50      1256.55 o
  -1   4   8       4693.79       5387.45       158.23 o
   0   4   8      72466.30      77895.68      1551.37 o
   1   4   8        827.42        801.73        58.74 o
   2   4   8      49312.39      51771.40      1044.70 o
   3   4   8      11476.49      12080.77       340.89 o
   4   4   8      17671.36      17083.97       465.64 o
   5   4   8        140.25        222.00        54.74 o
   6   4   8       2921.41       3285.72       332.57 o
   7   4   8       3689.87       3817.64       213.97 o
   8   4   8      65296.68      61623.77      1885.58 o
   9   4   8       9850.28      10254.41       526.69 o
  10   4   8      16765.46      15777.93       696.70 o
  11   4   8       5025.24       4386.97       408.85 o
  12   4   8       2849.24       2638.56       586.35 o
  13   4   8       2058.81       1620.60       521.20 o
 -14   5   8        228.83       -309.46       480.48 o
 -13   5   8       1384.66       2083.46       384.66 o
 -12   5   8      23277.19      23173.57      1824.19 o
 -11   5   8       4098.61       3268.25       399.93 o
 -10   5   8      12788.49      12227.88      1661.32 o
  -9   5   8       1942.19       2328.21       307.07 o
  -8   5   8       1816.86       1728.52       362.40 o
  -7   5   8         69.81       -176.26       183.23 o
  -6   5   8      10637.24      10471.02       635.21 o
  -5   5   8      36291.70      38044.18      1192.00 o
  -4   5   8       2439.69       2682.27       212.83 o
  -3   5   8       2749.38       2682.42       229.16 o
  -2   5   8        513.43        788.02        67.40 o
  -1   5   8     239680.34     260397.28      5081.55 o
   0   5   8      50308.79      52370.09      1058.67 o
   1   5   8      40556.30      44207.44       899.51 o
   2   5   8      65315.74      67901.45      1697.59 o
   3   5   8      14769.47      16356.50       365.34 o
   4   5   8        226.37        123.46        79.01 o
   5   5   8       4466.44       4861.42       346.65 o
   6   5   8       5723.83       5506.88       236.60 o
   7   5   8       8635.28       8672.95       319.71 o
   8   5   8        786.27        865.06       325.75 o
   9   5   8       3136.21       3178.45       312.85 o
  10   5   8      16173.21      16836.76       728.02 o
  11   5   8       3159.12       3543.09       378.88 o
  12   5   8        457.59        154.73       407.19 o
  13   5   8       5908.60       7296.77       838.80 o
 -14   6   8       3906.03       3363.35       659.64 o
 -13   6   8       3321.38       3057.48       418.48 o
 -12   6   8       3548.94       4189.54       449.05 o
 -11   6   8       4048.03       4250.06       437.19 o
 -10   6   8        213.71        -16.29       317.60 o
  -9   6   8      25362.13      24869.75       918.36 o
  -8   6   8        759.02        525.50       354.25 o
  -7   6   8      52678.26      50807.10      2101.08 o
  -6   6   8          3.32        -50.22       137.84 o
  -5   6   8      18251.42      18546.97       665.09 o
  -4   6   8      12194.74      12256.95       472.20 o
  -3   6   8      79534.85      83881.99      1938.87 o
  -2   6   8       9885.10      11113.18       272.94 o
  -1   6   8       6554.67       7041.24       193.73 o
   0   6   8       9623.55      10570.78       258.07 o
   1   6   8       9636.96      10509.07       251.29 o
   2   6   8       2601.43       2737.71       139.88 o
   3   6   8      11187.80      11227.54       285.63 o
   4   6   8       1596.07       1516.29       103.89 o
   5   6   8       3523.69       3419.34       182.27 o
   6   6   8      24683.51      25473.59       681.96 o
   7   6   8       1786.17       1883.67       181.01 o
   8   6   8      14296.30      14002.36       601.68 o
   9   6   8      64609.86      65446.81      2015.07 o
  10   6   8         42.24        -71.44       226.97 o
  11   6   8       4779.70       4593.06       627.07 o
  12   6   8       3019.86       2223.23       586.35 o
  13   6   8        287.18        431.62       504.91 o
 -14   7   8       3720.40       3355.21       610.78 o
 -13   7   8        631.01       1287.09       364.81 o
 -12   7   8      13424.44      13891.73      1022.04 o
 -11   7   8       1468.73        676.96       319.56 o
 -10   7   8       2298.07       2371.11       325.01 o
  -9   7   8        862.60       1139.00       244.68 o
  -8   7   8        351.47        391.52       187.08 o
  -7   7   8      10047.18       9616.91       916.17 o
  -6   7   8      13185.07      11152.94       483.71 o
  -5   7   8      16870.98      17036.78       822.52 o
  -4   7   8        265.80        259.33       129.47 o
  -3   7   8       4747.26       5220.21       172.81 o
  -2   7   8      95731.03      98647.26      1963.28 o
  -1   7   8         77.54        115.87        55.84 o
   0   7   8      96331.00     100095.04      1985.01 o
   1   7   8      19937.86      19778.19       434.11 o
   2   7   8      18520.05      18551.87       726.29 o
   3   7   8         34.34         83.46        44.62 o
   4   7   8      11506.73      11666.30       289.51 o
   5   7   8       4141.27       4380.27       205.70 o
   6   7   8       5513.00       5698.02       249.74 o
   7   7   8      23444.77      24061.80       667.38 o
   8   7   8      12471.09      12018.23       543.79 o
   9   7   8       4627.37       4220.14       360.60 o
  10   7   8      15117.09      15542.48       695.63 o
  11   7   8       1043.14        798.08       472.34 o
  12   7   8       8412.55       7215.33       789.94 o
  13   7   8        242.43       -423.47       423.47 o
 -14   8   8       3920.06       3233.06       618.92 o
 -13   8   8          3.74       -267.35       267.35 o
 -12   8   8        914.69        732.79       318.62 o
 -11   8   8      28029.25      26271.63      1425.15 o
 -10   8   8        441.01         48.86       236.10 o
  -9   8   8         12.50        221.65       198.10 o
  -8   8   8      21004.08      19557.48       751.46 o
  -7   8   8        657.88        596.19       192.84 o
  -6   8   8      28183.80      28788.65       964.53 o
  -5   8   8       5237.36       5804.91       322.47 o
  -4   8   8     125440.94     119025.56      3530.30 o
  -3   8   8       2261.65       2383.96       111.29 o
  -2   8   8       6355.00       6427.80       186.44 o
  -1   8   8      13370.82      13668.31       322.06 o
   0   8   8       1481.73       1640.66        92.32 o
   1   8   8          5.62         68.23        54.25 o
   2   8   8        420.41        401.77        61.67 o
   3   8   8      15178.23      14768.09       381.86 o
   4   8   8       1470.66       1352.97       114.02 o
   5   8   8       4818.61       4846.62       172.11 o
   6   8   8      25905.76      25447.87       688.57 o
   7   8   8      19420.86      19746.05       578.69 o
   8   8   8       8277.93       7655.88       449.82 o
   9   8   8      21247.08      21236.29       828.74 o
  10   8   8      10129.80      10575.86       769.58 o
  11   8   8        359.13       -399.04       399.04 o
  12   8   8         29.48        358.32       480.48 o
  13   8   8       4601.31       5423.71       781.80 o
 -14   9   8         89.52         57.01       513.05 o
 -13   9   8       1242.38       1258.83       338.43 o
 -12   9   8       3208.08       3426.92       423.22 o
 -11   9   8       3163.64       3159.76       529.34 o
 -10   9   8        386.39        507.62       256.07 o
  -9   9   8       1243.83       1209.44       250.05 o
  -8   9   8        405.49        265.70       192.84 o
  -7   9   8         69.20        -85.51       161.24 o
  -6   9   8       1805.32       1761.23       224.36 o
  -5   9   8      21390.21      21093.96       734.19 o
  -4   9   8      65154.49      65565.34      1934.85 o
  -3   9   8       8960.34       7986.68       451.98 o
  -2   9   8      57182.37      57249.77      1170.13 o
  -1   9   8      20937.18      21530.86       476.06 o
   0   9   8      49714.46      48229.18       989.40 o
   1   9   8      67216.34      68841.02      1390.46 o
   2   9   8       3006.64       2614.04       181.02 o
   3   9   8         57.72        -29.13        65.64 o
   4   9   8          0.24         77.22        59.16 o
   5   9   8       3857.41       4076.22       163.39 o
   6   9   8      11616.56      11530.38       383.01 o
   7   9   8      42920.01      42451.47      1678.04 o
   8   9   8        424.74        282.94       197.63 o
   9   9   8       2945.90       3374.55       390.90 o
  10   9   8       1651.15       2040.25       316.96 o
  11   9   8        962.04        912.10       447.90 o
  12   9   8        211.06        -97.72       431.62 o
  13   9   8       1291.68        529.34       553.77 o
 -14  10   8        516.65       -268.74       488.62 o
 -13  10   8         21.77        221.25       557.84 o
 -12  10   8       2561.81       2369.82       521.20 o
 -11  10   8       9772.78       9100.68       558.48 o
 -10  10   8      20189.61      19138.55       811.88 o
  -9  10   8       7380.77       7540.66       590.42 o
  -8  10   8       7170.26       7487.75       598.56 o
  -7  10   8      20782.65      19138.43      2092.93 o
  -6  10   8       1260.19       1605.46       218.59 o
  -5  10   8       2311.23       2440.81       517.13 o
  -4  10   8      16097.76      15450.46      1335.57 o
  -3  10   8      42526.90      46413.02      2068.50 o
  -2  10   8       5905.16       5787.54       205.70 o
  -1  10   8      17831.47      17489.12       403.48 o
   0  10   8      16326.66      16693.00       386.54 o
   1  10   8      13759.84      13639.25       329.18 o
   2  10   8      22966.28      22441.94       500.01 o
   3  10   8        201.58        159.21        65.82 o
   4  10   8       4335.37       4771.28       173.93 o
   5  10   8       6741.06       6869.92       256.25 o
   6  10   8       1278.71       1071.59       145.95 o
   7  10   8      23027.02      22681.85       647.50 o
   8  10   8      20776.06      20714.38       626.91 o
   9  10   8        595.35        608.00       218.36 o
  10  10   8       1982.23       2182.52       521.20 o
  11  10   8        704.87        871.38       456.05 o
  12  10   8       7304.91       7606.23       846.95 o
  13  10   8      10869.61      13062.52      1148.26 o
  14  10   8        781.47        602.64       635.21 o
 -14  11   8       3487.15       3558.80       627.07 o
 -13  11   8        368.29       -146.73       316.09 o
 -12  11   8       1894.12       1669.46       472.34 o
 -11  11   8       9341.02       8478.61       549.91 o
 -10  11   8       1838.79       1372.10       279.24 o
  -9  11   8       5797.46       5035.80       391.07 o
  -8  11   8        432.91        783.08       218.59 o
  -7  11   8      15204.09      13960.79       587.28 o
  -6  11   8       3811.85       4196.39       310.80 o
  -5  11   8      13090.24      12338.27       500.99 o
  -4  11   8       5495.46       5311.81       299.27 o
  -3  11   8      55069.52      52583.29      1860.84 o
  -2  11   8      64818.97      64406.09      1315.73 o
  -1  11   8       6497.24       6846.89       203.89 o
   0  11   8       6848.06       6047.73       186.17 o
   1  11   8      59321.77      58693.51      1204.20 o
   2  11   8       4772.58       4418.23       168.24 o
   3  11   8       1086.15       1460.32       102.68 o
   4  11   8      17850.79      17076.69       409.44 o
   5  11   8      15075.29      14517.56       369.57 o
   6  11   8       8304.20       8717.12       463.39 o
   7  11   8        948.09        991.13       160.21 o
   8  11   8       4041.08       3932.91       258.88 o
   9  11   8        678.85        814.65       268.74 o
  10  11   8       7250.68       7850.54       789.94 o
  11  11   8      16434.21      16181.56      1180.84 o
  12  11   8       3720.38       3485.51       643.35 o
  13  11   8        692.66        610.78       496.77 o
  14  11   8       1041.58        252.46       610.78 o
 -14  12   8       1445.70        855.09       488.62 o
 -13  12   8       2694.54       3558.96       459.71 o
 -12  12   8        216.43        -69.31       269.00 o
 -11  12   8       3779.30       4283.88       411.70 o
 -10  12   8      11850.97      10257.96       561.43 o
  -9  12   8       1262.02       1605.73       350.18 o
  -8  12   8       5272.84       4987.54       379.54 o
  -7  12   8         39.09         58.56       180.78 o
  -6  12   8       5086.19       4893.98       333.99 o
  -5  12   8          2.25       -132.07       132.07 o
  -4  12   8       1496.41       1700.72       239.63 o
  -3  12   8      38355.59      35823.91      1522.87 o
  -2  12   8        596.36        616.60        84.26 o
  -1  12   8      16413.41      15745.32       379.98 o
   0  12   8      57563.93      56808.17      1169.53 o
   1  12   8         33.50        -16.02        66.83 o
   2  12   8        278.61        287.57        72.11 o
   3  12   8         58.53         20.94        90.51 o
   4  12   8      36480.61      35639.20       772.61 o
   5  12   8         26.83        -46.97        77.87 o
   6  12   8       8789.44       8430.76       330.65 o
   7  12   8       5073.32       5006.63       313.29 o
   8  12   8       5272.86       5467.32       297.64 o
   9  12   8      18030.66      16823.64       769.58 o
  10  12   8       3111.45       3330.78       586.35 o
  11  12   8       4626.17       4845.51       700.36 o
  12  12   8       3799.44       3876.41       667.78 o
  13  12   8        222.78       1107.55       602.64 o
 -14  13   8       3316.00       3599.52       618.92 o
 -13  13   8        279.92        -32.57       399.04 o
 -12  13   8       4871.21       5128.70       460.25 o
 -11  13   8       9059.45       8662.64       564.24 o
 -10  13   8       5432.58       5191.65       426.13 o
  -9  13   8       2425.49       2401.80       316.09 o
  -8  13   8       1229.64       1176.21       276.89 o
  -7  13   8        677.53        878.39       210.13 o
  -6  13   8        122.62        224.82       175.56 o
  -5  13   8      14460.79      14771.16       578.71 o
  -4  13   8       4595.02       4670.83       180.07 o
  -3  13   8      62201.60      60959.21      1805.28 o
  -2  13   8      88526.37      87468.49      1771.93 o
  -1  13   8      46259.24      44912.28       945.33 o
   0  13   8     119839.20     115539.83      2309.70 o
   1  13   8      31503.52      32286.67       703.30 o
   2  13   8      27384.05      27967.21       622.55 o
   3  13   8        267.66        135.37        99.91 o
   4  13   8        620.23        610.75        90.79 o
   5  13   8      42388.50      41361.82       895.27 o
   6  13   8      19909.80      18777.22       560.16 o
   7  13   8       4008.94       3777.70       241.92 o
   8  13   8       4816.53       5250.20       299.90 o
   9  13   8       2746.78       3115.48       456.05 o
  10  13   8       1035.30       1400.72       480.48 o
  11  13   8          5.96       -105.87       447.90 o
  12  13   8      12426.48      12647.19      1123.83 o
  13  13   8       4138.72       4983.95       822.52 o
 -14  14   8        854.46       1083.11       521.20 o
 -13  14   8       3746.67       2817.73       570.06 o
 -12  14   8       8552.06       8720.57       584.29 o
 -11  14   8       3642.04       4020.06       408.73 o
 -10  14   8      22399.33      21493.62       878.04 o
  -9  14   8      17806.87      17335.10       728.43 o
  -8  14   8       2211.20       2550.00       293.01 o
  -7  14   8        442.50        434.01       195.53 o
  -6  14   8        172.62        265.62       172.47 o
  -5  14   8      16481.71      15848.41       610.32 o
[truncated: 883,956 more chars]
